# Supplementary material for: Integrated Transcriptome and Metabolome Analysis Reveals Mechanism of Flavonoid Synthesis During Low-Temperature Storage of Sweet Corn Kernels
Source: Foods. 2024 Dec 12;13(24):4025. doi: 10.3390/foods13244025 (PMC11727310; doi:10.3390/foods13244025)
Supplement: Supplementary file 1 [file foods-13-04025-s001.zip]

Archive with 11 entries (10 files):
- Supplemental/
- Supplemental/Fig-S1-kegg.png
- Supplemental/Fig-S2_ModuleClustering.png
- Supplemental/Table s1.xlsx
- Supplemental/Table s2.xlsx
- Supplemental/Table s3-go DEGs.xlsx
- Supplemental/Table s4-KEGG-DM.xlsx
- Supplemental/Table S5-cor KEGG.xlsx
- Supplemental/Table s6-11 DEGs.xlsx
- Supplemental/Table s7-module0813.xlsx
- Supplemental/Table s8-primers list.xlsx
