# Supplementary material for: Integrated Transcriptome and Metabolome Analysis Reveals Mechanism of Flavonoid Synthesis During Low-Temperature Storage of Sweet Corn Kernels
Source: Foods. 2024 Dec 12;13(24):4025. doi: 10.3390/foods13244025 (PMC11727310; doi:10.3390/foods13244025)
Supplement: Supplementary file 1 [file foods-13-04025-s001.zip › Supplemental/Table s1.xlsx]

## Sheet: Sheet1
Table S1. List of genes expressed in sweet corn kernels during storage at different temperatures.
Gene ID	D1_N1	D1_N2	D1_N3	D1_F1	D1_F2	D1_F3	D3_N1	D3_N2	D3_N3	D3_F1	D3_F2	D3_F3	D5_N1	D5_N2	D5_N3	D5_F1	D5_F2	D5_F3
novel.1000	0	0	0	0.9501	0.243	0.4856	0	0.2542	1.2388	0	0	0.7313	0.7326	3.2813	1.3993	0	1.5599	0
novel.10000	0.5966	0.482	0.1195	0.8129	0.0792	0.5541	0.9152	0.2486	0.0404	0.1957	0.0398	0	0.0796	0.0382	0.152	0.0792	0	0.2429
novel.10001	0.2475	0	0	0.2409	0	0	1.6094	0.9024	0.3769	0	0	0.1236	0	0	0	0	0.5273	0
novel.10003	0.157	0.6344	0.7864	0.9172	0.1564	0.4688	0.4714	1.6362	0.6378	0	0.3142	0.1569	0.4715	2.866	0	0.3127	0.3346	1.5985
novel.10005	2.7714	1.9592	2.2203	0	1.1039	0.2758	1.1092	0.5775	1.407	0.8184	0.5545	0.8306	2.7734	7.4534	0.7946	2.2071	0.2953	0
novel.10008	0	0	0	0	1.1843	0.8876	0	0.3098	0.6038	0.5853	0.2975	0.297	0	0	0	0	0.9503	0
novel.10009	0	0.9665	0	0.5589	0.1906	0	0	0	0	0.1884	0.9574	1.3385	0.3831	1.6546	0	0	0	0
novel.1001	0.5925	0.6731	0.5192	0.7209	0.59	1.1054	0	0.3086	0.376	1.0206	1.4078	1.9237	0	0.8536	0	2.0643	2.6039	0.7538
novel.10010	0.519	0.6552	0.9096	1.1368	0.5169	0.6456	1.6878	0.676	1.3176	1.7882	1.8175	0.6482	1.1687	0.9971	1.1162	0.775	1.106	0.9246
novel.10011	2.021	2.0826	2.726	1.2847	2.1768	1.6416	1.857	1.8048	1.8846	0.8525	1.2792	1.2361	2.0637	1.7827	2.6016	1.3549	1.1865	1.4274
novel.10013	3.2089	2.9589	0.8383	2.716	1.3893	2.0824	2.7919	5.0875	4.5332	1.2359	1.8145	2.6482	3.3508	1.0721	3.0668	3.7499	2.6757	2.2721
novel.10014	0.472	0.7151	0.3545	1.2635	0.4701	0.9394	0.2362	1.2295	0.5991	0.5808	0.1181	0.7074	1.4171	0	0	0.5874	0.5029	1.0811
novel.10015	3.4126	7.2557	9.713	4.3707	7.5121	5.1831	11.8609	7.2981	6.3832	4.9502	5.3908	3.5887	17.4348	15.1816	5.8365	4.6487	2.8705	2.7423
novel.10017	2.0744	0.7856	0.831	1.8677	1.8075	1.1353	2.3869	1.9452	2.3697	0.6636	0.5707	1.1916	1.6088	0.8468	0.793	1.239	1.7682	0.739
novel.10018	0	0	0	0	0	0	1.2297	0	0	0	0	0	1.0249	0.3935	0.7831	0.6117	1.9642	0
novel.10019	0	0	0	0	0.3824	0.1911	0.7684	0	0.7798	0	0	0	0.1921	1.2909	0.9175	0.1911	0	0.5863
novel.1002	1.9444	0.7364	3.8944	0.4731	0.7261	0.2418	0	0.7597	1.4807	0	0.4863	0.2428	2.4322	0.7003	1.626	0.2419	0.7769	0.2474
novel.10021	0	0.2931	0.8721	0	0.2891	2.3107	1.7426	2.117	1.4737	0.5714	0	0.29	0	0	0	0	0	0
novel.10024	0.1483	0.1498	2.8218	0.8661	1.0337	0.8854	0.5935	0	0	1.7517	0	0.5926	1.7809	0.1424	0.2835	0	0	0.6038
novel.10025	2.7276	2.7547	2.4832	0	0	0.2467	1.2405	0	0.7553	0	0	0	0.7444	0.9527	0.237	0.2468	0	0
novel.10027	0	0	0	0.2908	0.8925	2.3784	0	0	0	1.1763	0.2989	1.1939	0	0	0	0	0	0
novel.10028	1.2457	0.3495	0.5545	0.5389	0.0689	0.1377	0.2077	0.0721	0.0703	0.8856	0.1385	1.0371	0.3463	0.0665	0	0.5511	0.3687	0
novel.10029	1.1829	0.6637	0	0	0	0	0	0	0.2669	0.1294	0	0	0	0.2525	0	0.1308	0.14	0
novel.1003	0	0	0	0.5276	0.5397	0.3596	0	0	0	1.6005	0.1808	1.9854	0	0	0	0.3597	0	0.3678
novel.10030	0	0	0	0.257	0	0.2627	0	0.2751	0	0.2599	0	0	0.7926	0.2536	1.2616	0	0	0
novel.10031	0	0.9008	1.0421	0.7235	0.8882	0.4438	0.7437	0.1549	1.0566	0.878	0.2975	0.297	0.2975	0.5712	0.1421	0.296	0.3168	0.9079
novel.10034	0.553	0.5585	0.6923	0.2691	0.5507	0	2.075	0.7202	0.2808	0.2722	0.2766	0	0	0	0	0	0	0
novel.10035	0.7143	0	0.1788	0	0.8891	1.5992	0	0	0	0.5273	0	1.0703	0.3574	0	0	0.3555	0.1903	3.0898
novel.10037	6.1973	4.7516	4.4004	4.5393	4.0661	3.5268	5.4956	5.6578	4.125	3.0398	2.0529	2.6504	3.7127	4.2205	4.1005	1.8982	1.7888	2.0464
novel.10039	0	0.4845	0.6406	1.2452	1.1147	1.9095	4.1601	4.1653	5.5208	1.5741	1.5999	3.3549	4.6409	3.3792	4.8908	4.4573	4.7707	5.6971
novel.10041	0.1349	0.2725	0.5404	0.1313	0.1343	0	0.4049	0	0	0	0	0.1348	0.54	0.2592	0.3868	0	0	0
novel.10043	1.1859	0.634	0.8383	0.4753	0.2779	0.1388	0.7678	0.218	1.4875	0	0	0	1.5358	0.737	1.8001	0	0	0
novel.10044	1.2137	0.7072	0.374	0.6361	0.2324	0.8361	0.7006	0.1945	0.4266	1.0109	0.467	0.2332	0.1401	0.3139	0.4015	0.4182	0.5471	0.1426
novel.10045	0.1329	0.805	0	0.4526	0	0.1983	0	0	0.1349	0.1308	0.2658	0.0664	0	0.2552	0	0	0.637	0.1352
novel.10048	1.2367	1.2489	1.6295	0.6969	1.1019	0.9715	0.2605	0.5425	2.9079	0.6407	0.4558	0.3901	2.41	0.7502	0.4977	1.2959	0.0693	1.5238
novel.10049	1.7092	1.2946	0.4279	2.2183	0.7092	0.5669	0.4275	1.7808	1.8802	0.2804	0	0.7115	0.2851	0.8209	0.5445	0.9925	0	0.145
novel.10050	0.1421	0.1435	0	0	0.1415	0	0.1422	0	0.1443	0	0	0	0.2844	0	0.1358	0	0.1514	0
novel.10054	0.3723	0.564	0.1864	0.7248	0.7415	0	0.5588	1.3577	0	0.5497	0.9312	0.9299	0.5589	1.4305	1.7792	2.7798	0.595	0
novel.10057	0.5889	0.2974	0.2949	0.2866	0.2932	0	0.2946	0	0	0	0.2946	0	0	0	0.2814	1.1725	0	0
novel.10058	0.7478	0.151	0.2247	0	0.0745	0	0.2993	0.0779	0.2278	0.0736	0.2993	0.8218	0	0.2155	0.8577	0.0744	0.1594	0.1522
novel.10059	8.8846	8.9727	2.8396	5.52	5.2708	3.1978	1.5131	6.8933	7.2939	5.5821	3.7825	2.2662	1.5134	2.3604	2.168	2.4463	1.007	5.0028
novel.1006	2.4504	2.3079	1.42	3.0686	2.3853	2.4932	2.0386	2.0224	2.2505	3.0489	2.9474	2.6268	1.543	1.481	1.4999	2.8779	2.8602	2.4102
novel.10060	0.7313	0.277	0.5493	0.4449	0.8193	0.7277	0.7317	1.8096	0.1856	0.8998	1.3718	1.1872	0.4574	0.1756	0.7863	1.638	1.3636	2.7914
novel.10061	1.0343	0.5223	1.1098	1.6181	2.575	1.3968	2.4025	1.1546	1.8755	1.6726	1.2566	1.4024	0.9242	1.987	2.4008	3.6773	1.102	1.88
novel.10062	1.3866	1.1613	1.2193	0.823	1.2461	0.6731	2.1657	2.3608	1.9231	0.7656	0.5414	0.5406	0.8461	1.1369	0.5818	0.7407	0.7207	0.1721
novel.10063	0.3872	0.9384	0.0775	1.7335	0.3855	0.3082	0.9297	0.242	0.1572	0.9146	0.4648	0.6188	0	0.0744	0	0.1542	1.2375	0
novel.10064	7.8236	11.5131	8.2826	5.657	4.3406	4.2262	12.4129	12.4596	11.2351	1.9802	3.5781	3.238	12.9741	9.1249	9.0796	3.004	5.9541	5.8019
novel.10065	9.4988	9.1433	11.8907	5.7786	5.7641	5.2183	6.336	6.9585	10.7502	5.2592	4.5536	4.4976	4.4558	5.6073	5.5321	4.5801	3.5317	4.8343
novel.10066	2.8322	2.1452	1.1818	0.8041	0.3525	1.5266	0.3542	0.4918	0.1198	1.2777	1.6529	0.7074	0.4724	0.6801	0	1.1748	1.6346	1.0811
novel.10067	1.1374	1.2371	0.8762	5.2803	4.008	2.8732	0.4377	0.6381	1.155	2.9282	2.6261	2.8845	0.3502	0	0.669	0.6968	2.7035	1.3359
novel.10068	0	0.3172	1.1009	0.3057	0.1564	0.1563	0	0.3272	0.3189	0.7729	0.4714	0	0.6286	0.3017	0	0	1.0039	0
novel.10069	0.7248	0.732	1.2703	0	0	0	0.1813	0	0	0	0.9064	0	0.7253	0.174	0	0	0	1.4756
novel.1007	0.4406	0.2967	0.5884	0.7148	0.2925	0.2923	0.2939	0.3061	1.044	0.2891	0.1469	0.5869	0.5879	0.2822	0.1404	0	0.313	0
novel.10070	1.8467	2.0204	0	0.4494	1.5324	0.1531	0.7699	0.6413	0	0	0.154	0.9224	0	1.4781	0.1471	1.3787	0.164	0.4699
novel.10071	0.5534	0.7452	0	0.1796	0	0	0.1846	0.1922	0	0	0	1.4744	0.1846	0.886	0	0.1836	2.1621	0.1878
novel.10072	0	0	0	0	0	0.1221	0.4912	2.8134	2.4926	0.4833	0	0.1226	1.8424	0.3537	0.4692	0	0	0
novel.10073	3.0857	4.6273	3.2775	7.0083	13.688	5.2106	4.1166	3.6046	4.8423	3.1294	4.2098	3.6432	0.655	0.3593	0.2681	3.4441	2.69	4.5686
novel.10074	0.6712	1.3557	0	1.96	3.1749	0.167	0	0	0.1704	1.1562	0.8394	0.5029	0	0	0	0.8352	0.1788	0.1708
novel.10075	3.7594	6.9606	5.6473	3.8118	3.4317	1.4028	2.1942	1.632	2.0677	2.7753	3.291	1.5649	0	0.7523	0.1497	2.4949	1.5021	3.5077
novel.10076	0.5803	0.3197	0.8453	0.2567	0.3152	0.4724	0.1056	0.8244	0.8035	1.2462	1.9	1.423	0.0528	0.304	0	1.0503	1.9673	2.4701
novel.10077	0.5373	0.1809	0.538	0.523	0	0.3564	0.8959	0.7463	0.3637	0	0.1792	0.5367	0.3584	0.6881	0.6846	0	1.3357	0
novel.10078	0	0.2238	0.148	0.1438	0	0.147	0.2218	0.077	0.075	0.2182	0.0739	0.2214	0	0	0	0.0735	0.1574	0.9024
novel.1008	0.1012	0.4597	0.1013	0.7384	0.554	0.7549	0	0.1054	0.2054	0.2987	0.3036	0.4042	0.1012	0	0.0967	0.3524	0.3233	0.3604
novel.10081	11.2577	16.2419	17.5821	25.8294	27.893	45.2093	10.7276	9.0761	13.2001	43.137	18.6375	18.8783	7.3764	4.5055	3.7146	15.3425	24.2749	35.741
novel.10083	0	0.5727	2.2717	0.828	0	1.1286	3.1208	0.2954	1.4396	1.6746	3.1205	1.4164	1.9863	2.9959	0	1.4113	5.7402	3.7521
novel.10084	1.392	1.8451	2.6138	1.4396	1.8193	0.4329	0.9575	0.6345	1.3251	3.0828	0.9574	1.2168	0.6094	0.5014	0.3326	0.8661	0.4635	1.2398
novel.10085	0.5401	0.4364	0.1082	0	0.1076	0.1075	0.2162	0.9003	1.2065	0	0.1081	0.1079	0.6486	0.5188	0.2065	0	0	0.4398
novel.10086	0.6256	0.1895	1.3783	0.9134	0.8722	0.747	0.5008	0.1955	0.3811	0.6774	0.313	0.5625	0.5008	0.3605	0.6577	0.3737	0.6666	1.0825
novel.10088	0.0941	0.19	0.2827	0	0	0	0	0	0	0.5556	0.1883	0	0	0	0	0.4683	0	0
novel.1009	0.5341	0.7192	0.5349	1.3864	1.9503	1.9489	1.4252	0.742	1.2655	0	1.2469	1.0672	1.2472	1.1971	0.8508	1.0634	1.7073	0.3625
novel.10090	2.1249	5.3018	2.5035	3.285	1.8671	4.602	3.0015	2.865	2.9191	4.0601	3.2514	5.1197	1.1258	2.8814	2.2698	3.1107	5.7266	3.3079
novel.10092	2.4391	0.8211	3.2568	2.1103	0	1.618	1.3558	1.1294	0.5504	0.8003	2.4402	1.3537	0.2712	0	0.259	0.2698	0	0
novel.10093	0.0948	0.3351	0.3798	0.2769	0.1416	0.1415	0.2372	0.1976	0.2888	0.0933	0.1423	0.3789	0.2846	0.7741	0.1359	0.1888	0.3536	0.386
novel.10094	0.5352	0.4804	0.4764	0.3473	0.1184	0.2959	0.476	0.2478	0.3623	0.2927	0.3569	0.1782	0.2975	0.3998	0.1705	0.7103	0.5068	0.4842
novel.10095	0	0	0	0.184	0.1882	0.7524	0.3783	0.197	1.7275	0	0	0.5665	0.5675	0.3631	1.626	0	0	0.9621
novel.10096	2.473	2.1645	2.5591	2.7281	0.985	2.5428	2.2269	3.693	4.4362	1.5416	1.6494	1.647	2.4748	1.9003	1.5757	0	0.527	0.5873
novel.10097	0.8517	2.3459	3.722	1.1305	1.465	0.9246	2.4017	1.9361	4.167	2.134	1.3944	0.7735	4.8041	2.3056	3.4781	1.4645	0	0.6305
novel.10098	0.2907	0.2516	0.1248	0.0808	0.2067	0.1653	0.1662	0.2596	0.2951	0.1226	0.3739	0.2074	0	0.0798	0.0397	0.1653	0.3982	0.1691
novel.10099	5.1631	5.8362	5.3129	3.9652	4.8585	3.3466	4.2655	1.5299	4.4731	4.1496	3.5069	3.5491	1.1851	1.9564	1.6298	3.5837	3.7347	4.3876
novel.101	0.2268	0.6873	0.4543	0.6624	1.5812	1.1286	0	0	0	0	0.9078	0.4532	0	0.6537	0.4336	1.3549	0.4834	0
novel.1010	0	0	0	0	0	0	0	0.0551	0	0	0	0	0.6875	1.2182	0.6566	0	0	0
novel.10100	0.5357	0.2705	1.4306	0.1738	0.1778	0.9773	0	0	0	0.4394	0.268	0.1784	0	0.6003	0	0.0889	0.4756	0.0909
novel.10103	0.1102	0	0	0	0	0.1096	0.1102	0.1148	0.2237	0	0	0.11	0.2205	0.2116	0	0.1097	0.2347	0.1121
novel.10104	1.0139	1.2101	1.0615	0.4486	0.5048	0.1834	0.9222	1.4885	1.9186	0.4083	0.3689	0.3223	0.4612	0.7525	0.2643	0.9634	1.6204	1.3135
novel.10105	4.2316	5.1733	2.2304	2.6014	4.8793	6.427	2.4513	2.3204	1.583	2.4115	3.5651	3.115	0.8915	1.9253	2.98	2.2171	3.5594	1.5869
novel.10106	0.7301	0.8193	2.6809	0.2369	0.5655	0.0807	2.3539	2.5356	1.3179	0.3194	0.1623	0.9725	3.2472	3.7401	4.3418	0.2423	0.0864	0.7432
novel.10109	1.0236	2.2399	1.794	0.9133	0.7645	0.2546	1.6217	0.2666	0.7795	0	0	0	1.7073	1.8026	1.0599	0.1698	0.5453	0
novel.1011	0	0	0	0.501	0.3844	1.0243	0	0	0	1.0132	1.0298	1.414	0.3863	0.1236	0	1.9213	1.2338	2.6194
novel.10110	2.3073	0.4237	0	0.4083	0.4177	0.2087	0.4197	0.4371	1.7038	0	0	0	0	0.4029	0.8019	0.2088	0	0
novel.10113	0	0	0	0.4147	1.0607	0.53	0	0	0	0.4194	0	0.4257	0	0	0	0.3181	0	0
novel.10114	0	0	0	0.6826	1.6295	0	0	0	0	0.4602	0.4678	0.2335	0	0	0	0.6981	0	0.9518
novel.10118	0	0	0	0.2858	0.2924	0.409	0.0588	0	0	0.867	0.235	0.7626	0.1763	0	0	0.3507	0.3754	1.4345
novel.10119	0	0.2632	0.522	0	0.2595	0	0.2608	0.5431	1.8525	0	0	0	0.2608	0.2503	1.2455	0	0	0
novel.10121	0.3864	0	0	0	0	0	1.5465	0.2013	0.3924	0.3804	1.1598	0.193	0	0.1856	0	0.3847	1.2351	0.1967
novel.10122	0.2402	0.3639	0	0.3507	0	0.1195	1.2016	1.001	1.7072	0.2364	0	0	0.9614	0.1154	0.1148	1.315	0	0.1222
novel.10123	0.5083	0	0	0.7421	1.0123	0.2529	1.5257	0	0	0	0	0	0	0	0	0.506	0	0
novel.10125	15.3558	10.1216	16.9041	15.6885	16.1086	14.5804	9.4415	9.3428	11.1883	14.0764	15.1284	17.5657	9.267	10.0206	8.7385	20.9457	18.609	23.505
novel.10126	0.5568	1.4058	0.5576	0.271	0.1386	0.6926	0	0	0.1413	0.5481	0	0.4172	0	0	0	0	0	0.8501
novel.10129	3.9112	3.3617	5.2502	2.673	3.149	4.306	4.5795	2.6877	3.6334	2.785	2.9139	1.4964	4.4137	4.556	3.2609	1.574	2.9259	2.6258
novel.10130	0	0	1.0657	0.5754	0.3532	0	0.2366	0.9855	0	0	0.2366	0.1181	0.8283	0.5678	1.9211	0	0	0.3611
novel.10131	1.1036	0.7244	0.8841	0.5908	0.8791	0.6589	0.2208	0.9198	1.0085	1.1949	0.9937	0.441	0.6626	3.2859	1.4239	0.0549	0.9406	0.8986
novel.10133	0	0.083	0	0	0.2456	0	0	0.0857	0	0.8092	1.7272	0.4928	0.0823	0	0	2.1278	2.4526	1.7573
novel.10135	2.0294	2.5004	2.2356	1.0469	1.5157	1.353	1.9696	2.1355	1.6897	0.5393	0.934	1.0745	1.4419	1.5984	1.8426	1.3737	0.5189	0.6817
novel.10137	2.088	1.5229	0.2323	0.5645	0.4621	0.2309	0	0	0	0	0.4642	0	0.5804	0.2228	0.7761	0	0.4944	0
novel.10138	0.0386	0.078	0.0967	0.0752	0.2307	0.0192	0.4443	0.7041	0.6666	0	0	0	2.6858	2.5223	2.1038	0.0769	0.144	0.1965
novel.10139	0	0	0	0	0	0	1.5894	0	0	0	0	0	2.4729	0.5086	0.1687	0	0	0.1797
novel.10140	0	1.0153	1.0842	0.6775	1.0011	0.7695	0.4643	0	0	0.7612	0.4642	0.7726	0.1548	0.2228	0	0	0.2472	0
novel.10141	0.8653	0.7768	1.5406	0.4679	0.4787	0.8611	1.6355	0.6011	0.5858	0.2839	0.481	0.5763	0.7698	0.8312	0.9189	0.1914	0	0.2936
novel.10143	0	0.7137	0	0	0.2346	0	0	3.436	0	0	0	0.2353	1.6502	0.6788	1.3508	0	0.753	0
novel.10144	0.7	0.2525	0.5508	0.4623	0.3983	0.199	0.5503	0.3125	0.33	0.2461	0.2001	0.5245	0.4003	0.8884	0.7646	0	0.0266	0.2036
novel.10146	0.2686	0.2713	0	0	0	0	0.2688	0	0	0	0	0	0.5376	0.258	0.2567	0	0.5724	0
novel.10149	0.8249	0.5207	0.7228	0.2509	0.0513	0	0.4127	0.4297	0.2094	0.203	2.0632	0.5665	0.6707	0.7923	1.3796	1.591	1.6479	1.207
novel.10150	0.9663	1.5764	2.3075	1.0129	1.4804	0.9615	3.1236	1.394	1.0566	0.878	0.2975	0.8168	1.3389	2.2132	2.5574	1.1839	0.1584	2.1941
novel.10151	0	0	0	0	0	0.0642	0.3225	0.6717	0.5237	0.0635	0	0	0.6452	0.1858	0.3697	0	0	0.0656
novel.10153	0.502	0.676	0.5028	0.4887	0.4999	0.1665	0.1674	0.3487	0	0.1647	0.8371	0.1672	0.5024	0.1607	0	0	0	0.3407
novel.10154	0.9824	0.8776	0	0.6804	0.301	0.6016	0.6994	0.433	0.3453	0.4277	0.4536	0.3775	0.2269	0.4536	0.3431	0.5266	0.7649	0.4423
novel.10155	3.0365	3.0014	5.6289	1.7608	3.1525	2.7644	1.5514	2.2213	2.0992	2.2894	2.4562	3.1626	2.7154	1.9237	1.2349	1.4792	1.4456	0.7234
novel.10156	0.3047	0	0	0.5932	0	0.3032	0	0	0	0	0	1.8265	0.3049	0.2927	0.2912	0	0.3247	0
novel.10158	1.1722	0.296	0	0	0	0	0.5864	0	1.1902	0	0	0.2928	0.5865	0.563	0.2801	0	0	0
novel.10159	0.3062	0.7732	0.1533	0.3726	0.5337	0.4571	1.3022	1.0369	0.311	0.3768	0	0.6119	0.7661	0.6618	0.6585	0.7621	0.7341	1.3248
novel.1016	0	0.057	0.1131	0.6594	1.068	0.8426	0	0.5293	0.6305	0.7779	0.3953	2.0302	0.5084	0.6506	0.4316	1.742	2.105	2.4707
novel.10160	0.4544	0.3671	0	0.8845	0.6334	0.5425	0.0909	0.1894	1.3841	0	0	0.9078	0.3637	0.2618	0.7816	0	0.2905	0.925
novel.10161	0.4179	0	0	0	0.2378	0.0594	0	1.3683	0.3031	0.2938	0.1792	0.2982	0.4779	0.4587	0.5705	1.4262	0.3816	0
novel.10163	0.7944	0.0802	0.8751	0.0773	0.2373	0.079	0.2384	0.3311	0.3226	0.1564	0.2384	0.2381	0.477	0.0763	0.9111	0.0791	0.2539	0.1617
novel.10164	0.3032	1.2248	0.6073	0	0	0.3017	1.9719	2.2113	1.5394	0	0	0	1.062	1.3105	0.4347	0.3018	0	0.1543
novel.10165	0	0	0.3699	1.9417	2.06	2.4261	0	0	0	0.6545	0.9609	0.6643	0	0	0	0.2942	0	0
novel.10166	0.0768	0.0776	0	0.1496	0.2678	0.1147	0.5382	0.0801	0.3121	0	0.1538	0.0768	0.9228	1.6608	0.1836	0.765	0.2047	0.1956
novel.1017	0.8763	0.6953	0.3448	0.3656	0.4986	0.7474	1.1899	1.3043	1.5889	0.3081	0.6575	0.7816	1.8165	2.5852	3.1407	0.4985	0.8003	0.9875
novel.10170	0	0	0	0	0	0	0	0	0	0	0	0	0	0	0	1.3489	1.7325	0.2758
novel.10173	2.8693	1.844	1.9331	1.168	0.6754	0.7268	4.0193	3.0438	3.1784	0.8216	1.0961	0.8339	4.542	3.4075	2.493	0.6232	0.3891	1.4869
novel.10176	15.3742	20.3157	19.6455	10.7863	14.2163	8.6924	15.7824	17.1101	18.6013	15.6734	14.2827	17.1045	11.7887	12.0822	11.2589	6.7082	11.8068	7.7737
novel.10177	5.778	6.4189	6.0757	0	1.7262	0.8624	2.3125	2.408	4.4002	0.8531	0	0	9.2515	10.5448	14.6341	2.0132	0.3078	0
novel.10178	1.1916	1.2034	0	0.232	0.9493	0.2371	0.9538	1.2415	1.4519	0	0	0.9523	1.1924	0.4578	0.2278	0.2372	1.0157	0.7277
novel.10179	11.4527	10.0119	13.736	9.4293	12.3064	11.7117	9.1492	9.7156	10.434	7.753	8.1067	7.688	10.8268	16.3051	10.643	8.8323	10.7073	10.4595
novel.1018	6.0069	6.3639	8.8465	6.1336	7.9171	5.3914	6.6585	5.5222	4.3653	4.5794	4.3011	3.8242	3.7128	5.1475	5.1782	4.3382	3.0118	6.2342
novel.10180	2.0662	1.6892	0.4927	1.1013	0.7838	1.1749	1.8212	1.9477	3.1969	0.7263	0.8859	1.1304	2.3138	2.7406	1.4105	0.9794	0.3145	0.4507
novel.10181	0.4144	0.6696	0.996	0.0807	0.1651	0.2474	0.9951	0.3454	1.6831	0.0816	0.1658	0.2484	1.0782	0.2388	1.0297	1.4026	0	0
novel.10182	0	0.2028	0.6033	0	0	0	0.2009	0	0	0	0.8036	0.4012	0	0.1929	0	0.7996	0.214	0.6132
novel.10183	0	0.5835	0	0	0.2877	0.2875	1.1563	0.301	0	0	0	0	0.2891	0.2775	0	0.5752	0.3078	0.2941
novel.10185	1.6653	1.495	0.8339	1.1707	1.0595	1.3809	0.5554	1.3977	1.5031	1.5026	1.8975	1.5251	0.5555	0.9775	1.0611	0.4144	1.1336	0.9417
novel.10186	0.6968	0.7741	0.2093	0.6782	0.7633	0.7627	0.0697	1.1615	0.6721	0.8916	0.9062	0.7309	0.4881	0.2342	0.333	1.1792	0.8909	0.5319
novel.10187	1.5506	1.3049	0	0.5031	0.5147	0	2.5857	1.8847	2.6241	1.0175	2.0684	0.7745	0.5172	0	1.2349	2.3153	0.5507	1.8413
novel.10189	0	0	0	0	0.1532	0	0.4619	0.1603	3.2814	0.1515	0	0	0	0	0	0.1532	0.164	0
novel.10190	0.1499	0.2018	0	0.0486	0	0.0497	0.2499	0.4164	0.7609	0.1967	0	0	0.6499	0.3359	0	0	0.2661	0.1525
novel.10191	0.1061	0.8576	0.1063	0	0	0	0	0	0	0	0	0	0	0.2039	0	0	0	0
novel.10193	0.6325	0.5323	1.478	0.2052	0	0.8392	0.8438	0.8787	1.0704	0.1038	0	0.6319	0.1055	1.9238	1.0075	0	1.1232	0
novel.10194	0.5104	0.5155	1.363	0.3312	0.5083	0.5079	1.0214	0.8863	1.2093	0	0.1702	0	0	1.961	1.3008	0	0	0
novel.10198	0.5778	0.5835	0	0.1875	0.7672	2.4915	0.5781	0	0	0.5687	0.5781	0	0.1927	0	0	0	0.8208	0.196
novel.102	0.6017	1.172	0.6026	0.4602	0.5992	0.6843	0.43	1.3882	0.6983	0.4654	0.301	0.3435	0.3441	0.4128	0.0822	0.3423	0.9159	0.875
novel.10200	0.8047	0.1806	0.0895	0.5222	0.2671	0.2669	0.3578	0.3726	0.4539	0.088	0.4473	0.0893	0.0895	0.3435	0.3418	0	0	0.5461
novel.10201	0.2314	0.2337	1.9312	0.0751	0	0.2303	1.0033	0.7233	0.8616	0.6074	0.0772	0.3082	0	0.5927	0.1474	0.0768	0.3287	0.3141
novel.10203	0.0511	0	0.0512	0.1989	0	0.0508	0	0.2129	0	0.1006	0.1533	0	0	0.0491	0	0.5085	1.6328	0.364
novel.10204	0	0	0	0	0.6582	0	0	0	0	1.518	1.1021	2.4211	0	0.4232	0.2106	0.2193	2.5821	0.897
novel.10205	1.1536	0.4237	10.1877	11.7395	0.6266	0.6262	0	0.2185	0	0.5161	0	1.8859	0.3149	0	2.3054	1.2528	1.7878	10.4615
novel.10206	0.2875	0.4356	1.8718	0.0933	0.2863	0.4769	0.0959	0.1498	0.0487	0.5661	0.0479	0.4788	0	0.1381	0	0.1908	0.1021	0.3415
novel.10208	0.6647	0.2877	0.317	0.2157	0.063	0.4724	0.1267	0.033	0.1928	0.405	0.1583	0.0316	0.095	0.0608	0	0	0.2023	0.1933
novel.10209	0.6605	0.0606	0.3007	0.526	0.1794	0.2988	0.3004	0.1877	0.3049	0.0591	0.1201	0.06	0	0.1154	0.1148	0.2391	0.2559	0.2445
novel.10210	1.887	2.4615	2.244	5.204	4.3844	4.4595	3.658	3.6452	4.6303	4.7207	3.7757	3.3775	7.1992	8.6469	6.8756	2.0349	2.7225	2.801
novel.10211	0.2945	1.6356	1.1795	0.4299	0.11	0.1831	0.0737	0.4985	0.4485	0.2174	0.1841	0.3677	0.1105	0.3535	0	0.2565	0.3922	0.3372
novel.10212	2.3744	1.6117	2.0855	1.8565	1.628	1.5299	1.3242	1.9669	1.9169	0.977	0.7788	1.2249	2.045	1.7011	2.0647	2.5574	2.1358	1.8819
novel.10213	0.0381	0.0769	0	0.0371	0.0379	0.0379	0	0.1984	0.0387	0	0	0.0381	0.3049	0.0732	0	0	0	0
novel.10216	0.6481	0.8182	0.6491	1.5772	0.4841	0.8062	0	1.1817	0.9871	1.9138	0	4.0468	0	0	0	0.4839	1.7264	1.6493
novel.10219	0.2808	0.5671	0.5272	0.3758	0.1748	0.2096	0.1405	0.5485	0.7484	0.2073	0.1053	0.0351	0.7376	0.8091	1.0734	0.2446	0.1496	0.4644
novel.10220	0.244	0	0	0	0	0	0.9766	0	1.2388	2.1617	0	0.9751	1.2209	2.5782	0	1.9433	2.3399	1.7386
novel.10221	0.3792	0.1436	0.3798	0.9229	1.133	1.2736	1.5178	3.0622	1.5884	0	0.0949	0.2842	3.2733	3.2329	2.9903	0.991	2.1718	1.3511
novel.10222	1.0986	0.2774	0.8251	0.2673	0	0.2733	0.2748	0	0	0.2703	0	0	0	0	0	0.5468	2.0484	1.9569
novel.10224	2.6362	2.9285	2.112	1.1975	3.0627	2.186	1.0551	0.9155	1.963	1.8164	1.1429	1.5802	0.6156	1.1816	0.4199	2.7992	0.9362	1.1628
novel.10225	1.0022	0.8997	4.3493	0.9755	1.6634	0.3324	1.7827	1.9724	1.6961	0.6577	0.3342	0.5562	2.786	4.4924	5.2151	0	0.1186	0.5667
novel.10226	1.0143	0.9981	0.8074	0.5569	0.5957	0.5693	0.9888	1.8155	0.9507	0.7424	0.4944	0.9873	1.6657	1.6987	1.6654	0.4142	0.859	0.5559
novel.10227	5.8168	5.6671	6.1679	3.4637	2.9984	3.9496	2.3965	2.2815	5.142	4.2436	3.3548	6.6998	0.9587	2.5635	2.0929	2.7249	3.1352	3.2738
novel.10228	0.2303	0.31	0.1922	0.1121	0.1529	0.0764	0.3456	0.2799	0.1948	0.1511	0.1536	0.23	0.3072	0.3317	0.2201	0.4584	0.3271	0.5078
novel.10229	0.2926	0.6895	0.1953	0.0949	0.0971	0.1941	0.2927	0.5081	0.1981	0.096	0	0	0.0976	0.8431	0.3728	0.2913	0.4156	0.2978
novel.1023	0.5131	0	0.3211	0.6243	0.7664	0.3829	1.2834	1.1359	1.3024	0.3788	0.5775	0.0641	2.6955	2.772	3.3099	0.9576	1.025	1.3056
novel.10230	0.1516	0.9186	0.3036	0.7378	0.3019	0.3017	2.2753	0.9477	0.4618	1.4922	0.3033	0.9087	1.8205	0.8737	1.0142	2.1128	0.9692	0.6172
novel.10231	0.0752	0.152	0	0	0.1499	0.1497	0.2259	0	0	0.2222	0	0.0752	0.0753	0.2168	0.0719	0.2996	0.1603	0.6127
novel.10232	0.3125	0.2525	0.2504	0.2433	0.2489	0.2488	0.2501	0.3256	0.3173	0.3691	0.2501	0.1873	0.688	0.6003	0.2987	0.4977	0.2664	0.4453
novel.10235	0.3047	0.1539	0.7629	1.1864	0	0	0	0	0.1547	0	0.3049	0.3044	0.1525	0.1463	0.2912	0.1517	0.487	0.6203
novel.10236	0.9939	0.7528	0.8709	0	0.2474	0	0.6215	0.7766	0.2523	0.9783	0.9943	0.8688	0	0	0.3562	0	0.3971	0.2529
novel.10237	1.4189	0.9553	0.2368	0.4604	0.7065	0.4706	0	0	0	0	0.2366	0.7087	0	0	0	1.8832	0.7559	0
novel.10238	0.8575	0.6804	0.6134	0.4173	0.7929	0.1828	0	0	0.3731	0.7234	0.5515	1.1626	0.1226	0.1177	0.2927	0.7926	0.5873	0.1247
novel.10239	0.8329	1.6175	0.385	0.3742	0.319	0.0638	1.9872	1.6687	0.9107	0	0.5128	0.704	0.3206	0.1231	0	0	0	0.0652
novel.1024	0	0	0	0	0	0	0.2253	0	0.1524	0	0.0751	0.15	1.352	0.793	0.0717	0.0747	0.2399	0.5348
novel.10240	1.3794	1.8111	1.2433	0.4028	0.2747	0.4118	2.3464	1.1498	1.5407	1.6294	0	0.4134	0.2761	0.6625	0.5274	0.1373	0	0
novel.10241	1.0982	0.7678	1.6074	0.3289	0	0.1681	1.4369	0.9682	0.9436	0	0.2536	0.3376	0.5918	0.1623	0	0	0	0
novel.10242	0.6034	0.4063	0.4029	0	0.2003	0.1001	0.1006	0.4191	0.6127	0.198	0	0.2009	0.6039	0.5796	0.0961	0.6007	0	1.0237
novel.10243	0.1019	0.1029	0.1021	0.0992	0	0	0	0.3185	0.207	0	0.102	0.1018	0.204	0.1958	0.1948	0	0.1086	0
novel.10247	1.0638	0.6907	0.3044	1.4793	1.9674	0.983	1.1405	3.1668	0.6944	1.3463	1.4445	0.7591	0.6844	0.219	0.581	1.4373	3.7243	1.7016
novel.10248	0.8725	0	0.8737	0	0.1738	1.0418	0.3492	1.2726	1.4174	0	0	1.0459	0.6985	0.3352	0.1668	1.737	0	0
novel.1025	0.2045	0.2065	0.0683	0.6967	0.543	0.5426	1.4323	1.1718	1.2113	0.8723	0.5456	0.8853	2.0806	1.1785	2.0196	0.5768	1.6341	0.902
novel.10250	6.228	7.5607	6.3986	6.7846	7.5837	7.6423	7.8458	10.3215	10.6818	4.0974	5.4883	4.7067	8.2669	7.4388	6.8776	5.4931	4.7791	5.5182
novel.10252	0.2031	0.3077	0.1017	0.3955	0.4046	0.7075	0.5081	0.5291	0.8251	0.2999	0.1016	0.2029	1.2197	1.1707	0.2912	0.4044	0.4329	0
novel.10253	0.4145	1.3606	0.3114	1.1096	0	0.9281	0.7258	1.9435	0.8418	0.204	0.4147	0.7247	1.5556	0.1991	0.4952	0.4127	0.6625	0.4219
novel.10254	2.7274	1.8846	0.9105	1.537	1.6677	0.9523	2.9683	3.4897	3.8869	1.2717	1.2447	1.1951	1.6281	1.5167	2.378	4.2393	4.4354	2.5326
novel.10255	6.6654	6.2164	2.5202	3.7736	2.269	3.9593	9.4593	11.7632	10.2557	2.6779	2.7899	3.2955	7.487	6.2389	5.2654	9.3774	9.6743	3.1154
novel.10256	3.1556	2.8247	1.8674	1.1169	0.1428	2.3551	1.1481	2.0175	2.4031	0.7059	0.4305	1.5763	1.7225	0.6889	3.3587	2.2846	1.8339	1.168
novel.10258	0	0	0	0	0	0	0	0	0.5504	0	0	0	0.2712	1.8221	0.259	0	0.5775	0
novel.10259	3.552	3.0055	5.0953	2.5229	3.1547	2.0061	2.2092	2.6005	2.6319	2.1733	4.1299	2.973	2.786	3.2273	3.4865	3.1536	1.7388	4.2995
novel.1026	0.6564	0.4972	0.6162	0.0399	1.9609	1.6737	0.1231	0.0427	0.3749	2.019	4.7198	4.4671	0.0821	0.6304	0.0784	2.2052	0.2185	1.8373
novel.10263	0	0	0	0.7604	1.2447	0	0	0.1628	0.3173	1.2303	1.7195	1.5609	0.7818	0.1501	0.896	0	0	0
novel.10264	0.7335	0.4233	1.5216	1.1729	0.7304	1.0948	1.363	0.655	0.6384	0.2579	0.2621	0.2617	0.2622	0.4529	0.5007	2.0862	0.2791	1.2799
novel.10265	0.2157	0	0	0.2099	0.4295	0.2146	1.2947	0	2.1898	0	0	0	0	0	0	0	0	0
novel.10266	3.828	2.7421	4.8142	4.5925	3.9892	4.3849	3.2511	2.1333	3.6157	5.6518	4.1415	5.514	3.7862	3.2493	3.4458	3.5891	4.5528	4.5307
novel.10268	0.1119	0.1452	0.16	0.2177	0.1273	0.2067	0.1439	0.333	0.2109	0.1416	0.1119	0.2394	0.4317	0.399	0.4123	0.3818	0.3745	0.2602
novel.10273	0	0	0	0	0	0	0.5003	0.5209	0.5077	0	0	0	0.2502	0	0	0	0	0
novel.10274	0.3712	0.5623	0.3717	0	0.0924	0	0.7428	0.6768	0.4711	0.3654	0.1857	0	1.393	0.6239	0.9756	0	0	0
novel.10276	0.2988	0.181	0.2394	0.349	0.0595	0.2378	0.7772	0.7471	0.4854	0.5293	0.0598	0.4179	0.5382	0.5165	1.3706	2.0224	0.955	0.4258
novel.10279	2.282	3.4198	4.2758	1.2898	1.5394	2.0511	3.0199	2.6844	1.2707	2.0289	2.6514	1.4708	2.5047	3.394	5.6989	0.4397	1.4118	1.124
novel.10281	0	0	0	0.2978	0.2031	0	0	0	0	0.5522	1.1735	1.2227	0	0	0	1.523	2.0104	0.2595
novel.10282	0	0	0	0.7594	0.518	0.2588	0	0	0	0.512	1.0408	1.8187	0	0	0	1.2945	3.7408	2.2501
novel.10283	0.1263	0.1275	0.2108	0	0	0	2.9482	0.2193	0.2137	0	0.2527	0.2103	0.337	0.4448	0.3219	0	0	0
novel.10284	0	0	0.3398	0.1651	0.3379	1.5194	0	0	0.1723	0	0	0.1695	0.8489	0.163	0	0	0.3615	0
novel.10287	0.243	0.1636	0.9736	0.1577	0	0.2418	0	0.1688	0.0823	0.7974	0	0	1.2161	0.5447	0.3871	0.8871	0.6905	0.8246
novel.10288	0	0.1825	1.4475	0.3517	0.3598	0.1798	0	0.7529	0.9173	0.3557	0.723	0.5415	0	0.6941	0.518	1.4388	0.1925	0.1839
novel.10289	0.6669	1.4594	2.8943	0	0.1107	0	0.5561	0.1158	1.0158	0	0	0	0	0	0	0	0.4737	0
novel.1029	1.1342	0	1.4198	0.828	1.1295	0.2822	0.5674	0.5909	0.5758	0.8373	1.1347	0	0	0	0.813	0.2823	0	1.4431
novel.10290	0	0	0	1.1206	0	1.3747	0.6911	1.4394	0	0.4533	1.8429	1.1501	1.8434	0	0	0.2292	4.1705	2.8124
novel.10291	0	0	0	0	0.1361	0	0.8207	0	2.3599	0.2691	0.2736	0	1.2313	1.1818	0.392	0	0	0
novel.10292	5.0879	4.1106	4.0938	3.8082	2.411	2.9155	5.0205	4.3321	3.4026	1.4851	1.1936	1.8228	6.4785	4.8533	4.6279	2.7245	2.2057	2.768
novel.10294	0.1387	0.3503	0.4168	0.2025	0	0.069	0.0694	0.5059	0.493	0.4779	0.4858	0.6237	0.6247	0.3997	0.5303	0.6214	0.739	0.353
novel.10295	0.1434	1.1589	0	0	0	0.1427	0.5741	0.7472	0.8739	0	0	0	0	0	0	0.9995	0.7641	0
novel.10296	2.3025	3.488	4.1506	3.3618	2.5222	0.9165	2.5342	2.8787	2.5718	0.9066	1.8429	2.0702	1.8434	1.1058	1.7605	0.6876	0.736	0.9375
novel.10297	5.0838	1.2224	1.697	0	0	0	1.9378	0.5044	1.9665	0	0	0.2418	0.4845	0.9301	0	0	0	0.2464
novel.10298	1.1893	1.3512	0.8932	1.7364	2.2205	0.2959	1.3387	1.5488	1.2076	1.3169	0.1487	0.7426	2.0827	0.8567	0.4262	0.8879	0	0.6053
novel.10299	4.9625	4.9457	8.37	7.881	8.9731	10.006	2.2866	3.9457	3.5802	1.8639	2.0251	2.0874	1.6336	0.9408	0.9361	3.12	2.0871	3.3231
novel.10300	0	0	0	0.2735	0	0	0	0	0	0	0.8432	0.1403	0	0	0	0.839	1.7961	0.286
novel.10302	6.4856	4.974	6.1531	3.6074	2.865	2.2321	4.8303	3.9628	4.2087	2.0159	1.8051	1.6076	4.2455	5.1522	3.0294	2.1844	3.481	4.1694
novel.10304	1.5772	0.5309	0.7897	1.791	1.4397	1.3079	1.5781	1.5063	3.0695	0.5175	2.3669	0.7878	0.6576	0.3787	2.0098	0.9159	2.9407	1.4716
novel.10305	13.1244	11.514	18.0556	11.6136	10.4292	6.5959	4.3772	7.5967	2.9614	16.5722	19.4968	19.6011	7.6946	10.1868	10.2629	3.2992	4.2374	6.747
novel.10306	0.9605	0.1865	0.259	0.6472	0.2943	0.4411	0.4435	0.3849	0.0375	0.3636	0.7392	0.369	0.0739	0.1774	0	0.5516	0.1574	0.188
novel.10307	3.108	2.822	3.7693	3.8301	2.4987	2.5536	2.7959	2.6143	3.0979	2.6382	2.7101	2.5637	1.1699	1.3146	0.8993	1.845	2.0051	1.5963
novel.10308	0.5051	0.2551	0.6323	0.1229	0.1258	0	0.2527	1.4473	0	0	0.379	0.1262	0.5055	2.6685	1.0862	1.2571	0.5382	0.3856
novel.10309	1.1413	0.3842	0.7619	1.3577	0.5051	0.3785	0.6344	0.6606	0.3863	0.8737	0.8881	0.6334	0.2538	1.5834	0.2424	2.2722	0.1351	1.5489
novel.1031	0.3293	0.4157	0.4122	0.4006	0.082	0.3277	1.1531	0.4288	0.6687	0.8913	0.6589	1.4803	0.4943	1.9768	1.8096	0.6556	1.7542	1.0893
novel.10310	0.4454	0	0	0	0.4436	0	0.8914	0	0.2261	0	0	0	1.3373	0.4278	0	0.2217	0.2373	0.4534
novel.10312	1.3031	0.4387	4.1326	0.4228	0.6488	1.9451	0.4346	1.584	0.6616	0.8551	0.8692	0.217	0	0	0	0.2162	0	0
novel.10316	0.1235	0	0.2473	0.1202	0.123	0.3686	0.1236	0	0.3762	0	0	0	0.4943	0.593	1.5342	0	0	0
novel.10317	0	0.7009	0.2606	0.5067	0.4319	0.259	0	0	0	0.0854	0.3472	0.8667	0	0	0.4146	0.95	0.647	1.5012
novel.10318	3.6265	3.6624	6.6582	6.4715	8.627	8.0192	4.2333	3.1486	3.6823	10.5104	9.4735	5.2331	3.0242	1.3546	4.8139	13.4375	7.2984	5.1268
novel.10319	0.4482	1.3578	0.5984	0.1454	0.2975	0.5946	0.2989	1.0895	0.4551	0.147	0.2989	0.4477	0.4485	0.8609	0	0.4461	0.6366	0.3041
novel.10320	80.3529	87.5445	107.365	108.5	109.262	114.722	53.198	35.034	59.5296	100.262	102.891	95.7618	34.852	45.9305	47.0588	100.856	93.8717	112.794
novel.10321	0	0.5212	1.8952	0	0.3426	0	0.5164	0.5377	0	0.508	0.1721	1.2031	0	0.1652	0.4933	0	0.5499	0.1751
novel.10322	0	0	0	0	0	0	0	0.3324	0.3239	0	0	0	0.3192	1.2256	0.3049	0.1588	0.5098	0.3247
novel.10323	0.0918	0.2782	0	0.2681	0.1829	0.2741	0	0	0	0.5423	1.2861	0.0917	0	0	0	0.1828	0	0.2804
novel.10325	3.6275	3.8177	4.3211	4.7202	6.7683	5.9274	2.789	3.6203	3.916	12.0648	9.5505	7.9345	5.6171	4.8413	7.1163	5.6257	7.201	8.3952
novel.10326	3.6877	3.6433	5.6198	7.0229	3.7521	4.6268	3.8501	2.9233	4.5584	9.7058	5.2132	5.2057	1.2034	1.155	0.996	3.4316	4.6124	7.0992
novel.10330	0.4024	0.6321	0.2239	0.4787	0.5342	0.2669	1.0735	0.8384	1.0895	0.176	0.4025	0.4466	0.6711	0.9447	1.2818	0.1335	0.1905	0
novel.10334	0.1807	0.0912	0.4071	0.1759	0.4948	0.2247	0.2712	0.0941	0.1835	0	0.1356	0.3159	0	0.2603	0.0432	0.7644	0.6256	0
novel.10336	0.5619	0.8512	0	0.2735	3.0775	0.5591	1.9678	1.7563	1.7117	0	0	0	1.6869	1.3493	0.2685	0.839	0.5987	1.4299
novel.10337	0.691	1.4591	1.1324	0.2446	1.5639	1.4377	0.6914	0.3927	0.1914	0.4947	0.6913	1.0669	0.6915	0.724	0.6604	0.2501	0.2008	0.2558
novel.10338	5.0828	3.3366	6.0657	2.5562	1.8981	1.6438	4.7042	4.8984	5.161	1.2924	1.5255	1.1002	3.0519	4.7193	3.3195	2.5299	2.3918	3.1473
novel.10340	0.063	0	0.0631	0.1841	0.0837	0.1464	0.1051	0.1751	0.0213	0.7652	0.2733	0.1889	0	0.0605	0.0201	0.4392	0.2239	0.0428
novel.10341	21.0217	20.2782	13.8213	34.813	36.7721	37.0465	23.3742	23.7958	25.2589	46.6022	43.1574	48.98	20.8852	17.1038	17.0349	59.395	60.5403	53.1081
novel.10342	0	0	0	0.1623	0.1107	0.0553	0	0	0	0	0.3336	0.111	0	0	0	1.4938	0.4737	0.792
novel.10344	4.302	4.3447	8.2197	4.4079	4.5659	4.2809	3.3982	5.0719	4.0809	4.1231	2.0954	3.2234	3.9086	6.5788	6.0051	4.1135	4.463	7.7784
novel.10345	0	0	0	0.2347	0.2401	0.4799	0	0	0.7345	0.2373	0.4825	0.4818	0.4826	0	0	0.7201	0.2569	0.7363
novel.10347	0	0.5332	1.0575	0.7709	0.7887	2.1016	2.3773	2.4755	1.3403	0	0.2641	0	1.8493	0.2536	0.2523	0	1.1251	1.3436
novel.10348	0.4515	1.3678	1.2056	0	0.4496	0.1497	0.9034	0.9407	1.0696	0.5925	0.3011	0.451	0	0	0	0	0.481	0.1532
novel.10351	0.772	0	0	1.2524	0.7688	0.5122	0	0.2681	0.5226	0.7599	1.5448	0.2571	0	0	0	0	0.8226	0.5239
novel.10352	3.248	3.7488	0.9293	2.9357	1.8482	0.2309	9.2851	1.9337	2.5913	2.0552	3.7137	2.3177	2.3216	2.4512	3.3259	1.1547	4.2021	1.4169
novel.10353	0.2215	1.2304	0	1.7249	0.9926	1.2123	0.7757	0.2308	1.462	1.4172	2.2161	2.2129	0.1108	0.9574	0.741	1.764	0.354	1.691
novel.10355	23.512	21.4976	37.79	39.8384	51.5483	45.5409	28.7529	37.1985	21.123	71.9054	82.3786	75.3966	36.2133	36.9887	33.3834	69.1571	81.9572	88.0471
novel.10356	3.278	0.697	1.9006	0.8397	0	1.0301	0.8631	2.3368	0.5256	0.1698	0.1726	1.0341	0.6906	1.6571	0.6596	0.1717	0.1838	1.7561
novel.10359	0.7561	1.5273	2.1034	0.3271	0.251	0	0.1681	1.2255	2.0474	0.0827	0	0.1679	1.3452	1.2912	0.7227	0.5018	0	0.0855
novel.1036	0.2852	0.5095	0.4394	0.5338	0.5024	0.3056	1.1194	1.0285	1.4924	0.5398	0.3073	0.3726	1.1854	1.1589	0.8177	0.8298	0.6778	0.9378
novel.10360	2.1186	3.5012	3.3754	0.4687	0.4795	0.8624	3.2761	1.7057	2.0534	0.6635	1.2525	0.5772	2.0238	1.9425	1.5647	0.5752	0.2052	1.1763
novel.10361	0.7928	0.7006	0.2977	0.5788	0.4935	0.1972	0.1983	0.826	0.7044	0.5853	0.9915	0	0.1984	0	0.0947	0	0.1056	0.807
novel.10362	0.3893	0.7863	0.1299	0.0632	0.1938	0	0.3246	0.8788	0.0659	0.1916	0.0649	0.1945	0.1299	0.3739	0.062	0	0.0691	0.2642
novel.10364	0.6229	0.1048	0.2079	0.2021	0	0.3099	0	0	0.2108	0.5109	0.727	0.9334	0.5194	0.0997	0	0.9301	1.3273	0.4227
novel.10365	1.0444	1.3561	1.4942	1.3071	1.7086	0.2227	0.8211	0.855	1.0605	2.2029	2.1644	2.5339	1.8664	2.7945	2.139	1.9308	2.305	3.417
novel.10366	0.349	0	0.1747	0	1.5639	0.6945	0.3492	0	0	0.3435	1.0474	1.3946	0	0.5028	0	3.1267	1.8592	0.1776
novel.10367	0.2004	1.0793	0.0669	0	0.266	0.1994	0.6683	0.1392	0.3391	1.1834	0.9355	1.5347	1.2031	2.8228	0.4468	0.9308	3.7005	1.3597
novel.10368	2.7735	3.5012	4.3977	3.1495	1.1508	2.7598	1.3875	1.9264	2.3468	1.365	2.7747	3.2325	0.2313	0	0	1.8406	0.4925	0
novel.10369	0.7683	1.1085	2.1984	0.8547	0.7651	1.4199	0.3295	0.9149	0.7802	0.5402	0.5491	0.1097	0.9886	0.6326	0.6294	0.9834	0.4678	0.1117
novel.10370	9.4486	9.3151	11.8842	1.8613	1.6802	2.6863	9.2851	7.1488	9.6512	1.2179	1.3504	1.4609	1.801	1.2425	1.3976	1.9595	0.5992	2.2326
novel.10372	6.1186	3.3677	4.0748	4.5561	4.9658	2.9529	5.6017	5.8648	6.3681	4.0351	3.1219	3.7898	6.0006	6.6116	6.8419	5.2991	4.7916	4.9201
novel.10373	0	0.1177	0.2335	0.0757	0	0	0.4666	0.7693	0.3157	0.0765	0.1166	0.1553	1.9834	2.053	2.2657	0.3482	0.0414	0.4351
novel.10374	0.5833	0.5891	0	0	0.5809	2.612	0.8754	0.9116	1.4807	0.8612	1.4589	0.2914	1.4593	0	0	0.2903	0	0.5937
novel.10377	0.5386	1.0879	0.6164	0.2996	1.7623	1.1485	1.6937	1.7636	3.8283	1.136	1.1547	0.2306	1.078	1.6998	0.8825	1.3021	0.5739	1.723
novel.10378	1.0311	0.8331	0	0.8029	1.4375	0	0	0	0.8376	0.203	0.2063	0.412	0.4127	0.1981	0	0	0	0
novel.10379	0.4913	0	0.492	0.3188	1.4677	0.8148	0.4916	0.3412	0.3326	1.7731	1.4745	0	0	0.1573	0.4695	0.163	0	0.6668
novel.1038	0.0839	0.0847	0.4201	0.245	0.4177	0.2505	0.1679	0.0874	0.1704	0.0826	0.2518	0.5867	0.5038	1.4506	1.1226	1.0858	0.9833	0.1708
novel.10381	0.2341	0.3152	0	1.1392	0.4662	0.9317	0	0	0.3961	0	0.9367	0.3118	0.3123	0.7494	0	0.0777	0.5819	1.0324
novel.10382	0.7894	0.1407	0.186	0	0.6936	0.6469	0.4181	0.0968	0.4243	0.1828	0.1858	0.5567	0.5111	0.446	0.1331	0.416	0.3463	1.3234
novel.10384	4.171	3.9906	5.606	1.8163	3.4977	3.6043	3.0751	2.859	2.5634	4.2136	2.8551	3.3993	4.5035	8.4342	6.1893	1.7482	2.6898	4.2455
novel.10385	2.0762	0.2621	0	0.2526	0.2584	0	0	0	1.8446	0.2555	0.7789	0.2593	0.2597	0	0	2.0668	0.8295	0
novel.10386	0.1982	1.0009	0	0.3859	0.1974	0	1.3883	0.413	0	0	0	0	0.3967	0.5712	0.7578	0	0.4224	0.4035
novel.10388	0.4295	0.7808	2.9249	1.505	0.941	0.5129	0.6016	0.895	0.5233	0.8455	0.4297	0.7723	1.3754	0.9076	0.5747	1.8813	0.5491	2.4482
novel.10389	4.2672	3.8025	5.1281	5.2775	6.749	4.2962	3.8678	3.1906	3.8741	7.4122	6.0271	5.9683	6.8325	8.0046	6.9572	5.2474	4.3326	3.6792
novel.1039	1.103	0.557	1.2273	0.0895	0.4577	0.1524	1.0423	1.4684	0.9022	0.3921	0.2146	0.2449	4.8138	3.4726	2.6647	0.8235	0.8488	0.3119
novel.10391	2.0488	1.9602	1.9437	0.4198	0.6443	0.9657	19.3123	17.4135	15.657	0.9552	0.7552	0.2154	47.6951	58.1038	47.9216	0.8587	1.6084	1.3171
novel.10395	5.9161	5.6506	3.8141	4.9984	4.9645	5.8018	6.3904	5.796	5.4206	4.844	4.795	5.2263	6.4557	5.4256	5.6134	6.7839	6.5655	6.109
novel.10396	1.067	0	1.9234	0.8309	1.7001	0.4247	0	0.667	0.2167	1.2603	0.6405	1.4924	0	1.2299	0	1.9119	1.1369	1.0861
novel.10397	1.626	1.0948	0.7754	0.4522	2.2361	1.0016	1.1621	1.6135	1.258	1.6005	0.7747	1.4697	1.0073	1.0412	1.6281	2.5436	0.9075	0.2364
novel.10398	0	0	0	0.1755	0.2394	0.1794	0	0	0	0.0592	0.1804	0.7206	0	0	0	1.1967	0.7685	0.4283
novel.10399	1.056	2.3462	3.5956	1.439	1.1567	1.261	2.3245	0.4401	0.3217	1.5591	1.9017	1.5824	0.317	1.8257	1.413	1.2614	1.2376	0.6449
novel.104	1.0162	1.9592	1.4802	1.5286	1.3799	0.9192	2.4032	1.155	1.1256	1.273	0.7394	1.3843	1.2018	2.7507	1.8541	0	0.7874	0.094
novel.1040	0.509	0.6854	0	0.1651	0.2534	0.0844	0.8488	0.9722	0.9475	0.4175	0.5941	0.0847	1.7827	1.9555	2.108	0.6756	0.8134	0.7771
novel.10401	0.44	1.1553	0.5288	0	0	0.0876	0	0.2751	0	0.2599	0	0.0879	0	0.2536	0	0	0.6563	0
novel.10402	2.3112	1.1671	3.3065	1.1248	0.6576	1.6427	4.1295	0.688	1.341	0.8125	1.8168	0.6597	0.9912	1.9028	1.42	0.493	0.1759	0.168
novel.10404	0	1.0099	0	0	0.4979	0	0.7504	1.0418	0	2.7067	2.0008	2.2477	0.7505	0	0	2.9863	5.3271	2.5446
novel.10405	8.8214	7.7812	6.0945	3.5868	3.8918	4.2223	8.7705	7.8529	8.447	3.682	5.9768	4.5737	15.3089	13.5676	11.3124	3.0568	5.8297	3.3529
novel.10407	0	0	0	1.4083	0.2401	0.2399	0	0	0	0	0.965	0	0	1.158	0.2305	0	0.2569	0
novel.10408	0.1859	0.8448	0.3723	4.2518	4.6275	3.5143	0	0.6778	0.9437	18.7537	19.7124	22.3765	0.7441	0.3571	0.7994	21.927	19.3096	31.2183
novel.10409	2.5893	1.911	1.8949	1.6479	3.5702	1.3874	0.4982	2.0752	0.9101	2.2546	0.9964	0.9949	1.3953	1.0522	1.3325	1.1897	1.0611	1.2164
novel.1041	0.281	0.2837	0	0	0	0	0.8433	0.2927	0	0	0	0.2807	1.6869	0.5397	1.8796	0.2797	0	0.286
novel.10410	0	0	0	1.5399	0	1.3494	0.6784	0	0	1.3348	0.2261	0.6773	0	0	0	0.45	0.9632	0
novel.10413	2.394	3.31	3.5677	3.4399	2.7246	2.2121	1.0266	2.6427	3.328	1.3746	1.1976	2.1639	1.2834	1.9162	2.5332	1.0497	1.4272	1.0734
novel.10416	0.8352	0.5623	0.1394	1.2194	2.0792	1.2466	3.6212	1.8854	3.6749	1.7812	1.8104	1.8078	8.4972	9.2254	8.6474	2.2171	3.2628	2.692
novel.10417	1.86	1.0734	0.5322	0.7759	0.7938	0.3966	2.7916	3.5989	4.4518	1.177	0.3988	0.6636	2.792	3.956	5.2061	0.7935	1.274	1.4876
novel.10419	0.2265	0.183	0.3176	1.1465	1.0827	0.6311	1.1785	0.1416	0.46	0.3567	1.2237	1.1767	0.544	0.5221	0.1732	2.0744	1.2067	1.9367
novel.1042	4.6539	4.3856	3.398	3.0452	3.7509	3.3919	4.0958	4.2974	4.5042	3.0335	3.0988	3.4053	3.38	3.0349	1.9785	3.0214	3.6981	2.7884
novel.10421	0	1.4122	0.5601	3.2666	3.0635	0.8349	0.2798	0	2.2718	0.5506	0.8394	1.1176	1.6792	1.3431	0	3.3408	1.4899	2.2773
novel.10422	1.0488	0.8473	0.6302	0.4083	0.8355	0	0.4197	0.8741	0	0	0	0	0	0	0	0	0	0
novel.10424	2.0478	1.6921	1.305	1.9933	2.2246	1.6672	0.3725	0.3879	0.5671	0.733	1.49	2.4177	1.4904	2.3245	1.4234	0.9266	0.1983	2.4634
novel.10425	0.9712	3.4	3.3715	0.6932	1.2894	1.2241	1.0365	0.2024	0.9204	1.0196	1.6193	1.0996	0.5183	0.1244	0.1238	0.9023	1.5176	1.1203
novel.10426	0.4537	0	1.5902	0	0.2259	0	0	0.2363	0	0	1.1347	1.1331	0.227	0.4358	0.4336	0	0	0
novel.10427	0.4926	1.4925	0.9866	0.959	1.6351	1.6339	1.1501	0.6843	0.5002	2.7476	0.4928	0.6562	1.6432	1.2617	1.5693	0	1.2247	0.6685
novel.10428	0.1187	0	0	0	0	0.5906	0.2375	0	0.4821	0.2337	0	0.1186	0.7127	0.228	1.2479	0.1182	0	0
novel.10429	0.5918	0	0	1.44	0.5893	2.3554	0.5921	0	1.8026	1.4562	1.1841	2.9559	0	0.8526	0.2828	0.8836	1.5762	0.3012
novel.1043	0.2698	0.545	0.2702	0.2626	0	0.8055	0	0.2811	0	0	0	0	0	0	0	1.343	0	0
novel.10431	0.7777	0	0	0.3785	0.1936	0	0	0.4052	0	1.3397	0	0	0.1946	1.3073	1.4866	0.5807	0.4143	0
novel.10432	0.0517	0.1044	0	0	0.1544	0	0.2069	0.2692	0.3149	0.2544	0.1034	0.2065	0.1034	0.3475	1.2843	0	0	0
novel.10434	1.2359	0.5547	1.1002	0.6683	0.1368	0	0.687	0.8585	1.3944	0.1352	0.1374	0.1372	0.1374	0.5276	1.3125	0.4101	0.1463	0.2796
novel.10435	1.1951	1.0561	1.9448	0.8724	0.4463	1.0405	0	1.8677	0.9101	0.147	0.1495	0.4477	2.2424	1.1479	0.8566	0	0	0.1521
novel.10436	0	0	0.4755	2.9269	1.576	1.7323	0	0	0	9.6583	5.2251	8.854	0	0	0	7.0895	6.239	6.2825
novel.10437	0	0	0.4098	0.6639	0	0	1.2284	0.1421	0.4155	0	0	0.4088	1.7746	2.7515	1.9556	0.8147	2.0347	0.6942
novel.10438	38.3511	47.9806	46.8141	49.0302	57.1908	45.9468	30.1635	16.1021	17.049	63.2912	60.3213	54.5157	63.2009	57.1794	66.5602	33.9988	23.9884	26.2186
novel.10439	1.9582	0.2197	0.5447	2.859	2.3833	3.8971	2.7212	2.6069	1.6569	2.8912	1.3061	1.3042	1.4153	2.2988	1.0397	1.5161	1.6227	1.5502
novel.1044	0.9668	1.0338	1.5946	0.775	1.3591	0.6791	2.1053	2.7255	1.7323	1.3434	1.4793	0.3977	0.4553	1.3109	0.4348	0.4529	1.5754	2.0839
novel.10440	0.229	0.3468	0	0	0	0	0.1145	0	0	0.2254	0.2291	0	0.2291	0.11	0.1094	0	0.122	0
novel.10443	0.8454	0.6641	2.54	1.463	1.2161	1.1217	1.5978	0.0979	0.4769	1.387	0.5639	1.22	0	0.5414	0	1.6832	0.6005	1.6255
novel.10444	0	0	0	1.3682	1.1998	0	0	0.2092	0	0.593	1.4063	0.4012	0.8038	0.3858	0	2.1989	1.9256	0.4088
novel.10445	0	0	0	0.1893	0	0	0	0	0	0.7655	0.7781	0.1942	0	0	0	1.9356	0	0
novel.10446	0.8249	1.2496	0.9638	0.8029	0.4792	0.4104	1.857	1.7188	0.698	0.3383	1.1003	0.4807	0.5503	0.3962	0.657	0.958	0.1465	0.5597
novel.10447	1.1325	1.1437	1.7957	0.2756	0.4699	0.3756	1.5108	0.4916	1.2457	0.1858	0.0944	0.2828	0	0	0.3608	0.5637	0.1005	0.1921
novel.10448	2.4809	2.1923	1.5528	1.7357	1.8529	1.3886	3.3356	3.4733	4.0935	1.4499	1.9391	1.9363	1.6293	0.8191	3.2603	1.9294	2.3129	1.7361
novel.10449	1.3461	3.3986	3.1454	0.4367	2.0107	0.4465	2.0203	0.935	2.0502	0	0.8978	1.3448	2.0206	3.0169	3.4307	0.2233	0.9561	0
novel.10450	5.8376	3.0927	1.6292	1.3041	1.1436	3.1425	2.3938	3.39	1.8463	2.0723	1.6276	3.7286	2.5857	1.9303	1.8293	3.5248	1.1216	1.8508
novel.10451	2.2476	1.1349	1.4068	0.2735	0	0.8387	0.8433	0.5854	0.2853	0.2765	0	0.2807	0	0	0	0	0	0
novel.10452	0.9959	1.2572	0.3117	0.3029	0.6818	0.4955	0.6228	0.7133	0.1264	0.4289	0.685	1.6789	0	0.4783	0	0.7435	1.5916	1.1404
novel.10453	3.0954	3.9456	3.7018	1.4041	1.5263	1.9139	4.6006	6.544	5.3402	0.9466	1.4432	1.2309	0.3609	0.8371	0.4021	1.436	0.8966	2.7225
novel.10454	6.9164	7.2719	4.3414	3.847	4.3416	3.6624	5.8699	5.9192	6.0823	2.9663	2.8296	3.6276	5.7102	5.979	4.8397	2.9508	3.0266	2.7909
novel.10455	0.3536	0.2143	0.7083	0.3442	0.3521	0.1408	0.7784	0.6632	0.5027	0.5569	0.3538	0.7065	0.8493	0.7472	0.8787	0.704	0.7535	0.5759
novel.10458	0.49	0.2474	0.2453	0.7154	2.6836	0.4876	0	0	0	0.2411	0.7353	0	0	0	0.2341	0.2439	0.261	0.7481
novel.10459	0.7624	0.77	0	0	0	0	0.2543	0.5296	1.0322	0	0	0	1.0173	0.4882	0.4858	1.7709	0	0
novel.1046	0.6771	0.2487	0.1233	0.0599	0.4904	0.4288	0.6775	0.5772	0.5625	0.0606	0.2463	0.246	1.1704	0.8277	0.5883	0.7353	0.0656	0.3133
novel.10460	0	0	0	0	0.2328	1.1631	0	0	0	1.6107	0.4678	0.2335	0	0.4491	0	0	0	0.4759
novel.10462	1	1.2203	0.3338	0.4056	0	0.4561	0.5003	0.6946	0.5923	0.082	0.4585	0.4995	0.4169	0.6803	0.4778	0.1244	0.3551	0.4665
novel.10465	0	0	0	0.1642	0	1.5111	0.5065	2.1095	0	0	0.1688	0.3371	0.5065	0.4862	0.1613	0.168	0.3595	0.3435
novel.10466	0.9662	0.7212	0.1262	0.6133	0.7111	0.836	0.3362	0.7003	1.2796	0.7856	0.2101	0.4616	0.2102	0.6859	0.0803	0.7945	0.5818	0.2138
novel.10467	0.5295	0.8913	0.8838	0.2577	0.1758	0	1.0596	2.0229	1.3442	0.5212	0.6181	0.9698	0.0883	0.5934	0.8435	0.7028	0.094	0.4492
novel.10468	0.3157	0.6377	0.6323	0.3073	2.0435	1.0995	0.1579	1.6446	0.3206	0.1554	0.4738	0.6308	0.7898	0.3032	0.7543	0	0	1.2854
novel.10469	2.9477	1.8193	0.164	1.7534	1.6308	0.6518	0.6554	2.3887	1.6628	2.5791	1.1469	1.3088	0.8194	1.4157	2.6608	2.4453	2.7917	2.3337
novel.10471	0.9685	1.2576	0.6928	1.257	0.597	1.7439	0.5537	2.4026	1.92	0.6355	0.5537	0.8293	0.6923	0.0886	0.573	1.1937	0.3931	0.6572
novel.10472	1.4827	0.3456	0.3427	0.4441	1.2493	0.227	0.1141	0.5942	0.2316	1.4594	0.3423	0.5697	0	0	0.436	0.6812	0.6076	0
novel.10473	10.1216	10.1252	8.5813	9.255	10.1747	9.7857	11.7768	11.2045	11.4843	6.9626	8.0934	7.5263	9.9946	9.6299	9.8935	8.74	8.4353	8.3123
novel.10474	4.4054	4.5672	3.8067	6.584	6.6775	5.5282	5.8122	5.4835	5.9973	8.097	6.6502	7.6338	5.462	6.6093	5.9244	8.0142	8.2869	8.8295
novel.10475	1.1136	0.482	1.4338	0.7742	0.7129	1.2664	1.0346	0.9116	0.1615	2.0356	2.4669	3.5759	1.4328	1.3752	1.6725	3.3256	2.034	1.8622
novel.10476	0	0	0	0	0	0	0	0	0	0.3852	0.1958	0.391	0	0	0	0	1.4594	0.1992
novel.10477	0	0	0	0.714	0.1826	0.7299	0	0	0	0.1805	0	0	0	0	0	2.1905	0	0.1867
novel.10479	1.4866	0.9008	0	0	0.8882	0	0.2975	5.266	0	0	0	0.297	2.3803	0.2856	1.1366	1.1839	1.2671	0
novel.10480	1.7651	1.9608	1.6616	0.7559	1.0546	0.7377	1.1656	1.6551	1.3262	0.4517	0.8829	1.058	1.6603	1.6954	1.1471	0.4217	0.677	0.7546
novel.10481	1.4782	1.363	0.5471	1.2824	1.312	1.6308	1.3504	1.674	0.7178	1.1703	0.8359	0.7384	1.0933	1.9136	1.4127	0.7997	0.9586	0.1308
novel.10482	0	0	0	0	0.5304	0.7949	0	0	1.0816	1.3106	0.2664	0.5321	0	0.5116	0	0.7953	0.5674	1.3553
novel.10483	2.424	2.6113	1.7802	0.4719	0.1609	0	1.1318	1.8521	1.805	0.4772	0.6467	0.4843	0.8086	0.9313	0	0.8044	0.3444	0
novel.10484	1.3143	1.8583	0.2632	0	1.8323	2.6157	0.789	2.4648	1.0676	0	0.526	1.0504	1.8414	0.505	0.7537	0.5233	0	0
novel.10485	0	0.3704	0	1.2494	0.1826	0.3649	0.367	0.1911	0.3724	0.361	0.1835	0.5496	0	0.5284	0	0.3651	2.9307	0.56
novel.10487	0.2443	0	0.5709	0.3171	0.5677	0.4863	0.163	0	0	0.3207	1.6297	0.1627	0.4075	0.8605	0.1557	0.8918	0.0868	0.0829
novel.10488	0.2268	0.4582	0.6815	0	0.2259	0	0	0.2363	0.9213	0	0	0.9065	0.908	0.2179	0.2168	0.2258	0	0
novel.1049	0.2112	0.2133	0.2115	0.4111	0.4206	0.2102	0.2113	0.22	0.2144	0.2079	0	0.211	0.4227	0.4057	0	0.841	0	0.215
novel.10490	0	0	0	0.9709	0.3973	0	0	0	0	0.1964	0.5988	0.5979	0.7986	0	2.4787	0	0	0.6092
novel.10491	1.8283	0.4616	2.2887	0.6673	2.0482	1.3645	0.9146	0.4762	0.2321	0.4499	1.3718	1.1416	1.6009	2.8536	0.4368	0.2275	1.2175	2.7914
novel.10493	0.2578	0.4288	0.2278	0.2804	0.3775	0.3621	3.0952	3.6022	3.3412	0.3582	0.4096	0.3181	3.4447	2.3159	2.2174	0.5434	1.0502	0.5402
novel.10494	1.533	1.0321	1.2428	1.1369	1.4297	1.695	1.3147	2.3831	1.9272	1.1976	1.0225	0.6077	1.8263	2.1035	0.8837	0.5329	0.8037	0.322
novel.10495	0.966	1.3659	2.3219	0.3761	0.3848	0	0.1933	0.4026	0.9809	1.3312	0.7732	0	1.1601	1.4846	0.554	1.154	0.4117	0.1967
novel.10496	1.7092	1.0069	0.4279	0.1386	0.9929	0.2835	1.5677	0.4452	0	0.2804	0.285	0.8538	0.1425	0.4104	0.2723	0.8507	0.607	1.7398
novel.10497	1.2436	0.628	0.467	3.3288	0.1548	0	0.6221	1.9435	1.8941	0.153	1.2442	0.1553	0	0.4479	1.6343	0.9285	0	0.6329
novel.10498	1.2249	0.2062	0.8178	0.3974	0.8132	0.2032	0	0.6381	2.4876	0.8038	0.6128	0.8158	0	0.7844	0	1.6259	1.7402	2.4937
novel.10499	1.1778	0.8921	0	0.2866	0	0	0	2.4543	0.598	0	0	0	0.2947	0.5657	1.97	0.5862	0	0
novel.1050	0.8462	0.1068	0	0.2059	0.316	0.3158	0.3175	1.7634	0.2148	0	0	0.5284	0	0.1016	0	0	0	0
novel.10501	0.4045	1.3074	0.2431	0.3938	0.4834	1.1271	0.5667	0.3372	0.6572	0.4778	0.8095	0.5658	0.2429	0.2331	0.1547	0.1611	0.7758	0.1647
novel.10503	1.8534	1.4464	1.5186	1.066	1.2584	1.2575	0.8429	0.5266	1.0265	1.078	1.2643	1.515	1.096	0.6474	0.161	0.8387	1.5259	0.8575
novel.10504	0.625	0.3156	0	1.3687	0.3112	2.0212	0.3127	0.1628	0	1.0765	0	0.1561	0.7818	1.2006	0.5973	0.1555	1.8312	0
novel.10507	3.0645	2.837	2.3869	1.8643	1.1444	1.5247	1.7886	0.6652	1.5126	3.1002	2.8104	2.7638	0.7241	0.4906	0.1627	0.9321	0.7709	1.6463
novel.10508	0.8851	1.7877	6.2045	0	0.8814	0.3523	0.8856	1.4754	1.9771	1.0454	1.0626	0.3537	1.0629	0.6801	1.3534	2.1146	1.5088	0.3604
novel.10509	0	0.1733	0	0	0.3417	0.1707	1.3733	1.0725	0.5226	0.5066	0	0	0	0.3296	0	1.7078	0	0
novel.1051	0.9796	0.8311	0	0.1526	0.3512	0.273	0.3137	0.4491	0.7162	0.0386	0.2744	0.0391	1.0588	0.5646	1.1235	0.117	0.0418	0.0798
novel.10513	1.2875	0.2786	0.1842	0.4476	0.8242	1.6472	0.276	0.1916	0.1868	0.2716	0.276	0.3675	0.2761	0.265	0.2637	0	0.5879	1.6849
novel.10514	3.2934	3.5108	1.42	2.3597	1.7309	2.3668	1.7391	2.2399	1.254	1.1706	1.4644	1.5537	3.1584	2.5043	1.6175	1.8669	1.5108	1.9089
novel.10515	0	0	0	0.5546	0	0	0.285	0.5936	1.7355	1.6824	0	0.5692	0	0.2736	0	0	0	0
novel.10516	0	0.2163	0	0.3127	0.4798	0.4795	0.1071	0.2231	0.1631	0.2635	0.3749	0.4279	0	0.5657	0.1023	0.3198	0.057	0.2725
novel.10517	0.032	0.1615	0.032	0.0934	0	0	0.32	0.2999	0.6495	0.063	0	0	0.032	0.0614	0.1223	0	0	0.1302
novel.10518	0.7242	1.1493	1.8649	0.8056	0.4121	0.9265	0.7246	0.9701	0.7354	0.5092	0.621	0.8269	2.2777	2.2856	2.0765	0.309	0.3307	0.7372
novel.10519	0.4794	1.6341	1.5004	0.7	2.2678	2.9817	2.1586	1.8107	1.3996	2.0646	2.3983	3.5323	0.7796	1.7269	1.2601	3.1618	2.5541	3.721
novel.1052	1.7356	1.7989	2.0125	2.6229	2.0467	2.6814	0.5027	0.9993	1.0666	1.5285	2.3304	1.6426	0.8684	1.7109	1.5714	2.7734	2.0438	3.4402
novel.10522	1.3592	1.1582	1.1485	1.2816	1.4381	1.2257	1.2324	2.0799	0.4744	1.5887	1.2323	1.4003	0.17	0.612	0.5683	1.0148	0.9503	2.032
novel.10526	0.4861	1.4727	0	0	0	0	0	0	0.2468	0.7177	1.7021	0.2428	0	0	0	0	1.8127	0
novel.10527	1.6424	1.0367	0.8909	0.1332	0	0.4086	1.8487	0.1426	0.139	0	0.1369	0.2051	0	0	0.0654	0	0.0729	0
novel.10528	3.6916	1.8641	0.8402	1.7967	1.3368	0.5009	3.0221	3.4965	3.5781	0.1652	0.8394	1.844	2.6867	1.6117	2.4056	2.6727	0.8939	2.0496
novel.10529	2.0372	3.252	3.0602	2.3348	2.3559	1.8964	1.8082	2.9784	2.3355	1.5201	1.9066	1.7069	2.1373	1.5465	2.4495	1.4065	1.8905	1.0034
novel.10531	0	1.1838	1.1739	0	0	0	0.2932	0.3053	0.2976	0.2885	0.8796	0.2928	0	0.2815	0.2801	0	0	0
novel.10532	0.1207	0.3656	0.2417	0.1175	0.7211	0.06	0.2415	0.3772	0.1838	0.6533	0.2415	0.4823	0.1208	0	0.519	0.3604	1.1573	0.4914
novel.10533	1.3066	5.1133	5.5611	3.4975	3.9034	1.6252	2.2878	3.7436	7.4628	1.1253	5.0655	3.916	3.2689	8.7851	4.0585	1.3007	2.6103	3.6574
novel.10534	0.2547	0.1286	0.255	0.3718	1.0144	0.7602	0.5096	0.398	1.4222	0	0.1274	0.636	0.1274	0.3669	0	0.1268	0.1357	0.648
novel.10535	1.929	0.6494	0.161	0.4694	0.1601	0.6399	0.4825	0.5025	2.122	1.2659	1.9299	0.1606	2.2522	2.0073	1.8437	0.16	1.7128	0.9818
novel.10536	1.1312	0.1632	0.3237	0.4719	0.6437	0.1608	1.1318	1.5153	0.8205	0.7953	0.485	1.2916	0.4852	0.6209	0.6178	0	0	0
novel.10537	0.5717	0.7218	0.7157	0.1391	0.427	0.4267	0.8581	0.8935	0.3628	0.2814	0.0715	0	0.143	0.6178	0.3415	0	0	0.0727
novel.10538	0	0.1348	0	0	0.3986	0.3983	0	0	0	1.1821	0.9345	0.5332	1.4689	0.3845	0.2551	0.3985	0.7109	0
novel.1054	0.9706	2.5487	0.5832	1.6061	1.5465	2.7044	0.8741	0.7079	1.2813	2.293	1.9422	2.8121	0.7771	0.1865	1.2987	3.092	2.3786	0.6916
novel.10540	3.5652	3.6456	2.6778	3.5715	2.2781	2.9416	3.5523	2.8633	3.6804	2.6319	1.9618	2.5377	2.8542	3.7811	3.6346	2.6618	1.7094	1.6481
novel.10547	9.2365	11.074	13.9985	6.9713	8.7551	6.0946	13.7883	8.2338	10.6827	5.8828	5.4852	4.1943	10.9237	9.9629	8.4028	5.3103	4.368	5.5303
novel.10549	0	0	0	0	0	0	0	0	0	0.7156	0	0	0	0	0	0.3618	0.1936	1.4799
novel.10552	0	0	0	0.2812	0	0	0.2891	0	3.2268	0	0.289	0	0.2891	0.2775	0.8283	0	0	0.2941
novel.10554	0	0.2824	0.2801	0	0	0.2783	0	0	0	0.2753	0	0	0.2799	0.5372	0.5346	0.2784	0	0
novel.10555	0.1812	0.732	0	0.8819	1.2631	0.1803	0.3626	1.1328	0.552	0.3567	0.1813	0.5431	1.088	0.174	0	1.0823	0	0.9222
novel.10556	0.5326	0.7861	0.3282	0.3589	0.9791	0.9376	0.7788	0.7256	0.6656	0.9678	0.5328	0.9823	1.3119	0.7083	0.9006	0.4486	0.4801	0.417
novel.10557	0.1171	0.7096	0.3518	1.3679	0.9329	0.6992	0.4687	0.244	0.2378	0.6916	1.6403	1.2869	1.1719	1.4623	0.8954	0.5829	0	0.1192
novel.10558	0	0	0	0	0	0	0	0	0	0.3704	0.1883	0.094	0	0	0	0	1.3031	0.2873
novel.10559	3.1817	0.964	1.2745	2.1679	0.7921	1.583	0.955	2.4862	4.3614	1.0961	0.9549	1.1125	1.2736	0.764	0.6082	0	0.5085	0.8096
novel.1056	1.13	0.6847	0	1.0999	0	0	0.4523	1.1773	0.6885	0	0.4522	0	0	0.2171	0.216	1.3499	1.9264	0.6901
novel.10560	0.2347	0	0	0	0	0	0.7044	0.489	1.9062	1.1549	0	0	4.6967	3.6064	0.2243	0.9344	1.7502	2.1497
novel.10561	5.6386	5.9236	2.4015	5.7724	5.7118	5.6431	3.0803	2.9036	2.2046	3.5087	2.2046	3.7554	2.3025	3.3928	2.5707	4.0969	4.7302	5.4096
novel.10562	7.1856	5.1688	4.7182	2.5734	2.9702	2.4621	6.6809	5.4736	5.7131	1.8683	2.7467	2.0994	2.4761	3.3858	2.0732	1.3496	2.6001	2.346
novel.10563	1.4938	3.7716	3.9893	3.8775	4.2148	3.964	1.9929	2.3346	5.0561	2.4507	2.2418	2.2386	4.2356	5.9785	2.1416	1.9828	1.5916	3.0411
novel.10564	0.3617	0.3653	0.1207	1.4083	0.4802	0	0	0	0	0.5934	0.7237	0.6022	0	0	0	1.2002	0.5138	1.2272
novel.10566	0	0	0.1537	0	0.9172	0.1527	0	0.3199	1.5587	0	0.4607	0.4601	0.4608	0.1474	0.5868	0.1528	0.4907	1.25
novel.10567	1.1534	1.6308	0.3465	1.6841	0.5743	0.8034	0.577	0.2403	0	0.4541	1.0386	1.0371	1.5005	1.2187	0.7717	0.4593	2.7037	0.9392
novel.10569	0	2.6787	1.5696	1.0562	0.9605	0.8398	0.1206	0.1256	0.9794	2.6108	0.3619	0.4818	1.9304	1.7371	1.3828	0	0.2569	0
novel.1057	0	0.3596	0.1783	0	0	0	0.1781	0.1855	0.1808	0	0.3563	0	0.1782	0.171	0	0	0.5691	0.1812
novel.10570	1.1556	0.5386	3.4719	0.6057	0.3541	0.8846	0.4447	0.5557	0.5416	0.4375	1.1561	0.1776	1.9571	2.3053	1.8691	1.5928	0	0.181
novel.10571	11.8527	10.9769	12.1326	5.3616	6.3831	6.4926	16.6982	17.9002	19.759	8.391	8.3155	9.3189	22.082	23.4937	20.6977	12.0275	11.3186	13.8835
novel.10572	0	0.2689	1.0667	0.7776	0.5304	0.7949	2.1315	2.7744	0.5408	0.2621	0.7992	1.5962	1.0659	3.5809	2.0361	2.1207	0	0
novel.10573	1.0294	1.2995	0.5154	0	0.2563	0	0	1.0725	1.3065	0	0	0	1.0301	0	0.9838	0	0	0
novel.10574	0.6871	0.6939	0	0.9554	0.2932	0.4883	0	0.9204	1.495	0	0.0982	0.4903	1.1787	0.0943	0.1876	0	0	0.8992
novel.10578	0.5889	0.2974	1.4744	0.2866	0.2932	0	1.4731	0.3068	0.897	0	0.2946	0	0.884	3.6768	3.6585	0	0	0
novel.10579	0	0.1695	0	0.1633	0.8355	0	0	0	0	1.6517	0.5036	1.5087	0	0	0	1.1693	0.3576	1.3664
novel.10581	1.777	2.0339	5.6946	1.2684	1.8875	0.8252	3.0819	2.3451	2.5261	1.1661	0.237	2.012	2.0154	2.3896	0.4529	0.5897	0.7573	1.5676
novel.10582	0.2425	0.1469	0.1943	0.1888	0.7244	0.2413	0.7763	1.5157	1.1818	0.0477	0.7277	0.3876	2.1838	1.9097	1.5758	0.2414	0.5683	0.3455
novel.10583	1.7387	1.1414	0.653	1.4386	1.5583	1.1246	0.4349	0.1812	0.1324	0.5562	0.6088	1.4765	0.348	0.334	0.914	0.2164	0.1389	0.6194
novel.10585	0.2239	0.1292	0.3523	3.0197	4.2359	1.2412	0.96	0.1333	0.4871	0.1259	0.288	1.0864	0.192	0.1536	0	2.7699	6.3382	3.0927
novel.10586	1.5061	0.2535	2.011	1.2216	0.25	0.9991	1.2558	0.523	0	0.4941	2.009	1.0031	1.7584	2.411	2.1591	1.999	1.3372	0
novel.10587	1.1587	0.6687	2.6524	0.1611	0.989	0	0	0	0	0.4888	0	0.1654	0	0.159	0.6328	0	0	0.5055
novel.10588	0.1203	0.7291	0.6025	0.4685	1.4379	0.2395	0.4816	0.2507	0	0.1184	0.4815	0.2404	1.5654	1.5025	0.46	0	1.0256	0
novel.10589	6.812	8.0971	7.9387	12.9384	15.0076	13.2569	7.9919	7.16	7.0392	23.5567	19.8422	17.0433	8.687	10.1908	9.5352	17.0128	20.6817	19.5739
novel.10591	0.5619	0.2837	0.2814	3.0082	2.2382	0.2796	0	0.2927	0	2.2123	0.2811	1.4034	0	0	0	0.5594	0.5987	0
novel.10593	0.3613	0.7298	1.2665	0.3517	1.2594	0.7191	0	0	0	0.1778	3.0728	2.8879	0	0	0	1.6187	0.9625	1.1034
novel.10594	0.6893	0.5967	0.1972	1.4377	0.3922	0.5879	0.5911	0.1026	0.1	0.3877	0.0985	0.6886	0	0.1892	0	0.196	0.3147	1.7039
novel.10595	0	0	0	1.2745	0.7244	1.4476	0	0	0	0	0.8733	0	0.1456	0.1397	0.9733	0.1448	0	0.1481
novel.10596	1.8409	1.481	1.7185	1.3363	1.0253	0.8072	0.8117	0.6501	0.4435	1.5663	1.6232	1.2468	0.4059	1.0789	0.5368	1.7393	2.0278	1.7467
novel.10599	0	1.2433	0	0.1997	0.2043	0.1021	0.1026	0	0	0	0	0.7174	0.2053	0.8869	0.3922	0	0	0
novel.10600	2.7379	1.8433	1.0155	4.0468	2.5245	1.3117	0.7102	2.7469	1.4415	0.7985	1.6232	2.33	2.0295	2.3376	4.0704	1.3123	0.7563	1.0322
novel.10602	0	0	0	0	0	0	1.3506	0.3516	0.514	0	0.5064	0	1.5196	0.9724	1.4513	0	0.7191	0
novel.10603	0	0	0	0	0	0	0.5065	0.1758	0.8566	0	0	0	1.5196	1.9448	0.4838	0	0	0
novel.10604	0.576	1.1634	0.7691	0.3738	1.5296	0.7642	1.7289	2.0004	0.3899	0.7559	0.3842	0.3836	2.882	0.1844	1.2845	2.8669	0	2.1497
novel.10605	0	0.2925	1.16	0.9866	0.7209	0.1441	0.4346	0.3017	0.4411	0	0.2897	1.7358	0.8694	0.2782	0	0.1441	0.9256	0.4421
novel.10607	0.4097	0.4137	0	0	0	0	0	0.4268	1.456	0	0	0.2046	0.82	0.787	0.1958	0	0.2182	0
novel.1061	0.3773	0	0.8816	1.7138	1.2524	0.2503	0	0	0	0.7427	1.0066	0.3769	0	0.2416	0	0	0	0
novel.10611	0	0	0	0	0.5169	0	0	0	0	2.0436	1.5579	0.7778	0	0	0	2.0668	1.3826	1.0566
novel.10612	1.6118	1.4469	2.3315	0.523	1.07	1.0692	1.7919	1.4927	4.3642	1.5865	1.9709	1.4313	2.8674	1.3761	0.8558	3.5655	1.7173	0.7291
novel.10615	0	0	0	0.3057	0	0	0	0	0	0.3092	0.7856	0.1569	0	0	0	0	0	0
novel.10616	0.4099	1.1827	0.7623	1.2539	0.3499	0.9905	0.2343	1.7082	0.9513	0.8069	0.1757	0.4095	0.2344	0.1687	0.4477	0.7578	1.4973	0.1788
novel.10620	0	0	0.3408	0.3312	0.1694	0	0	0	0	0	0.1702	0.5099	0	0.1634	0.9756	0.1694	0.1813	0.3463
novel.10621	3.0485	3.8624	5.6063	0.7014	1.1039	1.3789	4.3812	4.2734	2.7015	0.6547	1.0536	1.3843	1.1648	2.9814	2.3309	0.6069	0.6496	1.354
novel.10623	0.1579	0.4783	0.1581	0.3073	0.4716	0	0.4738	0.6579	1.122	0.4661	0.1579	0.6308	1.1058	0.4549	0.6035	0	0	1.1247
novel.10624	1.897	0.2737	2.9854	1.0552	1.6192	0.5393	0.5423	1.4118	1.1007	1.3338	0.5423	2.1659	0	0.2603	0.518	0.8093	0.8662	0.2758
novel.10625	0	0	0	0	0	0	0	0	0	0.2857	0	0	0	0	0	0.4334	0.9278	0.1477
novel.10627	0	0	0	0	0.2735	0.5466	0.5496	0.4292	0.1394	0.5407	0	0.2744	0.8245	0.9233	1.1812	1.5037	0	1.5376
novel.10629	0	0	0	2.5808	0	0	0	0	0	0.261	0.2653	0.5298	0	0	0	1.3197	0.8475	2.9687
novel.1063	4.8754	5.6418	6.688	1.2853	1.8965	1.6929	17.1497	17.3023	16.0117	1.0748	1.5497	1.5221	10.6472	8.1219	7.0622	0.9606	1.488	1.9385
novel.10633	0.2064	0.8859	0.2584	0	0.2055	0.4108	0.2065	0.3763	0.6287	0.1016	0	0.0515	0.3614	0.6939	0.5918	0.2568	0.2749	0
novel.10634	2.4004	1.5794	1.1655	0.6018	0.5433	0.3619	1.2373	1.781	2.0681	0.2864	0.8369	0.6177	1.7106	2.0262	2.1204	0.2534	0.4263	0.5183
novel.10635	1.4215	1.8101	1.5473	2.4665	3.3234	3.813	2.0407	1.6742	1.4434	2.7375	2.6588	2.2845	0.9277	2.3745	0.1772	2.5225	2.1072	1.8243
novel.10637	0.7409	1.7459	1.7313	0.4808	2.4593	0.4915	5.4363	5.4034	5.2661	0.4862	0.2471	1.9738	0.7414	5.4559	2.1243	0	3.947	0.5028
novel.10638	0.1389	0.4208	0.5563	0.8111	1.5213	0	0.4169	0.5788	0	0.8202	0.2779	0.6937	4.0305	2.668	5.1767	0.1383	0.5919	0.7068
novel.10641	0	0	0	0.9654	0.4939	0	0	0	0	0.4881	0	0.7432	1.2407	0	0	0.9874	0.2642	0.2524
novel.10644	0.0918	1.0201	0.3678	0.1788	0.0914	0.1827	0.6431	0.6697	0.373	0.5423	0.9187	1.0091	0.7351	1.2348	0.0878	0.3656	0.3913	1.4955
novel.10645	0	0.059	0.0585	0.2275	0.3492	0.2326	0.5263	0.1218	0.3561	0.2301	0.2923	0.1168	0.2924	0.4491	0.1676	0.1164	0.0623	0.0595
novel.10646	1.5312	0.1933	2.3001	0.5589	0.1906	0.9523	0	0	0	1.6956	2.2978	1.3385	0.9577	0.5515	0	1.7148	0.4079	1.3637
novel.10648	0.1642	0.8291	0.3289	1.1188	0.1635	2.9411	0.1643	1.1975	0.6669	1.1314	1.4785	2.4606	0	0	1.2555	0.3269	2.7992	1.6714
novel.10649	0.1951	0.197	0	0	0.1942	0.1941	0.9758	0	0	0	0.1951	0	0	0	0	0.5825	1.0391	0.3971
novel.1065	0.6847	0.3772	0.3117	0.3029	0.4959	0.0619	0.1246	0.1297	0.0632	0.919	0.6227	0.5596	0	0.0598	0.1785	0	0.5305	0.1267
novel.10652	1.1835	0.5976	0.5926	2.016	0.2946	1.4721	0.5921	1.2331	0.3004	0.5825	0.8881	0.2956	0.2961	1.7052	0	0	0	0.3012
novel.10653	0.1678	1.3557	0.3361	1.47	0.6684	0.6679	1.1753	0.5245	1.0223	0.6607	0.5036	0.3353	0.3358	0.3223	0	0.3341	1.0727	1.1956
novel.10654	0.4379	0.9952	0.7237	0.4902	0.3489	0.3704	0.9859	1.232	1.0006	0.0647	0.1753	0.0656	0.3068	0.9675	0.5441	0.545	0.2566	0.1114
novel.10655	0.4239	0.8561	0.8489	1.6503	0.8442	0.949	0.4241	0.3312	0.1076	0.4172	1.0601	0.9527	0.8483	1.5267	1.4178	0	1.2419	2.6965
novel.10656	0.7561	1.1455	0.3786	0	0	0.1881	0	0.197	0.5758	0.1861	0	0.7554	1.5134	0.3631	0	0	0	0
novel.10657	0.2435	0.5534	1.2194	0.7111	0.1819	0.1817	0	0.1269	0.6182	0.2397	0.1218	0.0608	0.0609	0.117	0.2909	0.1818	0	0.062
novel.1066	2.1858	2.6269	2.4955	1.8085	1.8937	2.2403	4.4397	4.122	5.349	1.6782	1.7495	1.8343	1.9906	2.3515	1.3997	0.7616	1.0713	1.4239
novel.10661	0.375	0.0631	0.1878	0.1217	0	0.0622	0.2501	0.3256	0	0.0615	0.0625	0.0624	0.3127	0.2401	0	0.1244	0.0666	0
novel.10662	1.0859	0.2193	1.9575	0	0.8651	0.2161	0	0	0	1.2827	0	0.434	0	0	0	3.0269	1.3884	0
novel.10663	0.0265	0.0534	0	0.1545	0.1054	0.1711	0.0397	0.0965	0.0403	0.1042	0.0662	0.0264	0.0927	0.1271	0.0632	0.1712	0.3805	0.0943
novel.10664	0.3347	0	0	1.1402	0.6666	1.3322	0.3349	0	0.1699	0.3294	0.6697	0.5015	0.5024	0	0.1599	0.3332	2.3179	0.1703
novel.10665	1.6617	0.4795	1.9019	0	0	0	0.4751	0	0.241	0.2337	0	0	1.1878	0	0.9075	0.9453	0	0
novel.10666	1.6057	0.364	0.361	0.319	0.2937	0.2609	1.3115	0.7511	0.965	0.3871	0.8524	0.8184	0.7215	0.6295	0.4385	2.0225	1.7807	0.7672
novel.10668	0.2035	0.1027	0.1019	0.099	0	0	0	0	0	0	0.1018	0.1016	0.2036	0.0977	0	0.1013	0	0.2071
novel.10669	1.4758	1.3308	0.6334	0.8209	0.6823	0.9965	0.9493	0.7139	0.8028	0.9339	1.0019	0.5266	0.3165	0.405	0	1.4167	1.0109	0.3219
novel.10670	0	0.2041	0	0	0.2013	0	0	0	1.0262	0.199	0.4045	0.2019	0.4046	0	0	2.8171	0.6461	0.4115
novel.10671	0.5303	0.1785	0.9736	0.086	0.352	0	0	0.2762	0	0.348	0.1768	0.2649	0.0884	0	0	1.4957	1.13	0.8096
novel.10672	0.2765	0.4189	0.2769	0.2691	0.8261	0	0.5533	0.7202	0.4212	0.9526	0	0.4144	0.1384	0.1328	0.1321	0.5505	0.2946	0.4222
novel.10673	0.0479	0.0484	0.12	0.0933	0.0955	0.1431	0.024	0.025	0.0487	0.0708	0.1199	0.0479	0.024	0.0691	0	0.1432	0.1277	0.0976
novel.10674	0.6783	0.2055	0.4755	1.3864	0.5403	1.2824	0.2036	0.9187	0.0689	0.7344	1.9	2.2361	0	0	0.1945	0.4726	0.4336	0.9665
novel.10677	1.2009	1.4554	2.4053	0	0.2392	0.239	0.2403	0	0	0.4728	0	1.1997	0	0.4614	0	0	1.0236	0
novel.10678	2.9067	1.8871	3.1188	6.2648	5.3755	2.2726	1.6619	0.6489	1.6865	5.109	2.7003	4.1483	2.0777	1.1965	1.5874	5.9937	1.7697	3.5926
novel.10679	0	0.6124	0.2024	0.787	0	0.3017	0.2022	0.2106	0	0.199	0.3033	0	0	0.0971	0.2898	1.3079	0.2154	0.4115
novel.10680	0.2663	0.1345	0.3333	0.5184	0.3315	0.1987	0	0.0694	0.2704	0.2621	0.0666	0.399	0	0	0	1.1929	0.7093	0.3388
novel.10681	0	0	0	0.2137	0.2186	0.2184	0	0	0	0.4322	0.4393	0.8772	0	0	1.2588	0.4371	0	1.3407
novel.10685	9.3349	10.5366	12.4364	7.0717	5.384	5.5902	8.1568	8.6696	6.4764	7.7749	8.1137	11.5201	9.7221	13.2669	9.0025	8.5778	9.541	11.3076
novel.10686	0	0.1857	0	0.179	0.1832	0.7321	0	0.3833	0	0.7242	1.2881	1.8375	0	0.1767	0	0.7324	1.5677	1.3105
novel.10687	0.5056	0.6565	0.217	0.8436	0.4315	0.5031	0.5059	0.4515	0.5134	0.4976	0	0.1443	0	0	0	0.2157	0.3078	0.6616
novel.10689	0.5169	0	0	0	0	0	0	0	0.5248	0	0	0	1.0345	1.2411	1.7289	0	0	0
novel.1069	0	0	0	0	0	0	0.296	2.1579	0.9013	0	0	0	0	1.1368	0	0	0	1.2047
novel.10690	0	0	0	0	0	0	0.2245	0	0	0	0	0	1.1226	0.2155	0.2144	0	0	0
novel.10691	5.8447	5.3578	4.8112	1.9755	2.2258	2.3008	2.4677	3.0916	2.7521	1.8587	1.4651	2.1688	3.2394	3.2696	2.9587	1.0741	1.1907	1.5036
novel.10693	0.205	0.276	0.0342	0.0332	0	0.2379	0.0342	0.0356	0.0694	0.0672	0	0.0683	0	0.0656	0.0326	0	0.0364	0
novel.10694	0.6192	0.938	0	0.452	0.7194	0.5648	1.0842	0.5376	0.1572	0.3555	0.2581	0.1031	1.2393	0.5452	0.3945	0.5136	0.3299	0.1576
novel.10695	0.7593	0	0	0.739	0	0.7555	0.5065	0.5274	1.0279	0.9965	0	0.5057	1.2664	0.2431	0	0	0	1.8033
novel.10696	0.5803	0.5861	0.8494	0.3911	0.1334	0.0444	0.4467	0.4651	1.5865	0.4394	0.4466	0.3122	0.2234	0.6003	0.256	0.2222	0.4756	0.3635
novel.10697	0.2277	0.115	0.114	0.3324	0.3401	0.1133	0.9112	0.3558	1.5027	0.3362	0.6834	0.4549	0.6835	0	0.1088	1.1333	0	0.2318
novel.10698	1.7061	0.9763	1.3668	0.7196	1.1326	0.7357	0.6828	0.8295	2.1365	0.8956	0.6827	1.3067	0.1707	0.437	0	0.9058	0.8483	0.1158
novel.107	0.6397	0.8075	0.5872	1.7122	2.3356	1.7504	1.12	0.722	0.8119	1.3642	1.5466	1.3313	0.5868	1.024	0.8151	1.698	2.3854	2.2788
novel.1070	2.147	1.4836	0.2263	0.55	0.1125	1.012	0.4523	1.2951	0.459	0.5561	0.2261	0.7902	1.6963	0.5427	1.08	0.45	0.2408	0.115
novel.10700	2.0832	0	0	0.5407	0.8298	0.5528	0.139	0.1447	0	1.7771	0.1389	1.5262	0.6949	0.2668	0	0.553	1.6277	0.4241
novel.10703	0.6044	0.8139	0.6053	0	0	0	0	0.4198	0.8183	0	0	0	0.4032	0	0	0.2006	0	0.4101
novel.10704	1.0822	0.8501	1.1641	0.6633	0.7584	0.8775	0.7219	0.2506	0.9768	0.8285	0.8421	1.0812	0.2006	0.6545	0.4214	0.5985	0.8114	0.5304
novel.10705	1.1259	0	0.2255	0.6575	0.2242	0.4481	1.3518	0.2346	0.9146	0	0	0	0	0.2163	2.1521	1.3449	0	0.4584
novel.10706	0.2149	0	0	0.4184	0.214	0.2138	0	1.7912	0	0	0.43	0.4294	0.4301	1.2385	0	0.4279	1.6028	0.6562
novel.10707	0.4166	0.6011	1.0729	0.869	0.4742	1.0661	0.4764	1.4883	0.4835	0.6445	0.9528	0.9514	1.0722	1.3721	1.1946	1.2443	0.8878	1.0905
novel.10708	0.8403	1.5086	2.618	1.7267	0.5578	0.9291	0.5605	0	0.1896	0.0919	0.1868	0.9327	0.3737	0.3587	0.5354	0.9294	0.199	0
novel.10712	0.3017	1.2188	0	0.2937	0.3004	0.9007	0	0	0	0	0	0.3014	0	0	0	0	1.2858	0
novel.10713	0.8305	0.629	0	1.8188	1.4472	0.6198	2.4928	0	1.0541	0.2044	0.2077	0.4148	0	0	0	0	0	0.4227
novel.10717	4.9173	3.8133	2.5062	3.9317	4.7656	3.4077	3.3386	5.9466	4.9485	2.7658	5.0953	5.3511	1.5378	2.6146	2.2659	2.4475	4.9118	5.7203
novel.1072	0	0	0	0.2233	0.2284	0.2283	0	0.239	0.9317	0	0	0.2292	0	0	0	0	0	1.1675
novel.10720	31.4756	31.1185	27.8951	22.1834	20.9509	23.2433	41.6752	38.3414	41.356	17.1681	15.0348	14.7294	39.2663	39.4844	37.8633	14.4415	15.129	17.3199
novel.10721	0	0.1863	0	0.3591	0.1837	0.5507	0	0.3844	0	0.1816	0	0.3686	0.1846	0	0	2.0201	0.5897	0.1878
novel.10723	0.3078	0.3108	1.0788	0.8987	0.4597	0.6125	0.154	0.1603	0.4688	1.3633	0.4619	1.3836	0.924	0.2956	0.4412	0.9191	0.4919	0.9398
novel.10724	1.779	0.5133	0	1.979	2.5307	0.5058	1.5257	0	1.0322	0.2502	3.8138	0.7617	2.2889	0.4882	0.2429	1.5179	1.0831	2.3281
novel.10726	0.5889	0	0	0	0	0.586	0	0	0.1993	0.9661	0.1964	1.5689	0	0.1886	0.5629	0.9771	0	1.5985
novel.10729	1.1342	0.4909	0	0.3154	1.2908	0.9674	1.6212	1.857	0.9871	0	0.6484	0.3237	0.8107	1.2451	0.9292	0.1613	0.6905	2.6388
novel.1073	1.355	0	0.1809	0.4396	0.6297	0.4495	0.5423	0.6588	0.6421	0.4446	0.0904	0.8122	0.0904	0.3471	0.3453	0.2698	0.6737	0.2758
novel.10730	0.6657	0.4482	0	0	1.1049	1.3249	1.7763	2.5432	0.9013	0	0	0.2217	0.8883	0	0.8484	1.5463	0.4729	0
novel.10731	0.9007	0	0	0	1.0763	0.1793	0	1.3138	0	0.1773	0.5407	1.0798	3.0646	0.6921	0.5165	0.8966	0	0
novel.10733	7.1153	7.1154	8.1036	6.3147	5.2099	6.0391	1.7449	1.0175	2.4791	1.4419	2.3729	2.1604	0.4188	2.0101	1.2667	0.9027	0.6689	1.7041
novel.10735	15.0674	13.5615	14.5997	24.8821	22.0483	23.663	11.9974	11.4143	13.2848	23.0673	22.4678	27.089	7.7118	7.4019	6.5957	24.7601	26.409	29.0344
novel.1074	0.0999	0	0.2001	0	0.2985	0.0994	0.1999	0.3123	0.1015	0.1967	0.1	0.0998	0.2	0.2879	0.191	0.3978	0.1065	0.1017
novel.10740	0.1395	0	1.2575	0	0	0	1.5355	1.1629	0.2833	0	0.2792	1.115	0.1396	0.402	1.7334	0	0.2973	0
novel.10741	0.0793	1.5223	0.1589	0.3089	0.079	0.1579	0.0794	0.1653	0	0	0.0794	0.0793	0.0794	0.3048	0	0	0.0845	0
novel.10742	0.0921	0.093	0.2767	0.2689	0.1834	0.0916	0.2765	0.096	0.4676	0.1813	0.0921	0	0.4608	0.2654	0	0.1834	0.1963	0
novel.10743	0	0	0	0	0	0.1798	0	0	0	0.3557	0.9038	0	0	0.5206	0	0.1799	0.385	1.2873
novel.10744	2.2245	4.9424	3.1188	1.7322	1.4768	2.3611	0.2968	0.9271	0.7529	3.0654	5.1929	3.1112	2.8197	1.5669	1.2756	5.0193	3.0021	2.7171
novel.10745	7.1919	4.4517	0.4647	4.968	5.7756	1.616	2.7855	0	3.5335	6.1656	0	4.1719	0	0	0	8.545	4.4493	1.653
novel.10746	0.3245	0.3277	0	0.4738	0.6463	0.1614	0.5682	0	0.4119	0.8783	0.6493	1.0536	0.2435	0.4675	0.3101	0.7268	1.5558	0.9909
novel.10747	0.8797	1.5547	3.0833	1.4984	0.5475	5.7992	0.5501	1.3748	0.7816	3.1388	3.9604	0.8788	2.2008	0.7393	0.6306	0.5473	2.3431	1.3431
novel.10748	3.8121	3.0799	0	1.7316	1.0123	5.8164	5.3399	2.1182	3.3547	1.7511	2.2883	2.0311	0	0.2441	0	0.506	4.0616	0.776
novel.10750	0	0	0	0.6649	0.6802	0.6797	0	0.2372	1.8495	0	0	0.4549	0	0	0	0.4533	0.7278	0.927
novel.10751	0.5985	0.8059	2.1977	1.7477	0.596	1.9852	2.3954	0.4157	1.8232	0.9819	0.7984	0.5979	0.1996	0.3832	0.7627	1.1916	2.1256	0.4061
novel.10753	0.7492	0.0946	0.4689	1.3673	0.2798	0.7455	0.5622	1.0733	1.046	0.0922	0	0.6549	2.999	2.6086	1.0741	1.5848	0.6985	0.3813
novel.10754	0.75	2.0197	4.0056	2.4333	2.2405	1.4926	1.0005	0.7814	1.523	0.9843	1.0004	1.4985	0.7505	0.9605	1.4335	2.7374	0.7991	2.5446
novel.10755	1.626	1.4431	1.6777	1.247	0.8341	0.9806	1.1339	0.9754	0.5504	0.6305	0.7394	0.4923	1.5286	1.4198	1.2244	0.981	0.21	0.2508
novel.10757	0.5501	2.2223	2.2037	1.4279	1.4609	0.7299	0	1.1463	0.7448	0	0	1.2824	0.5505	0.5284	0.8763	0	0	0.9333
novel.10758	0.1451	0.2199	0	0	0.0723	0.2166	1.2343	0.5292	0.4421	0.1429	0	0	1.0167	0.6273	0	0	0	0
novel.10759	0.6327	0.3834	0.8871	0.2463	0	0	2.1524	0.1318	0.514	0	0	0.1264	1.2664	0.3646	0.6047	0	0	0
novel.10760	1.0309	0.9938	0.6101	1.5052	1.3533	0.9326	0.2813	0.2441	1.0468	1.0609	0.6095	0.6554	0.3752	0.09	0.0448	0.2332	0.5492	0.6678
novel.10762	0.351	0	0.1757	0	0.5243	0.5239	0	0	0	0.1727	0.1756	0.3506	0	0	0	0.1747	0.374	0.3573
novel.10763	0.1572	0.2116	0.4198	0.102	0.1043	0.0521	0.2097	0.3275	0.4256	0.1547	0.3145	0.314	0.4194	0.2013	0.4507	0.678	0.6699	0.32
novel.10764	0.479	0.1814	0.8994	0.2331	0	0.1192	0.8986	0.4366	0.4255	0.0589	0	0.1794	0.7789	1.0351	0.9155	0.0596	0.1914	0.0609
novel.10766	0.3964	0	0	0.1929	0.1974	0.3945	0	1.4456	0	0.1951	0.7932	0.198	0.7934	0.1904	0	0	0	0
novel.10768	0.1126	0.2274	0.7893	0.1096	0	0.3361	0.3379	0.2346	0.343	0.1108	0	0.1125	0.2253	0	0	0.2242	0.4798	0.2292
novel.10769	0.2716	0	0	1.7184	0.2705	0.1351	0	0	0.1379	1.4704	1.6304	1.7637	0	0	0	0.4056	2.3151	0
novel.1077	0.3207	0.3238	1.2203	0.0624	0.3193	0.8934	0.2567	0.3341	0.2605	0.4419	0.385	0.0641	0	0.0616	0	0.2554	0.1367	0
novel.10771	0	0.0854	0.1694	0	0.5897	0.5893	0.6771	0.1763	0.9449	0.2498	0	0.2535	1.6085	0.8126	0.8894	0.2526	0	0
novel.10774	0	0	0	0	0	0.5946	0.2989	2.1789	2.1236	0	0	0	2.3919	0.8609	0	0.8922	0	0
novel.10775	0.9238	1.0262	0.0925	0.7194	0.368	1.3789	0.9243	0.77	1.3132	1.5458	0.5545	0.9229	0	0.0887	0.5297	0.092	0.1969	0.2821
novel.10776	1.1463	0.6615	0	0.6376	0.1631	0.3259	0.6554	1.8768	0	1.4507	0.1638	0.3272	0	0	0	0	0	0
novel.10777	0	0	0	0.2932	0.4999	0.2997	0	0	0	0.2965	0.1005	0.4012	0	0.1929	0	0.2999	0.7488	1.6352
novel.10779	0.5283	0.686	0.907	0.0367	0.3006	0.3004	0.3398	1.1795	0.728	0.3343	0.2643	0.4901	1.0952	1.3049	0.2885	0.1503	0.1608	0.1152
novel.1078	0	0	0	0.2238	0.0458	0	0.322	0.3353	0	0	0	0.0459	0.6902	0.8391	1.5381	0.0458	0.196	0.4212
novel.10780	1.0166	0.77	3.5631	1.2369	0.7592	1.0116	0	0	0	1.5009	0.2543	0	0	0	0.2429	0.506	0	0
novel.10782	0.7461	1.0275	0.7472	0.9243	1.2833	1.2149	1.493	0.848	0.6198	1.5355	0.7464	1.0842	1.4933	0.3909	0.2593	1.2153	0.8672	1.1737
novel.10783	0	0.5556	0	0	0.3652	0.9124	0.1835	0	0.1862	0.361	0.3669	1.4656	0	0.1761	0	0	0	0
novel.10784	3.3313	2.6336	2.9123	4.4918	4.5682	4.1029	3.7293	3.6131	2.7865	4.9051	5.2862	4.7466	4.2765	3.803	3.0273	3.955	4.8586	4.2664
novel.10788	0.6336	0.2133	0	0.8223	0.4206	0.4203	0	0	0	1.2473	0	0	0	0	0	0	1.3501	0
novel.10789	0.1196	0	0	0.8151	0.8339	0.3571	0	0.1246	0	0.3532	0	0	0	0	0	0	0	0
novel.1079	0.1774	0.1791	0.1184	0.6618	0.3532	0.3824	0.7394	0.8315	1.0205	0.3201	0.414	0.7383	1.4495	1.2209	0.2543	1.0299	0.8504	0.692
novel.10790	0	0	0	1.472	1.5059	1.0032	0	0	0	0	0.5043	0	0	0	0	0	0	0
novel.10791	1.4304	0.8536	0.4558	1.2657	1.3597	1.6822	0.1952	1.6258	0.3301	0.896	1.0408	0.7795	0.2603	0.0625	0.2486	0.9061	1.1777	0.5956
novel.10792	0	0	0	0	0	0.1881	0	0	0	0	0.3782	0.1888	0	0	0	1.5054	0.2014	0.1924
novel.10793	0	0	1.3134	0.6383	0.5224	0	0	0	0	0.7746	0.3936	0.131	0	0	0	0.1306	0	0.534
novel.10794	14.5914	13.1882	10.6832	12.4424	12.8819	11.9269	10.4589	11.4338	7.7816	10.802	9.4766	10.1366	8.0065	8.5682	8.9943	7.3847	4.5072	4.7427
novel.10796	0.8507	0.3436	2.3853	0.1656	1.0165	0.3386	0.3405	1.2408	0.3455	0.1675	0.1702	0.6799	1.0215	0.6537	0	0	0	0
novel.10798	1.3885	0	0	0.4505	0	0	0	1.6074	0.7833	0	0	0.3082	2.1614	1.1855	1.1796	0	0.3287	0.157
novel.10799	0	0	2.5322	0	0	0	0	0	0.5706	0.2765	0	0.5614	0.2812	0.2699	0.537	0	0.2993	0
novel.1080	0	0	0	0	0	0	0.296	2.7744	0.9013	1.4562	0	1.7735	0	0.8526	0	0	0.6305	0.6023
novel.10800	0.1828	0	0.7324	1.0678	0	0	0.3659	0.1905	0	0.3599	0	0	0.5489	1.7561	0.8737	0.182	0	0.1861
novel.10802	0	0	0.4973	0	0	0	0	0.3449	0.5042	0.3259	0.3312	0.1654	0.8283	0	0.1582	0	0	0.1685
novel.10803	5.2713	4.563	4.6505	5.4974	6.1241	4.7458	2.7627	4.3152	3.4409	3.5826	3.6414	3.6361	2.3863	4.0987	4.1983	4.9975	1.3372	4.9823
novel.10804	0	0.2931	0	0	0	1.7331	0	0	0	1.4286	1.1616	0.58	0	1.394	0	0	0.9278	0.5909
novel.10805	1.4999	0	1.0014	0	0	0.2488	0	0	0	0.9843	0.7503	0.2497	0	0.4802	0	0	0.2664	0
novel.10806	0.1801	0.4548	0.5412	0.263	0.3588	0.4481	0.9913	0	0	0.5319	0.4506	1.2597	0.2704	0.2595	0.5165	0.0897	0	0.0917
novel.10808	0.4389	0.4986	0.1648	0.3738	0.6009	0.3821	0.4665	0.3143	0.5013	0.8369	0.5214	0.7124	1.2077	0.7904	0.8126	0.5734	0.7598	1.5355
novel.1081	0	0	0	0.0966	0	0.2963	0	0.2068	0.7056	0.2931	0.5959	0.2975	0.894	0.286	0.5692	0	1.3749	0.2021
novel.10810	1.6811	1.5846	0.1684	1.2	0.4464	1.394	1.3456	1.5179	1.3656	0.4413	0.2242	0.6718	1.0094	0.0538	1.3925	0.8367	1.1941	0.3993
novel.10813	2.175	2.1467	1.0396	1.2991	1.3783	1.0658	1.5662	1.9228	2.2755	1.2164	1.3023	0.9877	3.2979	2.2633	2.5197	1.345	1.5976	1.0566
novel.10815	0	0	0	0.3624	0.5561	0	0.1863	0.3879	0	2.0157	0	0.372	1.863	0.7152	0.1779	2.5945	2.3802	1.1369
novel.10816	0.1738	0.117	0.2321	0.3948	0.577	0.173	1.2755	0.8452	0.5295	1.1977	1.5652	1.2156	1.4497	0.6679	0.4984	2.4803	2.4695	2.4772
novel.10817	0.2035	0.2055	1.834	0	0	0	0.8144	0.424	0.2066	0	0	0	0	0	0	0	0	0
novel.10818	1.5919	0.4231	0.8391	0.0816	1.0012	0.4169	0.7545	0.0873	0.7657	0.4124	0.1676	0.2511	0.5869	1.2876	1.3613	0.1668	0	0.4264
novel.10819	0.0568	0.1721	0.0569	0.1659	0	0.0565	0.1705	0.2368	0	0.0559	0.2274	0.4541	0.796	0.4366	0.2715	0.5656	0.3027	2.1976
novel.1082	0	0	0	0.1701	0	0	0.3497	0.091	0.5323	0	0.8741	0.5237	1.3989	0.5874	0.334	0.6958	0	0.7115
novel.10821	0	0.5745	1.5192	0	0	0.3774	0	0.1976	0	0.5599	0.7588	1.5155	0	0	0	0	0	0.386
novel.10822	0	0	0	0.1437	0	0.5874	0	0	0	0.8716	0.8859	0.2949	0	0	0	0.5877	1.258	1.5022
novel.10823	0	0	0	0.368	0.5647	1.5048	0	0	0	0.7443	0.5674	0	0	0	0	0	2.0141	0
novel.10825	2.2173	1.9879	1.9939	1.2553	1.7349	1.4634	3.8032	3.4888	2.619	0.9131	1.1997	1.424	2.0604	1.7386	2.7246	1.2613	1.6151	2.0957
novel.10826	4.6119	3.4138	2.2656	2.3806	2.3224	1.7992	2.2198	2.5026	2.8115	1.5218	1.5642	1.5532	1.0314	0.7299	0.9099	1.5216	1.5821	1.3425
novel.1083	0	0	0	0.3834	1.3728	2.3516	1.1823	0.6155	0.5999	0.9692	1.3792	0.787	1.5766	1.135	1.694	0.3921	2.0983	1.8041
novel.10830	0	0	0	0	0	0.1249	0.4395	0.7846	0.2549	0.3706	0	0.1254	1.1932	0.3617	1.1395	0	0	0.0639
novel.10831	0	0.3726	0.3695	0.3591	0.2449	0.3671	0	0	1.3737	0.2421	0.3691	0.2457	0	0.1181	0.5877	0	0.131	0
novel.10832	1.8267	1.1937	0.6456	1.0459	1.177	1.39	0.9676	0.3359	1.2002	0.4231	0.43	0.6441	2.3656	0.6193	0.1027	0.5348	0.229	1.5312
novel.10833	0.7704	0.1945	0.7715	0.5624	0.3836	0.3833	0.9635	1.0033	1.9557	0	0.5781	0.1924	0	0	1.2885	0	0	0.196
novel.10834	1.6128	1.7054	1.2161	0.6833	0.6424	0.4909	1.5757	2.0559	1.6183	0.2615	0.4746	0.3222	0.9304	1.3122	0.671	0.6611	1.7588	0.7339
novel.10838	0.4144	0.3348	1.826	0.242	0.4952	0.4948	0.5805	0.5181	0.5891	0.3263	0.3317	0.3312	0.0829	0	0	1.5676	1.5012	0.928
novel.10841	0	0	0.5869	0.0951	0	0	0.6842	0.4071	0.2976	0.1923	0.6841	0.3903	0	0.563	0.2801	0.2917	0.8326	1.4914
novel.10842	0.4853	1.1763	1.6525	1.5117	2.8031	1.2556	1.9424	1.6181	0.5913	3.2484	1.3595	1.2606	2.2341	1.1188	1.4843	2.319	0.9308	0.5928
novel.10843	0.232	0.2343	1.1617	0.2258	0.231	0.2309	0	0	0	0.6851	0	0.2318	0	0	0	1.6166	0.9887	0.9446
novel.10844	0.1859	1.2202	0.4654	0	0	0	0.465	0.0968	1.4156	0	0	0	0	0	0.4441	0	0.2971	0
novel.10847	0	0	0	1.1117	0.5687	0.4262	0	0	0	0.5621	0	0.9984	0	0	1.5009	0.7106	1.2169	1.7438
novel.10849	0	2.4376	0	2.0557	0.9013	0	0	0	1.2254	2.6728	5.1315	0.3014	0.9058	0.5796	2.0185	3.9045	1.2858	3.071
novel.1085	0	0	0	0	0	0	0	0	0	0	0	0	0.8915	0.6418	1.2772	0.4434	0.2373	0
novel.10851	0.7624	0.1711	0.1697	0.7421	1.4341	0.5901	0	0.0883	0	1.1674	0.8475	0.7617	0	0.895	0.081	0.4216	2.2564	1.8108
novel.10852	0.7753	1.1389	0.847	1.0291	0.772	0.4909	0.8462	0.5875	0.4294	1.5956	1.4103	0.4225	0.3527	0.2031	0.8757	0.3508	0.5257	1.0044
novel.10853	1.5908	1.0396	1.0777	0.5921	0.4193	0.419	1.0299	1.365	0.6176	0.5527	0.2341	0.4674	0.6087	1.4381	0.6261	0.3726	0.5484	0.5715
novel.10855	0	0	0	0	0	0	0	0	0	0.4823	0.2451	0.4895	0	0	0	0	0	1.9949
novel.10856	11.8352	14.3431	9.1856	21.6001	14.4374	9.1272	22.2034	22.812	17.1248	20.3867	20.7213	18.6222	15.9891	14.7783	13.0081	13.8434	15.4472	18.9737
novel.10857	0.2483	0.3343	0.8289	0.0806	0.1648	0.2471	0.6625	0.1725	0	0.4888	0.4968	0.6615	0.3313	0.477	0.0791	0.6591	0	0.337
novel.10858	0	0.0735	0	0.354	0	0.0724	0	0	0	0	0.4366	0.7994	0	0.0699	0	0.0724	0.31	1.1846
novel.1086	0	0	0	0.5553	0.9739	0.3649	0.8155	0.3397	0.6207	1.1632	1.06	0.7735	0.7748	0.7828	0.7789	1.7849	2.1709	2.4057
novel.10860	0.6786	0	0	0.4954	0.3379	0.1688	0	0	0	0.501	0	0.5085	0.3396	0.9778	0.6486	1.52	0.7231	0
novel.10861	0	0	0	0.2152	0.8807	0.8801	0	0	0	1.0882	0.2212	0.6627	0	0	0	0.6603	0.2356	0.2251
novel.10863	0.3375	1.5336	0.5069	0.8212	0.336	0.1679	0.1688	0.879	0.514	0.9965	0.5064	0.5057	0	0.1621	0	0.168	0.1798	1.2022
novel.10864	0.0589	0.1786	0.5313	0	0.1174	0.1173	0.1769	0.2457	0.2394	0.1741	0.2359	0.2356	0.4719	0.1699	0.169	0.3521	0.2512	0.12
novel.10865	0.3706	0.655	0	0.0902	0	0.2766	0.5563	0.5792	0.4704	0.2736	0.2781	0.1851	0.1855	0.534	0.4428	0.5534	0.5923	0.5659
novel.10866	0.1195	0.3017	0.2992	0.0582	0.238	0	0.4185	0.0623	0.182	0.0588	0	0.1194	0.3588	0.287	0.3998	0.4164	0.1273	0.3649
novel.10867	0.2347	0.553	0.3917	1.2182	1.0126	1.1675	0.3131	0	0.9531	0	0	0	0	0.2254	0	0	0	0
novel.1087	0.3828	0	0.575	0.7452	0.7624	0	0	0.5982	0	1.3188	0	1.9121	0.1915	1.8384	1.8293	1.5242	0.2039	2.143
novel.10870	0.7927	0.8196	0.6049	0.8451	0.827	1.0142	0.8121	0.6293	1.0732	0.9289	1.0386	1.2633	1.0577	1.4503	1.9843	1.8601	1.1463	0.7685
novel.10871	0	0.5523	0	0.2661	0	0	0.2736	0	0.2776	0	0	0	0.8209	1.5758	0.5226	0.8166	0	0.5566
novel.10872	0	0	0	0.3205	0.164	0	0	0	0.3344	0.1621	0.1647	0.1645	0.1648	0	0	0.3278	1.7542	0.3352
novel.10873	0	0.5623	0.5576	0.1807	0.9241	0.1847	0.5571	0.3867	0	0	0.9284	0.1854	0.1857	0.1783	0.1774	2.0323	0.1977	0
novel.10874	0.249	1.0058	0	0.8482	0.7438	0.2477	0	0	0.1264	0.6127	0	0.6218	0.3737	0.1196	0.119	1.3631	0.2653	0.2534
novel.10876	0.8112	0.4096	0	0.987	0.202	0.2018	0.2029	0	0.4119	0.3992	0	0.2026	0.203	0	0	1.2113	0	2.0643
novel.10878	0.2663	0.1345	1.0667	0.2592	0.5304	0.265	1.0658	0.8323	0	0.2621	0.3996	0.5321	0.3997	1.151	1.2725	0.6627	0	0
novel.10881	0.1755	0.1772	0	0.1708	0	0.1746	0.3512	1.6456	0.891	0	0.1756	0	0.8781	1.1799	0.1677	0	0	0
novel.10884	0.3723	0.188	0	0	1.2977	0	0	0.3879	0	0.1832	0.745	0	0.1863	0.1788	0.1779	1.2972	1.3884	1.7054
novel.10890	0	0.217	0	1.0459	0.214	0.8554	0	0.2239	0	0.8461	0.215	0.2147	0	0	0	0.8557	1.1449	0.875
novel.10891	0.7954	0.8033	4.2484	0	1.3201	0	1.3264	1.6575	0	0.261	0	0.5298	1.592	3.5654	0.2534	0	0	0
novel.10893	0.0944	0.0477	0.1419	0.1839	0.094	0.047	0.1417	0.1476	1.1028	0.3719	0.7087	0.0944	0.4726	0.5443	0.5867	0.188	0.4025	0
novel.10894	0.1796	0	0.3597	0	0.7154	1.2511	0	0.1871	0	0.3536	0.1797	0.8972	0	0	0	0	0.7655	0
novel.10895	1.6118	1.8312	0.1009	0	1.605	1.0024	0.9071	1.5743	2.0457	0.7932	0.5039	0.2013	2.117	1.3546	1.2516	0.2006	0	0.2051
novel.10897	1.7351	0.8761	1.7376	0	0.8639	0.8633	0.868	0.7231	0	0	0	0.3467	0	0	1.6583	0	0	0.3532
novel.10899	0	0	0	0.2937	0.3004	1.2009	0	0	0	0	0	0.3014	0	0	0.2884	0	0	0
novel.109	1.4514	2.3452	4.6511	0.8476	2.3124	1.4442	0	0.3024	1.7684	0	2.3232	0	2.6143	0	2.4968	1.1558	0	3.841
novel.10900	2.302	1.6769	2.003	1.5795	2.4802	2.0278	2.0767	1.1795	1.7243	1.6344	1.8122	1.7342	2.8701	2.6098	1.2984	0.9392	2.1712	1.306
novel.10901	0.912	0	1.0539	1.6389	1.6767	1.2566	0.4914	0.5117	0.2137	1.3811	1.8249	2.1027	0.7021	0.6739	0.8717	1.9555	2.9152	2.428
novel.10902	0.7181	1.7614	1.0274	0.1997	0.3065	0.4083	1.6424	0.3207	1.0417	0.4039	1.6422	0.7174	0	0.2956	0.2942	0.7149	0.6558	1.1487
novel.10904	0	0	0	1.8695	0	0.8494	0.6406	0.4447	0.8668	0	1.9215	2.7715	0	0.205	3.4673	3.8239	7.5034	2.3894
novel.10905	0	0	0	0.595	1.5826	0.8515	0.6116	0	0	2.6473	2.3238	2.3205	0.367	0	0	2.0688	2.9958	2.862
novel.10906	0	0	0	0	0.6654	0.6649	0	0	0	0.2192	0	0.2225	0	0	0	1.3303	0.9492	0.9068
novel.10908	0.3353	1.5802	0.4477	0.3264	0.6678	0	0.7828	0.3493	0.7944	0.33	0.2236	0.8932	0.3355	0.1074	0	0	0.7145	0.6826
novel.10909	3.5029	3.3232	1.7008	1.5498	0.5285	1.1619	2.6552	2.5436	2.3712	1.9852	1.6992	2.1209	1.4871	1.9372	1.1159	3.9097	3.3929	1.9448
novel.10910	0	0	0	1.1421	0.4674	0.2335	0	0	0	0	0	0	0	0	0	1.4016	0	0
novel.10911	5.2199	7.7318	7.8413	2.8792	3.9852	6.7525	5.571	5.4385	5.477	5.4806	5.0483	4.6933	3.8307	6.3508	5.6541	1.9053	4.6347	6.1988
novel.10913	5.8595	5.1179	5.9869	3.4683	5.9532	4.4912	3.169	3.1762	3.2562	4.6764	3.7233	4.8254	6.6561	6.0084	6.1299	2.9165	4.5557	3.4657
novel.10915	2.0812	0	0	1.7364	2.3686	3.8461	0.8924	0.3098	2.717	0	3.5695	3.8613	0.5951	1.4279	0.8525	1.1839	5.0685	6.6579
novel.10918	0	0	0.4223	0	1.5746	0.2098	0.9493	1.0983	0.8563	0	0	0	0.211	0.405	0.7053	0.9445	1.3478	0.5365
novel.10919	0.985	0.2713	0	0.6973	0.6242	0.6237	1.1647	0	0.3637	0.3526	0.5375	0.5367	0	0.516	0.0856	0.1783	0.1908	0.7291
novel.10920	0.2977	0.6764	0.9689	0	0.4446	0.2962	0.1489	0.6203	0.0756	0.5128	0.0745	0.0743	0.4468	0	0	0	0	0.6817
novel.10922	0.922	0.266	0	0.2564	0.5247	1.5728	0.7907	0.5489	0.9362	0	0.1318	1.1843	1.1863	0	0.1259	1.3112	0.9824	0
novel.10923	0.3176	0.2749	0.2726	0.8832	0.5873	1.4446	1.271	1.1817	1.2899	1.1611	1.7702	1.7223	1.3166	2.3967	3.2087	3.5679	2.1752	4.387
novel.10924	0	0	0	0.4352	0.4452	0.6673	0	0	0	0.8801	0	0.2233	0	0	0	2.0027	2.6198	1.8202
novel.10925	0.166	1.0058	0	0.8078	0.1653	0	1.6607	1.3835	2.0224	0	0.3321	0.4975	0.1661	0.6377	0.4759	3.1394	2.8296	1.1826
novel.10927	0	1.2224	0.2424	0	0.7232	0.7227	0.4844	0.7567	0	0	0.7266	0.9674	1.9381	3.4879	2.3137	1.4459	0	0.4928
novel.10928	0	0	0	0	0	0.69	1.1563	0	0	0	0.2312	0.2309	2.0816	1.776	2.2089	1.1504	0.7388	1.4115
novel.10929	0.1963	1.7843	0.1966	0.9554	0.1955	0.1953	0.5892	1.6362	0	1.5458	1.5712	2.3534	0	2.0741	0.3752	4.8854	2.5099	4.3959
novel.10930	0.0486	0.0491	0.1459	0	0	0	0.0486	0.0506	0.0986	0.0478	0.243	0.4852	0	0.0933	0.0464	0.4352	0.1552	0.2966
novel.10931	3.3005	2.4285	3.4469	2.0193	3.0988	1.689	2.8306	3.0948	2.681	2.4133	3.302	2.8262	1.1796	0.7699	1.1716	1.3142	0.3014	2.2076
novel.10935	0.5724	3.1794	2.5796	0.5572	0.855	0.8544	0.8591	0.2982	0	0.2817	0	0	2.0049	0	1.3677	0	0.3049	0.5826
novel.10937	0.3613	1.0948	0	0.1759	0	0	1.6269	3.953	5.8705	0	0	0	1.9888	1.0412	1.3814	0.1799	0.1925	0
novel.10938	1.6961	1.5226	0	1.284	1.126	1.8753	0.5657	1.3744	1.7222	1.484	1.6969	0.1883	1.1315	0.9051	0.1801	0	2.2087	0.5755
novel.10939	1.7301	1.2481	1.8812	0.7699	0.2954	0.2459	0.6924	0.4635	0.1506	0.2919	0.8902	0.9383	0	0.3798	0	0.6889	0.4213	0.8051
novel.1094	0.7226	1.1815	0.7581	0.4689	0.2741	0.137	0.6197	1.5057	1.3626	0.3387	0.1033	0.1375	0.4132	1.0906	0.8221	0	0.1466	0.07
novel.10940	0	0	0	0.1076	0.2202	0.44	0	0	0	1.5235	0.2212	2.0985	0	0	0	0.4402	1.0601	2.4757
novel.10942	0.1276	0.5155	0.7667	0.1242	0	0.2539	0.1277	0	0.7774	0	0.1277	0	0.2554	0	0.2439	0.127	0	0.1299
novel.10943	1.0677	1.0783	2.2357	0.9448	0.3866	0.7727	0	0.6068	0.1971	1.0509	0.3884	0.3879	1.0685	1.1188	1.0204	0.6764	0.6205	0.0988
novel.10945	0	0.289	0	2.2286	0.285	0.2848	0	0	0	0.8451	0.2863	0.5718	0.2864	0	0	0	0.3049	1.7479
novel.10948	0.2786	0.633	0.401	0.3728	0.5374	0.4158	0.749	0.7981	0.9192	0.3941	0.3309	0.1739	0.8885	1.0535	0.9651	0.4506	0.0927	0.0886
novel.10949	2.2272	1.8744	2.726	2.0474	2.5875	1.8468	2.5998	3.7385	2.5127	1.7051	0.3714	2.1014	3.0955	1.4262	0.946	1.9707	1.7138	4.2821
novel.10950	0	0	1.7278	0	0	0	0.4316	0	0.8759	0	0	0	0.6474	2.0714	3.0917	0	0	0
novel.10953	0.1885	0	0	0.5503	0.563	0	1.5085	0.1963	0.1914	0.5565	0.3771	0	0	0.543	0	0	0	0.1918
novel.10954	0	0.7805	0.1935	0	0.7696	0.3845	0.1933	0.4026	0	0.1902	0	0.5791	1.1601	0.9279	0.554	0	0.6176	1.5733
novel.10955	0.7234	2.1917	0.2415	0	0.4802	0.7198	0.2413	1.2561	0.9794	0.2373	0	1.2045	1.4478	0.9264	0.4609	1.2002	0	0.9818
novel.10956	0.4605	0.6976	1.1529	0.6724	1.8343	0.2291	0.9215	0.7197	0.9352	0.2266	0.2304	0.23	2.3042	0.8846	0.6602	0	0	0
novel.10957	0	0.6598	0	0.9539	0.8132	0	0	0	0	0.4823	0.1634	0.979	0.1634	1.7256	2.3415	0.8129	0.6961	0.665
novel.10958	3.1409	2.7755	4.5367	2.9691	2.1353	3.9969	1.8131	2.3914	2.2079	2.3484	3.3236	3.2887	0.8462	1.0733	0.6639	3.0064	2.4777	3.3507
novel.10959	1.3611	0.5155	0	0.828	0.8471	0.5079	0.5958	0.2659	0.691	0.3349	0.3404	0.5949	0	0	0	0.254	0.3625	0.9524
novel.1096	2.9006	3.1547	2.1786	1.7375	1.8886	1.1101	2.5673	1.8016	1.9257	3.3492	4.0181	2.842	0.3349	0.9108	0.9596	1.2216	2.3773	2.7821
novel.10960	0.3941	0.2843	0.0564	0.3288	0.2803	0.112	0.1126	0.0587	0.2286	0	0.3379	0.2812	0	0	0	0.8966	0.1799	0.0573
novel.10963	0	0	0	0	0	0.1966	1.1861	0.2058	2.2067	0	0	0.3948	0	0.3795	0.9441	0.9834	0.2105	0.6033
novel.10964	0.4209	0.6377	0	0.6146	2.3055	0.6283	1.6847	0	0.2137	0.2072	0.2106	0	0.8425	1.8194	0.6035	0.8381	0	1.2854
novel.10965	0.4097	0	0	0.3988	0.408	0.6115	2.357	0.4268	0.312	0.5041	0	0.1023	0.615	0.0984	0.4894	1.0196	0.4365	1.3553
novel.10966	0.3157	0.7971	0	0.3073	0.9432	0.4712	1.2635	2.138	1.7631	1.5538	0.4738	0	1.5797	1.213	0.1509	0	0.3364	1.9281
novel.10967	0.3517	0	0.2935	0.1711	1.0506	0.0583	0.7037	0.6717	1.1902	0.4038	0.4105	0.6441	1.173	1.4074	1.2884	1.8087	0.9367	0.4176
novel.10970	0.0218	0.044	0	0.0636	0.0217	0.0651	0.3707	0.5904	0.6861	0.1287	0	0.0218	0.3708	0.4606	0.6874	0.0434	0.0697	0.0222
novel.10971	0.1963	0	0.1966	0	0.1955	0	0.3928	0.2045	1.9933	0	0	0.3922	0	0	0	0	0	0
novel.10974	0.4138	0.8359	2.0722	0.6042	1.8545	0.6177	0	0	0.2101	0.611	0.621	1.8604	0	0	1.9776	0	0.4409	0.2106
novel.10977	2.0521	1.913	2.5293	0.3073	0.4716	0.1571	2.0532	5.2628	4.488	0.1554	0.9476	3.3117	3.1594	0.7581	1.3578	0	1.1773	0.6427
novel.1098	0.1807	0	0.5428	0	0.5397	0	0.3615	0.3765	1.8345	0	0.3615	0.361	0	0.1735	0.1727	0.5396	0	0
novel.10981	0.3042	0.2048	0.2031	0.3948	0.2524	0.3532	1.7755	0.6339	1.493	0	0	0.2026	0.5581	0.974	0.5815	0.6057	0.5402	0.5161
novel.10985	0.1959	0.1978	0.3923	0.8262	1.4305	0.7147	0.0653	0.5442	0.2652	0.0643	0.7186	0.3262	0.5227	1.0662	1.1857	0.78	0	0.5982
novel.10987	0.4043	0.6124	1.0121	0	0.1006	0.1006	0.3034	0.2106	0.4105	0.199	0.3033	0.2019	0.5057	0.2912	0.5796	0.6037	0.4307	0.4115
novel.10989	3.5303	2.4045	3.8643	3.1566	3.5156	1.7156	2.6698	2.6089	3.0011	2.4244	1.6428	2.0095	1.561	2.2869	3.4526	1.3894	1.9245	2.1728
novel.10990	5.3165	5.5968	4.3291	3.3702	3.4785	3.3842	5.1657	4.6426	4.5974	1.8452	2.6544	2.0774	3.7622	3.6996	3.1035	2.5901	3.5253	3.1072
novel.10991	0.6464	0.4896	0.6473	1.1011	0.3219	0.3216	0.9702	1.5153	1.4768	0.1591	1.2934	1.1301	0.9703	0.1552	0	2.4131	0.5165	0.8225
novel.10996	0.499	0.5039	1.1243	1.0928	0	0.6206	0.7489	0.3899	0.1267	0.8595	0.9984	1.62	0.2497	0.5991	0.1192	0.2484	0.2658	0.2539
novel.10997	0.6162	0.2489	0	0	0.4909	0	0.2466	0	0.3754	0.1213	0.863	0.3693	0.4933	0.2367	0.1178	0	0.1313	0.8781
novel.11	0.0542	0.0685	0.0272	0.3563	0.729	0.2698	1.3293	1.5254	1.5967	0.6405	0.2713	0.5417	3.3373	3.5678	3.265	1.363	1.6899	1.1315
novel.110	0.251	0.7605	0	0.2443	0.25	0.9991	0	0.2615	0	0	0.5023	1.5046	0.7536	0.4822	0.2399	0.2499	0.5349	1.2775
novel.1100	0.8605	1.0202	1.2365	0.9105	1.3785	0.5957	4.2302	5.3014	6.4204	1.915	1.0481	0.9718	13.2168	13.692	9.9766	3.2403	2.8303	4.3415
novel.11000	0.3017	0	0	0.2937	0.6009	0.3002	1.5094	0	0	0	0	0	0	0	0	0.6007	0.3215	0.6142
novel.11001	0.0409	0	0.1229	0.1991	0.0407	0.0407	0	0	0	0.2014	0.1637	0.2044	0	0	0	0.2851	0.7411	0.9578
novel.11002	0.8116	0.8197	0.8441	0.3646	0.6528	0.1243	0.7496	0.5529	0.9826	0.0922	0.1562	0.6237	1.8744	1.6191	0.6862	0.2486	0.3659	0
novel.11003	0.1995	0.2015	1.5983	0	0.3973	0	0.5988	0.2079	1.8232	0	0	0	0.7986	0.9581	0.9534	0	0	0.4061
novel.11005	0	0	0	0	0	0	0.1209	0.1259	0	0	0	0.1207	0.2418	0	0	1.0823	1.0297	0.7378
novel.11007	0	0	0.1375	0.1337	0.6838	0.41	1.0992	1.7169	0.4183	0	0.1374	0.9603	4.1227	4.089	2.625	1.2303	0.2926	0.4193
novel.11009	0	0	0.2058	0.2001	0.0409	0.0818	0.329	0.7281	0.7096	0	0.1645	0.4517	0.4936	0.3159	0.5107	0.1228	0.2628	0.3766
novel.1101	0.963	0.389	0.3858	0.1875	0.1918	0.7666	0	0	1.369	0.5687	0.3854	0	0	0	0	0.3835	0.4104	0
novel.11011	0.8378	0.9159	1.0293	0.7398	0.6451	0.7907	0.5963	0.7109	0.4736	0.4591	0.6567	0.6817	0.2939	0.2572	0.355	1.1522	0.9663	0.9055
novel.11012	0.131	0.0992	0.492	0.255	0.3262	0.5215	0.1966	0.3071	0.3326	0.6125	0.426	0.9162	0.0328	0.3146	0	1.3042	1.9542	1.1668
novel.11013	2.4671	1.7332	2.578	2.3492	3.6317	2.8285	0.8586	1.6763	1.1436	3.6425	3.1121	4.7685	1.6101	2.1121	1.2302	3.2033	4.1714	2.5657
novel.11014	1.1187	1.9771	1.7738	0.6352	0.6498	0.8349	1.4924	1.9425	0.4733	0.4588	0.6529	0.8382	0.4664	0.1791	0.0891	0.928	0.3973	1.8029
novel.11019	0.4736	0.9565	1.1066	2.4584	1.7291	2.6703	1.7374	1.6446	0.4809	3.1075	4.264	3.6271	3.1594	5.1551	4.526	2.1999	2.3546	2.4101
novel.1102	0.1496	0.1209	0.3296	0.4369	0.2086	0.5061	1.8561	1.8081	1.3975	0.2356	0.3891	0.1196	1.7067	2.4428	1.8588	0.3276	0.7013	0.3655
novel.11020	0.2606	0	0	1.7758	0.2595	0.778	0	0	0	2.3088	0	1.0415	0	0	0	0	1.9438	0
novel.11026	0.7111	1.0773	1.4244	1.2114	1.2393	0	0	0	0.2708	1.3125	0.4447	0.7104	0.7117	0.5123	0.6797	0.4425	0.1894	0.9048
novel.11028	0.1801	0	0	0.3507	0.3588	0	0.1802	0.1877	0	0	0.5407	0	0.5408	0.5191	0.1722	0.538	0	0
novel.11029	0.4428	0.5962	1.478	0.2873	1.7636	1.3217	0.886	1.8452	2.3977	0.7263	2.0671	1.0321	0.5908	0.9923	0.1411	0.7346	0.1572	0.9013
novel.1103	4.2859	1.2566	1.1076	2.5569	2.4782	1.2382	3.4583	3.6011	1.5442	0.8165	2.4898	0.9668	2.9055	2.2575	1.5856	0.5505	1.0311	1.2665
novel.11030	1.1342	0.6682	1.3252	0.828	0.753	0.3762	1.2294	0.0985	0.6718	0.4652	0.4728	0.5665	0.1892	1.0894	0.4517	1.3173	0.7049	0.0962
novel.11031	0.3329	2.017	0.6667	1.458	1.6574	3.6435	3.164	0.3468	0.169	2.4573	0.666	1.6627	0	0.9592	0	1.8225	1.9506	1.8635
novel.11032	8.2372	6.0379	1.5966	3.6209	3.3075	5.6848	4.7855	3.0453	2.4282	3.4001	2.6584	2.7873	1.1966	0.5104	1.7777	5.687	2.8311	1.2171
novel.11033	0	0.1278	0	0	0	0	0.6331	0.1318	0.8994	0.1246	0	0	0	0	0	0	0	0
novel.11035	0.769	0.6396	0.3624	0.8366	0.9009	0.4051	0.8147	0.3299	1.1942	0.7124	0.7693	0.5423	0.9959	0.5214	0.7349	1.3959	0.9157	0.4144
novel.11036	2.656	2.2263	0.5852	1.6287	2.0895	2.0086	0.9833	1.7157	1.726	1.7777	1.6209	1.7247	2.4187	1.8623	1.8784	2.5647	3.2826	1.6762
novel.11037	1.809	2.3489	2.8468	1.7608	5.6616	3.8573	2.3271	0.5385	0.7872	0.5087	0.5171	0.2582	2.0689	3.9716	3.7048	0	1.1014	3.4196
novel.11038	0.5913	0.8957	0.9376	0.9113	1.3739	0.5884	1.2818	1.6428	0.3502	0.6305	1.2324	0.7384	0.9369	1.2779	1.9308	0.3434	0.3675	0.1003
novel.11040	0.069	0.1395	3.8724	0.0672	1.6503	1.5803	0.0691	0.0719	0	0.4758	0.4145	0.069	0	0	0	0.0687	0.1471	0.2109
novel.11041	3.879	7.0102	5.3669	3.2789	3.202	3.2504	2.4513	2.712	1.8657	3.3157	2.1957	2.8554	2.0941	1.0785	0.5366	2.2864	3.6435	3.8964
novel.11042	0.0884	0.0893	0	0.7742	0.352	0.0879	0.5306	0	0	0.522	0	0	0.0884	0	0.0845	1.2317	0.3767	0
novel.11044	0.1673	0	0.3352	0	0	0	1.0046	1.9178	0.1699	0	0	0	1.3397	1.7681	1.1196	0	0.7132	0
novel.11046	0	0.152	0.4521	0.1465	1.4985	1.0482	0	0	0.3056	1.4812	2.4089	0.451	0	0.7227	0	1.498	2.2447	0.1532
novel.11048	0	0.6198	0.5531	0.6571	0.7945	1.1603	0.7983	0.2558	0.8101	0.5437	0.7982	1.0423	0.1842	0.9431	0.2933	0.7942	0.2615	1.2493
novel.11049	0.531	0.8045	0.1773	0.4308	0.2644	0.3523	0.2657	0.1844	0.0899	1.1325	0.3542	0.2653	0.5314	0.255	0	1.4978	0.2829	0.4504
novel.1105	0	0	0.7153	0	1.4225	0	1.7866	0	0.5439	0.703	0.7146	0.7136	0	0	0	0.1778	0	0.5453
novel.11050	1.0733	1.0423	0.7993	1.4198	1.3497	1.7184	1.1427	1.0824	1.1317	0.9549	0.8535	1.1822	0.902	0.8789	0.868	1.4246	1.4514	1.0365
novel.11051	0.0627	0.0633	0	0.549	0.104	0.291	0.0627	0.1088	0.3606	0.1851	0.2299	0.1043	0.1881	0.0201	0	0.1456	0.4006	0.1276
novel.11053	2.4427	3.2492	3.6098	3.1026	3.7081	3.8239	3.7556	3.9727	4.9002	2.8442	2.7121	3.7796	3.6668	2.7183	2.6193	5.3082	4.4753	6.0341
novel.11055	0	0	0	0.2216	0	0	0.6834	0	1.3871	0	0	0.2275	0.2278	0.4374	0.4352	0	0	0
novel.11056	0.9249	0.4061	0	0.3132	0.0801	0.1201	0.5633	0.3771	1.1434	0.0792	0	0.4018	1.8915	0.9657	0.884	0.4003	0.1714	0.4093
novel.11058	0.7852	0.7049	1.0485	0	0.0869	0.1736	0.9603	0.5454	0.0886	0	0	0.2615	0.6112	1.7598	1.7511	0.608	0.5577	0.1776
novel.11059	5.1039	2.4545	2.1906	0	0	0	0.9727	1.2661	1.7275	0	0	0	0.4864	1.4007	2.0906	0	0	0
novel.11062	1.1136	2.4742	5.576	1.3007	3.3268	2.4378	4.234	1.3923	0.9046	2.8499	4.0108	1.1125	2.4517	2.9949	1.2772	1.1085	0	1.5869
novel.11063	0	0	0	1.6222	1.4522	0.3109	0	0	0	1.0253	0.4168	0.3122	0	0	0.0996	0.6221	0.7769	0.5301
novel.11064	0.893	0.8267	0.5962	0.5071	0.7411	1.6292	1.7126	1.3956	0.529	0.5128	0.9679	1.4126	0.8192	0.6433	1.2091	1.0372	0.8722	1.2877
novel.1107	1.1962	0.2416	0.4792	0.6986	0.4765	4.2853	0	0	0	0.2355	0.2394	0.239	0.2394	0	0	0	3.0589	0.7306
novel.11073	3.6896	3.0741	3.5102	2.065	3.3986	2.4782	2.5842	2.3065	3.0908	2.3606	2.0302	1.5665	1.1077	1.2404	2.2039	2.4792	2.0638	1.9717
novel.11074	0	0.0743	0.0737	0.1433	0.2199	0.293	0.1473	0.1534	0.2242	0.0725	0.0736	0.0735	0.5893	0.2828	0.2814	0	0.0784	0.2248
novel.11075	0.4955	0.2002	0.0992	0.0965	0.2961	0.1972	0.1983	0.1033	0.2013	0.2927	0.2975	0.6931	0.2975	0.3808	0.5683	0.6906	0.2112	0.7061
novel.11076	0	0.1339	0	0	0.264	0.6596	0.1326	0.1381	0.4038	0.3915	0	0.2649	0.2653	0.1273	0	0.2639	0.1412	0.5398
novel.11077	0.7896	1.0252	1.3555	1.4273	1.4602	0.5612	2.37	1.8803	2.9778	1.4433	0.5642	1.5776	1.5803	1.1917	1.8326	0.6737	1.0816	0.9185
novel.11078	0.5848	1.2886	1.2246	0.621	0.7412	0.6349	0.6383	1.7172	1.1877	0.6803	0.7447	0.7967	0.3724	0.1532	0.2541	0.4234	0.9063	0.6494
novel.11079	0	0.3116	0	0	1.0754	0	0	0	0	1.063	0.7717	0.3082	0	0	0	1.5358	0.1644	1.8844
novel.1108	1.0606	1.6066	0	0.2581	0.264	0.7915	0	0	0	1.3049	0.5305	0	0	0	0	0	0	0
novel.11081	3.9865	4.0504	3.1454	6.6084	5.8465	6.2989	2.4658	2.1397	2.625	5.6362	6.9132	7.41	2.3695	2.9937	2.8171	5.7001	4.4534	4.7218
novel.11082	0.8941	3.6119	0.2239	1.523	1.7808	0	1.1183	0.2329	1.3618	0.44	1.3418	1.3399	2.908	1.9323	0.2136	0.445	0.7145	0
novel.11084	1.1893	0.4504	0.8932	0.7235	0.148	0.2959	0	0.9293	0.1509	0.7316	0.7436	0.8911	0	0	0	0.444	0	0
novel.11085	0.3914	0.5929	0.5879	0.9523	0.9743	0.5841	0.3916	1.4271	3.1791	0	0.3915	0	1.5666	1.5036	1.1221	0.3896	1.4594	1.3942
novel.11088	0	0.1509	0.1496	0.4362	0.8925	0.5946	0.4484	0.7782	0	0.147	0.1495	0.7462	0	1.2914	0.1428	0	0	1.3685
novel.11089	4.2032	2.4257	2.4053	2.5327	6.3781	3.5851	0.6008	5.2134	5.4874	2.5612	4.6057	3.5992	4.4066	4.4218	2.2955	5.1805	6.1844	7.3344
novel.1109	0.244	0	0	0.475	0.486	0.4856	0.2441	0.5085	0.4955	0	0.2441	0	0	0.2344	0	0	0	0
novel.11090	0.0975	0.197	0.3907	0.2848	0.3885	0.6793	0.3903	0	0.5942	0	0	0	0.8784	0.5621	0	0	0	0
novel.11092	0	0	0	0	0	0	0.1466	0	0	0	0	0	0.5865	0.9852	0.2801	0	0	0
novel.11097	5.3265	4.9202	3.7695	3.097	2.942	2.3321	5.3152	6.1711	5.5094	3.0199	3.3963	3.1502	4.179	5.7164	3.1087	6.2638	5.4027	5.7976
novel.11098	0	0	0	0	0.1445	0.1444	0	1.0585	0	0	0.2904	0	0.581	0.697	0.2774	0.1445	0.3093	0
novel.11099	0.1035	0	0	0.1007	1.1333	0.7206	0.5176	0.4312	0.5253	0.5092	0	0.2067	1.7601	3.7762	1.4832	0	1.3228	1.4743
novel.111	1.392	2.8116	0	1.0839	1.1089	0	2.2284	0.5801	0.5654	1.0961	0.5571	1.6687	0	1.6044	0	0.5543	1.7797	3.6838
novel.11101	0	0	0	0	0	0.2018	0	0	0	0	0	0	0.6089	0.1948	1.163	0	0	0
novel.11103	0.0938	0.2842	0	0	1.5878	0.56	0.2815	0	0	0.5539	0.0938	0.5622	0.2816	0	0.3586	0	0	0.4774
novel.11104	5.5634	3.9129	4.9745	6.8174	7.3703	7.0189	3.5785	3.6745	3.9342	15.0593	12.5732	12.3565	6.3131	8.3973	5.7919	11.3237	12.3315	8.9999
novel.11105	0.4993	0	0.8334	1.458	1.1602	2.153	0	0.3468	0.845	0.3276	0.4995	0.9976	0.3331	0.7993	0	0	0.532	0
novel.11106	0	1.9533	0.3874	0.8786	0.2568	1.2831	0.258	1.0747	1.9639	2.4115	1.935	2.5763	0.129	0.2477	0.6162	2.4388	2.1981	3.1499
novel.11108	0.1361	0.4124	0.4089	0.1325	0.5421	0.5417	0	0.4254	0.4146	1.2057	0.5447	0.5439	1.6344	2.8761	2.8618	0.8129	0.145	0.2771
novel.11110	1.9696	2.8232	3.6267	1.4842	2.7205	1.6438	5.8484	8.5392	4.5804	2.439	3.2418	3.0467	21.1087	25.5088	18.0346	3.4786	2.0308	5.5616
novel.11111	0.1914	0	0	1.6767	0.3812	0.7618	0	0	0	0.3768	1.9149	1.5297	0.3831	0.3677	0.1829	2.858	1.2236	0
novel.11112	29.4548	31.8803	18.1043	20.5632	22.1409	23.8132	47.2475	50.4615	43.236	31.0039	27.9439	31.7267	48.6069	33.6806	39.5043	32.2174	31.1615	25.1695
novel.11113	2.3219	2.6181	1.0384	15.513	12.0096	18.8872	2.0976	4.3919	3.9598	13.89	11.0734	12.9941	2.0303	1.9054	2.1975	14.4515	15.1793	10.3024
novel.11114	1.5885	0.1783	1.9444	1.2026	1.2304	1.2295	0	2.9423	0.3584	0	1.2361	0.529	0	0.5086	0	0.1757	0	2.3356
novel.11116	1.8925	2.78	2.1537	1.8421	2.5698	1.284	0.7746	2.3302	2.4457	0.3387	0.4303	1.0312	5.3372	4.9575	4.2751	1.0276	0.1833	2.6268
novel.11117	0.6908	2.5579	0.8071	2.2412	1.7197	2.0621	0.3456	1.0795	1.6366	1.4732	1.7277	1.0351	1.7281	2.2116	0.8802	1.3753	1.3493	0.5859
novel.11118	0.1344	0.0226	0.0897	0	0.1115	0.0669	0.0896	0.0233	0.1137	0.0441	0	0.0895	0.1569	0.1721	0.214	0.0892	0.0477	0.0684
novel.11119	0.3992	0.4032	0.1999	0.2863	0.2825	0.3032	0.2102	0.5144	0.32	0.4447	0.4625	0.7032	0.6728	0.444	0.6326	0.7843	1.0969	1.2083
novel.1112	0	0.6873	2.2717	0.4416	0	0	0	0	0	0.2233	0.2269	0.2266	0	0	0	0	0.2417	0
novel.11120	1.4758	1.1711	0.8446	1.5391	0.8398	0.6294	0.1055	0.3295	0.4282	1.1414	0.5273	0.4213	0.633	0.3038	0.2015	0.2099	0.4493	0.1073
novel.11121	0.6586	0.2217	0	0	0.2186	0	0	1.1436	0	0.2161	0.6589	1.3159	0	0	0	0.4371	0.7017	0
novel.11123	0.4276	0	0	0	0	0.5318	0	0	0	0.1052	0.4278	0.2136	0	0	0	1.9153	0	0.8704
novel.11124	0.1395	0.7045	0.6986	0.5432	0.1389	0.4165	0	0	0	1.6479	1.8145	1.3938	0	0	0	0.4167	0.8919	0.71
novel.11125	0	0.9232	0.2289	0	0	0.4548	0.9146	1.9048	2.7846	0.2249	0.2286	1.1416	0	0	0.4368	0.455	1.2175	1.3957
novel.11126	0.8581	1.0833	2.9003	0.4176	1.175	0.2135	0.4293	0.894	0.5446	0.3167	0.5366	0.6429	1.8248	1.6484	0	0	1.1428	0.9826
novel.11127	0.6633	0	0.2214	0.4304	0.6606	0	0	0	0	0	0	0	1.1063	0.2124	0.634	0	0.9423	1.1253
novel.11128	0.1796	0	0.7195	1.049	1.6097	1.0724	0.7188	0	0	0	0.3594	0	0	0	0	0.3576	0.1914	0
novel.11129	0.5298	0.1932	0.3979	1.9767	1.7145	1.3765	0.1178	0.2606	0.254	1.9265	1.8256	2.2787	0.2798	0.523	0.2954	1.1426	1.5052	1.3331
novel.1113	0	0	0	0	0.3259	0.3256	0.4911	0.1136	0.2215	0	0	0.0545	0.3275	1.2572	0.4691	0.923	0.3487	0.7217
novel.11130	0.369	0.6388	0.6334	0.7183	1.0498	1.4161	1.1075	0	0.3211	0.7782	0.6855	0.4213	0	0	0	0.6296	0.3931	1.1803
novel.11131	1.6283	0.759	0.2509	0.2438	0	0.2493	1.5038	0.3915	2.5436	0.3699	0	0.1251	0.8774	0.3609	0.3591	0.7481	0	0
novel.11132	1.5354	0.6892	3.0753	1.1624	1.0193	1.5279	2.5605	2.4885	5.3702	0.8396	0.6827	2.0453	1.3658	3.2774	1.7936	1.1888	0.3635	0.1737
novel.11133	0.9141	1.4663	1.3463	0.9945	1.178	0.8561	0.3228	0.6163	1.092	0.6351	0.6994	0.8595	0.3767	0.9813	0.5139	1.3918	0.9167	0.5473
novel.11134	7.7749	5.9291	5.5616	3.7067	3.7922	3.9473	5.7154	6.778	6.6057	2.0304	2.0637	4.7555	2.6994	3.6578	2.8813	7.7397	3.8883	2.9071
novel.11135	1.3379	0.9008	0.5955	0.4341	0.148	0.1479	1.0412	0	0	0.2927	0.1487	0	0	0.7139	0	0.7399	0	0.1513
novel.11137	0	0	0	0	0	0	0.7361	0	0	0	0	0	0.9203	0.1767	1.5821	0	0	0.3744
novel.11138	0	0.6797	0.674	0	0.3351	0.1674	0	0.7012	0.3417	0.6625	0	0.1681	0.6735	2.101	0.1608	0	0	0
novel.1114	0.4794	1.8157	0	0.35	0.5968	1.0734	0.1199	0.1249	0.2434	0.236	0.8394	0.3592	0	0	0	0	0.1277	0
novel.11140	2.7571	2.9336	2.6132	1.7732	1.1767	1.0778	1.3301	2.2057	1.4498	2.7139	1.6255	3.0495	1.8722	1.9389	1.6469	2.8917	2.9376	1.8542
novel.11142	0.0282	0.0854	0.3387	0.0274	0.0842	0.0561	0.0846	0	0.2862	0.1942	0.2256	0.0845	0	0	0.0269	0.0842	0.1201	0
novel.11143	0	0.6989	0.5198	1.3473	0.3446	0.1722	0.1731	0	0	0.1703	0.5193	0.1728	0	0	0	0	0	0.3522
novel.11148	0.3951	0	0	0	0	0.1966	0.7907	0.2058	0.2006	0	0	0	0	0	0	0	0	0
novel.11153	0	0.4043	0.6013	0.3896	0	0.1992	0.4005	0.2085	2.2356	0	0	0.5999	1.2018	0.5768	0.3826	0	0	0.6112
novel.11158	0	0	0	0	0	0	0.6554	1.8768	1.3303	0	0	0	2.2943	1.8876	1.2521	0	0	0
novel.1116	0.319	0.4832	0	0.9315	0.3177	0.9523	0	0.1662	0	0.628	1.9149	0.1593	0	0	0	0	0.5098	1.6235
novel.11160	0	0	0.3324	0.8078	0.9917	0.3303	0.6643	0	0.8427	1.307	0.8303	0.3316	1.1627	0.9566	0	1.8175	0.1768	1.1826
novel.11161	0.0945	0	0	0	0.2824	0	0.5674	0.4924	0.096	0.2791	0	0.2833	1.9863	0.5447	0.0903	0.4704	0.2014	0
novel.11167	0	0	1.0875	0.6342	0.8651	0.6484	0	0.4526	0	0	0	0.217	0	0	0	0	0	0
novel.11169	1.3228	0.4676	1.0598	0.8369	1.2514	1.7112	0	0.758	0.5373	1.5625	1.6543	2.0484	0.5295	0	0.1896	0.6584	1.9027	2.2217
novel.11170	1.0281	2.0767	1.4709	2.0015	1.7551	0.8769	0.4409	0.153	0.7457	0.1446	0.5878	0.7337	0.5879	0	0.1404	0.2924	0.626	0.299
novel.11173	0.6973	0.2347	0.6983	0.5656	0.2315	1.1565	0.2326	0.3633	0.236	0.2288	0.3488	0.2322	0	0.3349	0	0.5785	0.2477	0.5915
novel.11174	0.6327	0.1278	0.2535	0	0.252	0.2518	0.3798	0.2637	0.6425	0.3737	0.5064	0.2528	0	0.1215	0	0.8818	0.6741	0
novel.11176	0.1016	0.3077	0.2034	0.1977	0.2023	0.2021	0	0	0	0.4999	0.3049	0.8118	0.3049	0	0	0.1011	0.1082	0
novel.11179	0.1355	0	0.9499	0	0	0	0	0	0.2752	0.5335	0.5423	0.2707	0	0.9111	0	0.9442	0.2887	0
novel.11181	1.7185	1.5273	2.6159	1.0706	1.7113	0.8208	0.7566	2.2202	0.9074	1.1502	1.0316	1.1674	1.8573	3.9615	2.2337	0.8211	1.7578	0.8396
novel.11183	5.2695	5.2345	2.5953	6.1382	2.1506	5.8453	4.4081	5.3102	6.3155	1.5305	2.5063	2.4164	3.9766	3.236	2.4769	3.6978	2.9453	3.3413
novel.11185	0.8765	0.9959	1.4264	0.7999	1.0911	0.9267	0.8222	1.0845	1.0013	0.2696	0.2192	0.3831	1.0416	0.9998	0.9424	0.1091	0.2918	0.2788
novel.11188	1.2793	0.646	0.1601	0.3113	0.3185	0	0.32	0	0.1624	0.3148	0.16	0.4793	0	0.6144	0.3057	0	0	0
novel.11189	9.5058	8.7492	11.1704	4.5996	5.6358	4.4106	5.9376	5.4004	5.4491	6.1116	6.1386	7.1178	3.4458	3.5185	4.0086	7.3113	5.3079	5.537
novel.11190	0.7996	0.7268	0.7207	0.3891	0.0796	1.1139	0.8	0.5831	0.7307	0.5509	0.48	0.2396	0.3201	0.768	0.1528	0	2.0446	0.8953
novel.11191	0.1845	0	0	0	0.3674	0	0	0	0	0.1816	1.1074	0.3686	0.1846	0	0	1.1019	1.769	0.7511
novel.11192	0.5045	0.7133	0.6063	0.8839	0.1005	0.3012	0.101	0	0.2049	0.3973	0.2019	0	0.2019	0	0.0964	0.904	0.215	0.6162
novel.11195	0	0	0	0.1955	2.3996	0	1.0046	0.6277	0	0.1977	0	0	1.4067	1.9288	0.7677	0.3998	0	1.022
novel.11196	0.2396	0	0.096	0	0.0477	0.1431	0	0.0499	0.0487	0.0472	0.0479	0.0479	0	0	0.0458	0.1431	0.0511	0
novel.11197	0.8714	0.1257	0.748	0.4847	0.124	0.2477	0.2491	0.1297	0.3792	0.6127	0.1245	0.4975	0	0	0.119	0.4957	0.1326	0.1267
novel.112	0.1551	0.4698	1.087	1.0565	1.3897	1.3886	0	0	0.3149	0.7631	2.0167	1.8589	0	0	0.2964	0.9261	0.6608	1.4205
novel.1120	2.6759	1.2011	0.8932	6.3668	10.3625	4.4378	0	0.9293	1.5095	7.0236	6.544	4.1584	0	0	5.399	4.1436	8.2363	6.3553
novel.11200	1.0888	0.5498	0.2726	1.0598	1.0843	1.0835	0.5447	0	0	1.0718	2.451	0.8158	0	0	1.0406	1.0839	0	0
novel.11201	5.5355	6.0583	8.2202	6.1859	6.4114	6.4539	5.1821	5.297	5.4519	7.7287	7.8556	8.0816	3.9823	5.4082	4.2574	8.3248	8.695	11.1601
novel.11205	0	0.1305	0.3882	0.5031	0.386	0.3857	0.4525	0.8751	0.0656	0	0.3232	0	0.7112	0.4964	0.247	0.3216	0.1377	0.1315
novel.11207	0.078	0.0788	0.1563	0	0.0777	0	0.2342	0.4064	0.2377	0	0	0.0779	0.6246	1.7236	0.1491	0.5437	0	0
novel.11208	0.0795	0.1607	0	0	0	0	0.0796	0.4972	0.8884	0.1566	0	0.0795	0.8756	0.764	0	0.1584	1.1017	0
novel.11211	0.0999	0.4541	0	0	0	0	1.3496	0.8848	0.7609	0	0	0	0.3999	0.4798	0.573	0	0	0
novel.11212	0.3727	0.1255	1.3686	0	0	0	1.3673	0.3883	0	0.4891	0	0.9929	1.1189	1.6706	3.2059	0	0.2647	0.1265
novel.11213	0	0.0527	0.1569	0	0	0	0.7314	0.1632	0.3711	0	0	0	0.418	0.1505	0.6986	0	0	0
novel.11214	0.5396	0	0	0	0.2687	0.179	0	0.1874	0.4566	0	0	0.3594	0.36	0.9502	1.2034	0.2686	0	0.0915
novel.11217	1.2578	1.5146	1.1385	1.1066	1.0358	0.7943	0.7987	0.4032	0.3684	0.7619	0.6534	0.8941	0.6536	0.3717	0.2312	0.9391	1.134	0.7387
novel.1122	0	0	0	0	0	0	0	0	0	0	0	0	0	0	0	1.0422	3.0676	2.3978
novel.11220	0	0.3607	0	0	0.1778	0	0	0	0	0	0	0.1784	0	0	0	1.9553	0.761	0.1818
novel.11221	1.6075	0.9416	1.1591	0.7511	0.1921	0.3839	1.4798	4.2541	2.9381	0.1899	0.0643	0.0321	3.1209	2.1926	2.2124	0.3841	0.1028	0.0982
novel.11222	3.1488	3.2424	3.0915	1.8029	1.5371	1.3516	2.1621	1.3509	1.6927	0.9724	1.5442	1.0486	1.4211	1.2454	0.8261	0.4302	0.592	0.6284
novel.11223	1.1942	2.929	3.7588	0.8303	0.5097	0.6791	1.1949	0	0	0.3359	0.3414	1.3635	0.3415	0	1.1414	0.5095	0	0.8683
novel.11225	0.2442	0.3453	0.4891	0.2852	0.0973	0.4374	0.391	0.1527	0.3472	0.4808	0.1466	0.244	0	0.0938	0	0.1945	0.2602	0.0497
novel.11226	0	0.1548	0.0768	0.0746	0.229	0.6102	0.3068	0	0	1.8109	1.5338	2.6803	1.6876	0.9572	1.3187	4.1969	2.6135	3.121
novel.11228	0.5062	0	0	0	0	0	0	0	0	0.2491	0	1.2642	0	0.2431	0	1.5117	0.5393	0.2576
novel.11229	0.0804	0.0812	0.4025	0.0782	0.3202	0.08	0.3619	0.2094	0.4489	0.1187	0.2815	0.2007	0.5228	0.5018	0.2689	0.4401	0.3854	0.5318
novel.11230	0.2882	0	0	0	0	0.1434	0.5768	0.3003	0.2927	0	0	0	0.1442	0.2768	0.1377	0.2869	0	0.1467
novel.11231	0.6586	0	0	0	0	0	0.6589	0.9149	0	0.4322	0	0	1.3181	0.8434	1.049	0.4371	0	0.4469
novel.11232	0.1967	0	0	0.1277	0.1306	0.1958	0.0656	0.1366	0.0666	0	0.0656	0.0655	0.2625	0.3149	0.5014	0.3264	0.2096	0.2002
novel.11233	0.5373	0.7095	0.2483	0.2011	0.4527	0.2879	0.7443	0.9042	0.7973	0.2034	0.4548	0.3303	0.4963	0.3176	0.316	0.8639	0.4403	0.8413
novel.11234	0.8708	1.2459	1.5261	0.6357	1.373	0.2888	0.363	0.6049	0.2211	0.3571	0.2178	0.0725	0	0.2788	0.3468	0	0.3093	0.2955
novel.11235	2.7294	1.6539	0.8747	0.9564	1.5221	0.2173	1.5293	0.7962	1.4411	1.9343	1.9661	2.3995	0.9833	1.0486	1.6695	1.1955	1.0469	0.889
novel.11237	0.1187	0.2398	0	0.1387	0.0236	0.1654	6.1543	5.0723	4.8469	0.2338	0.1426	0.1898	6.4405	6.9345	5.9467	0.2837	0.5314	0.701
novel.11238	1.4178	2.0045	2.1771	1.564	1.6942	1.2227	0.2837	0.0985	1.0557	1.1164	1.9858	1.6996	0.6621	0.1816	0.271	1.5054	2.0141	0.8659
novel.11239	7.3497	0.6454	1.1734	0.1037	5.1975	3.4978	0.1066	1.8866	1.406	5.1374	3.6233	2.1283	1.0659	3.8878	1.6288	3.4991	5.561	8.1316
novel.1124	0	1.3685	2.4426	1.5827	1.0795	1.0787	0	1.1294	0	2.6675	2.7113	1.6244	0	0	0	2.6978	0.2887	0.5517
novel.11240	0	0.1294	0	0	0.3828	0.1275	1.6667	0.6675	0	0	0	0.256	2.1798	0.7384	1.2246	0	0.8191	0
novel.11241	2.4942	2.2391	0.2775	1.2589	0.184	0.1838	1.0167	0.385	3.0954	0.1819	0.4621	0.5537	0.6471	0.0887	0.618	0.1839	0.5906	0.8463
novel.11243	0	1.3331	0	0	0.5258	0.7881	0.2641	0.8252	1.3403	0.7796	0.2641	0.2637	0.2642	0	0	0.2628	0	1.6123
novel.11244	1.1408	0.6481	0.9997	0.347	0.568	0.2128	0.9274	0.2971	0.2896	0.4211	0.214	1.4246	0.0714	0.5479	0.477	0.6388	0.7597	0.3629
novel.11245	0	0	0	0	0.471	0.2353	0	0	0	0.4655	0.4732	0.2362	0	0	0.452	0	0	0
novel.11246	0.3146	0.2118	0.3151	0.7146	0.2089	0.5218	0	0.4371	0.3195	0.7226	0.2098	0.5239	0.3149	0.6044	0	0.9396	0.8939	0.6405
novel.11249	1.3733	0.5547	2.3379	0.6683	1.2308	1.3665	1.2366	0.8585	0.4183	0.4055	0.2748	0.9603	0.6871	0	0.3937	0	0	0.2796
novel.11250	0.2203	1.4462	1.8754	0.4289	1.097	0.2192	0	0.6886	0.2237	0.4337	0	0.11	0.6614	0.8465	0	0.1097	0.3521	0.6728
novel.11251	0	0.5355	0	1.0323	0.7921	0.2638	0	1.105	0	0	0	0.2649	0	0	0	0	0	0
novel.11252	0	0	0	0	0	0	0	0	0	0	0	0	1.3885	0.5712	0.5683	0	0	0
novel.11255	8.3047	4.1935	9.8761	0.3368	2.2398	0	0.1731	5.0473	0	0.3406	2.4233	0	0.5194	5.1517	4.9607	2.4112	5.7146	0
novel.11256	0.9202	1.2392	0.3072	0.0995	0.5091	0.2035	0.3069	0.2131	0	1.0064	0.1023	0.3064	0.4093	1.1785	0.8795	0	0	0
novel.11257	4.0102	4.9091	3.7727	2.7206	1.6942	2.0557	2.675	2.6588	2.2211	0.4785	0.7295	1.214	0.4864	2.2178	1.7422	0.3629	1.1653	0.8659
novel.11259	0.2252	0.2274	0.2255	0.2192	0.2242	0.2241	0	0	0	0	0	0.4499	0	0	0	0.2242	0	0
novel.1126	0.0392	0	0.0786	0.9548	1.2503	1.2884	0.0393	0.4497	0.2789	0.0772	0.157	0.392	0.0393	0.3769	0.3375	0.7421	0.4598	0.6789
novel.11262	0.4195	0.3568	0.0442	0.7307	0.3298	0.4174	0.486	0.4831	0.8743	0.3043	0.0663	0.375	0.5082	0.6786	1.0762	1.5825	0.7528	0.6517
novel.11263	5.2157	4.5149	4.3278	3.4812	3.2647	4.3003	2.3857	3.4157	1.5131	1.9069	1.7891	3.8707	4.7721	1.2882	4.4152	2.3735	1.1114	3.4887
novel.11264	1.0381	0	1.0396	0.2526	0.5169	0	0	0.2704	1.3176	0.7664	2.3368	0.2593	0	0.4985	0.4961	0	0.2765	0.5283
novel.11265	0	0.7192	0.2377	0.2311	0.4728	0.2362	0	0	0	1.402	0.475	0.9486	0	0.9121	2.4957	0	1.5176	0.2416
novel.11269	0.893	0.1061	0.8943	0.3579	0.1046	0.1045	0	0.7115	0.7467	0.1034	0.2102	0.105	0.9987	0.9082	0.8032	0	0	0
novel.1127	0	0	0.8158	0.1982	0.3042	0.2026	0.0509	0	0	0.1503	0.1528	0.2034	0	0	0.1946	0.4055	1.4646	0.4146
novel.11270	0.4785	0	0	1.6301	0.2382	1.1904	0	1.4956	1.2147	0	0.2394	0	0.4788	0	0.9146	0	1.0196	0
novel.11273	0.6862	0.3465	0.4582	0.2783	0.5125	0.3983	1.5449	0.9533	1.0452	0.1689	0.2861	0.6856	0.8584	1.0436	0.6012	0.6831	0.1219	0.2328
novel.11274	0.5452	1.4684	0	0.5307	1.9908	0.9042	0.3637	0.1894	1.4763	0.8945	1.091	0.9078	0.9094	2.6185	1.0422	0.5428	1.5491	1.2949
novel.11275	4.7016	5.0238	5.7595	1.7775	1.0451	1.5456	7.2874	7.0854	7.8857	1.5288	2.0369	2.1179	6.1754	8.79	6.62	2.2148	2.8849	2.5424
novel.11276	0.7013	1.4165	1.0145	0.6826	0.2328	0.3877	1.0136	0.7307	0.4747	0.3835	0.3898	0.5449	0.078	0.3742	0.2979	0.1551	0.4981	0.9518
novel.11277	0.1932	0	0.9674	1.1284	1.7316	1.7303	2.3198	1.6104	3.9237	2.092	3.0928	4.4394	1.5468	0.9279	0.554	3.0773	4.1171	2.5566
novel.11278	0.4624	0.8303	0.4117	0.6502	0.4093	0.5624	0.5141	1.1777	0.4174	0.2529	0.4627	0.77	0.2057	0.2468	0.2455	1.4833	0.7117	0.3138
novel.11279	0.1501	0.6064	0.902	0.1461	0.8969	0.8963	0.1502	0.3128	0.4573	0.2955	0.4506	0.4499	0	0	0.2869	0	0.3199	0.4584
novel.1128	0.0477	0.2411	0.1912	0.3253	0.1902	0.7125	0	0.0995	0.3393	0.5639	0.4298	0.6677	0	0.0917	0.1825	0.3802	0.2543	0.243
novel.11281	0.0913	0.0461	0.2285	0.5331	0.5454	0.4996	1.1873	0.8083	1.4366	0.2246	0.0457	0.4103	0.7764	1.9727	2.399	0.6361	0.3404	0.6504
novel.11282	0	0	0	1.7449	0.4463	0.4459	0	0.1556	0	0	0	0.2985	1.1959	0.1435	0.9994	0.1487	0.7958	0.3041
novel.11284	0.1976	0	0.4946	0	0	0	0.9884	0.5146	0.3009	0	0.0988	0.0987	0.4943	0.6642	1.133	0	0	0.1006
novel.11285	0.2968	0	0	0.0963	0.1971	0.3938	0.099	1.0309	0.7033	0	0	0.0988	1.3862	1.9008	1.7968	0	0.1054	0
novel.11286	0.1752	0.2123	0.3509	0.3069	0.3489	0.4881	0.4207	0.4381	0.3914	0.1724	0.2804	0.105	2.174	1.3462	1.7414	0.3837	0.336	0.1783
novel.11289	0.3668	0	0.1836	0.357	0.1826	0	0.1835	0	0.1862	0.361	0.1835	0	0	0	0	0.3651	0.1954	1.3066
novel.1129	1.2128	0.6124	0.9109	0	0	0.3017	0	0	0.3079	0	1.2134	0.6058	0.6068	0.2912	0	0	0	0
novel.11291	1.0515	0.5309	0.2632	0	0	0.7847	0	0	0.2669	0.2587	0.263	1.5756	0	0	0	0.2617	0.8402	0.5351
novel.11292	3.3176	3.3505	3.5779	1.9872	1.2706	0.5079	4.8514	5.8494	2.8504	1.5072	0	0.2549	4.0861	2.4512	0.7317	0	1.3595	1.5586
novel.11294	2.2708	2.3902	3.4271	3.4556	2.8346	3.1826	2.4961	1.3662	1.364	3.8092	3.8077	2.5561	2.3364	2.2118	1.6201	2.6107	1.0564	3.1904
novel.11295	0.2227	0.4873	0.2974	0.289	0.5175	0.4432	0.4457	0.116	0.5654	0.1827	0.1114	0.3708	1.3001	1.961	0.816	0.1109	0.0791	0.2645
novel.11296	0.6869	0.4625	1.1465	1.0586	0.456	0.7405	0.63	0.1789	0.5231	1.0142	1.4317	0.6862	1.0311	1.2096	0.3829	1.3676	1.0978	0.9322
novel.11297	0	0	0	0.232	1.8985	0.9486	0.4769	0	0	1.1729	0.9537	0.2381	0.7155	0	0.4555	0	0.2539	0
novel.11299	0	0	0.4557	0.0886	0.1813	0	0.0911	0.8534	0.8317	0	0.5463	0.1818	0.2732	0	0	0	0	0.1853
novel.113	0	0	0	0	0	0	0	0	0	0	0	0	0.659	0.2109	0.4196	0	0	0
novel.1130	0.3017	0	0	1.4684	0	0.3002	0	0.943	0	0.8909	1.2074	0.3014	0	0	0	0.3003	2.5717	1.8426
novel.11300	0.4043	0.8166	0	0	0.4026	1.6091	0.4045	0	0	0.5969	1.2134	1.0097	0	0	0	0.2012	0.4307	0
novel.11301	0	0.5426	1.7935	2.6148	0.1783	0.891	0.5376	0.1866	0	0.7051	2.15	0.8945	0	0.8601	0	1.0696	0.3816	0
novel.11302	0	1.3545	0	0.5802	1.1872	0	0.2982	0	0.9079	0.44	0	0.7444	0.5965	0.8588	0	2.5219	0.9526	0.4551
novel.11303	3.4818	0.959	1.5849	1.0783	2.8368	0.7874	1.1085	0.6596	1.607	0.3116	1.5834	1.5811	1.7421	2.2802	0.1513	0.3151	0	0.9665
novel.11304	0.3571	0	0	0.3476	0	0.5331	3.2159	0.7442	2.5384	1.2303	1.2505	0.3568	7.1477	3.6018	7.1677	1.9553	0.761	0.5453
novel.11305	0	0.2886	0	0.2781	0	0	0.5718	0.397	0.7738	0	0	0.0952	0.3813	1.7383	2.2759	0.1896	0.1015	1.2604
novel.11306	0.6815	2.2367	0.6825	1.1608	0.9331	0.3391	0.0852	0.355	0	1.5093	1.4488	0.5957	0	0.0818	0	1.3568	0.9076	1.5607
novel.11313	0	0	0	0	0	0.1183	0.119	0.7434	0.1208	0	0	0.3564	0.5951	2.3988	0.341	0	0.3801	0
novel.11314	0	0	2.7292	0	0.2857	0.5709	0	0	0	0.8471	1.435	2.1494	0	0.2755	0	5.997	0.6113	2.628
novel.11316	0	0.9458	0	0.9116	0	0	0	0	0	0.5531	0.1874	0.1871	0	0	0	2.9832	0	0.5719
novel.11317	0.2329	0.3293	0.5597	0.272	1.1131	0.1854	0.2796	0	0.0946	1.467	0.7922	0.5584	0.1864	0	0.2226	0.6491	0.0992	0.8534
novel.11318	0.1862	0.188	0	0.1812	0	0	0	0.5819	0	0.3665	1.49	0.186	0.3726	0	0	0.1853	0.3967	0.5685
novel.1132	0.1045	0.0352	0.1395	1.254	1.8377	1.0394	1.8116	1.2334	2.6163	0.8226	0.6619	0.7305	3.3102	3.01	3.6606	2.5303	1.892	2.5164
novel.11320	1.084	0.2737	0.2714	0.2638	0	0	0	0	0.8255	0	0.8134	1.083	0	0	0	2.1582	0	0
novel.11321	0	0	0	0	0	0	0	0	0	0.072	0.2196	0.3655	0.3661	0	0.4896	0.5827	0.3898	0
novel.11322	0.7094	0.2388	2.8418	0.2302	0	0	0.4732	0.2464	0	0.2328	0.2366	0	0.4733	0	0.452	0	0	0
novel.11323	0	0	0.4868	0.4731	1.2101	0.4837	0	0	0	0	3.161	1.214	0	0	0.9292	1.2097	1.5537	0
novel.11324	1.105	0.3188	0	0.7683	0.9432	0.4712	0	0	0.1603	0.1554	0.4738	0	0	0.1516	0.1509	1.4143	0	0.482
novel.11325	1.0596	0.4281	1.6979	0.2063	0.4221	0	0	0.6624	0	0.4172	0	0.2117	0.6362	0	0	1.4768	2.0322	0
novel.11327	0.123	0.2484	0	0.419	0.3062	0.0612	0.1846	0.0641	0.562	0.1816	0.3076	0.8601	0.6154	1.2994	0.1175	0.6734	1.3104	0.7511
novel.1133	0.1535	1.2402	0	0.1494	0	0.4582	0.3072	0.4798	0	0.1511	1.2286	0.6134	0	1.6218	1.027	0.9168	1.1449	0.9375
novel.11331	1.1253	1.1364	0.161	0.6259	0.6403	0.16	0.1608	0.5025	0.1632	0.3165	0.6433	0.1606	0	0	0	1.9203	0.1713	0.3273
novel.11334	0.2342	0	0.5864	0.342	1.2828	0.5827	0.4687	0	0.5946	0.3458	0.5858	0.702	0	0.7874	0	0.4663	0.7486	0.596
novel.11335	0.4414	0.1114	0	0.7519	0.7693	1.0981	0.8833	0	0.3362	1.3035	2.4289	0.7717	0.773	0	0.7383	0.8788	0.8231	0.1123
novel.11337	1.3068	2.4636	2.2685	1.7809	1.3014	1.3004	0.0872	0.2723	1.2385	0.2573	0.9588	0.4352	0.1744	0.3347	0.0833	0.4336	1.1139	0.4434
novel.1134	0.3739	0.0755	0	0.0728	0	0.1488	0.2245	1.0908	0.0759	0	0.0748	0.5977	0.9729	1.1493	1.0006	0.0744	0.3187	0.9134
novel.11340	1.544	1.4649	0.5154	2.2316	1.8171	1.6761	1.4981	2.0962	1.0927	1.5198	1.6852	1.4023	1.2174	0.6741	0.8944	1.1644	1.6451	1.0954
novel.11341	0.346	0.1747	0	1.5157	1.7229	0	0.5193	0	0	0	0.6924	0.1728	0.5194	0.9971	0.3307	1.3779	2.2121	1.7611
novel.11343	0.4111	0.0865	0.0172	0.1834	0.1706	0.0852	0.754	0.8744	0.8695	0.0674	0.2228	0.0171	1.7654	1.0693	0.6711	0.0341	0.1642	0.0174
novel.11344	1.1204	0.1257	0.8727	1.5752	1.4876	1.8581	0	0	0	1.2253	0.6227	0.8705	0.9966	0.3587	0	0	0.3979	0.3801
novel.11346	0	0	0	0	0	0	0.1918	0	0	0	0	0	0.5755	0.0921	0.8245	0	0	0
novel.11347	1.7118	1.9097	1.2758	1.8406	1.9029	2.0203	1.5734	1.5139	2.1828	1.0384	1.2944	1.5908	1.8923	1.7398	1.2746	1.5257	1.4845	1.1549
novel.11348	0.4554	1.3797	0.684	0.4432	0	0.4531	1.3669	0	0	0.2241	1.3667	0	0	0.4374	0.2176	0.4533	0	1.1588
novel.11349	0.1763	0	0.1765	0	0.0878	0	0	0.2754	0.5369	0.1735	0	0	0.7055	1.0157	1.2634	0.0877	0	0.3588
novel.1135	1.2471	0.5598	0.4163	2.0906	1.3799	1.4478	2.0797	2.3099	1.5477	0.8866	2.0102	1.2459	1.9414	1.0648	1.3244	2.2071	2.436	1.622
novel.11351	0.5155	0.5207	0.6196	0.2007	0.4107	0.6156	1.238	0.5371	0.8376	0.203	0.2063	0	1.6509	0.3962	0.2956	0.6159	0.5493	2.4139
novel.11352	0.2822	1.1402	0.9422	0.2747	0.6558	1.4979	0.4707	0.098	0.1911	0.2778	0.753	0.282	0.1883	0.0904	0.4496	0.281	0	0.1915
novel.11354	0	0.2201	0.8731	0	0	0	0	0	0	0.2145	0	0	0.4362	0.2094	0.6249	0.6509	0.2322	1.553
novel.11355	0.4124	0.9719	0.2754	1.4051	1.2321	1.6416	1.7882	1.504	0.9074	0.406	0.8253	0.8927	1.1694	1.7167	1.0512	0.6843	2.0507	1.6093
novel.1136	0	0	0	0	0	0	1.1454	0	0.2906	0	0	0.2859	0.5728	0	0.8206	0.2849	0.3049	0.874
novel.11360	0.9975	0.9738	1.2986	0.7444	1.0596	1.6874	0.8317	0.6929	0.574	0.7528	1.0645	0.9965	1.1979	1.0539	1.8114	0.5296	0.6377	0.3046
novel.11361	0.1524	0.1539	0	0.1483	0.1517	0.1516	0.3049	0	0	0	0	0	0.1525	0	0.8737	0	0	0.4652
novel.11362	0	0	0	0	0	0	0	0	0	0.1566	0.4775	0.4768	0	0	0	1.4253	0	0.8096
novel.11363	0	0	0	0	0	0.5643	0	0	1.1517	0	0.3782	0	0	0	0	1.8818	0.4028	1.1545
novel.11365	0	0	0	0	0.2541	0.2539	1.532	0	0.2591	0	0	1.2747	0	0	0	0.254	0.2719	0.2598
novel.11367	1.6603	0.7452	2.5865	1.9752	3.3067	2.2029	3.1379	1.5376	2.2478	3.0869	2.7685	3.686	0.7385	3.5439	1.7631	1.2855	1.9656	3.1922
novel.11371	0	0	0	0	0	0	0.2366	0.2464	1.2006	0	0	0	0	1.1357	0.904	0	0	0
novel.11372	8.9251	10.9155	15.58	3.2677	4.3215	3.3406	4.5879	3.839	3.6582	1.1284	1.9661	3.5992	5.3261	5.5054	4.7737	0.7336	0.5234	0.3334
novel.11373	0.108	0.2182	0	0	0.1076	0.43	0.6485	0.2251	0.8775	0.5316	0.2161	0.6475	2.162	1.4526	2.0648	0.2151	0	0
novel.11374	0.9161	0.9252	1.1795	0	0.391	0.7814	0	0	0	1.1594	0.5237	0.3922	0	0.3771	0	0.1303	0	0.5328
novel.11378	2.1695	0.1685	0.5014	0.1624	1.4957	1.8267	0.8349	0.8694	1.3556	0.6571	1.0018	0.1667	1.169	0.6412	1.4355	0	0	1.0192
novel.1138	0.369	0	0.1847	0.1796	1.4697	0	0	0.3844	0.9366	1.4527	0.7383	0	0.1846	2.1263	0.3526	0.5509	1.3759	0
novel.11380	5.7644	5.579	6.0133	12.2739	8.6105	11.8307	4.2056	2.2522	4.9996	13.1211	12.976	8.3982	1.4422	2.4224	1.1478	7.6511	13.0513	10.2681
novel.11383	0.2105	0	0	1.3316	1.2575	2.0944	0.6318	0	0.8548	2.1753	1.1581	1.8924	0.2106	0.3032	0.8046	0.3143	0.3364	0.6427
novel.11385	1.7395	2.247	2.1877	2.7957	2.3365	1.4089	0.8905	0.7165	1.4377	2.8272	2.5498	2.4249	2.3075	2.5257	1.5852	1.3289	2.2413	2.7177
novel.11388	0.5581	0.4227	0.6287	0.1358	0.1389	0.1388	0.2094	0.2907	0.425	0.0687	0.2094	0.2091	0.4887	0.67	0.3334	0.8333	0.6689	0.7811
novel.11389	0.1955	0.1974	0.0653	0	0.0649	0.2593	0.326	0.3394	0.2646	0.0641	0	0	0.1304	0	0.1868	0.0649	0.0694	0
novel.11391	0.2419	0.4072	0.6864	0.9419	0.9636	0.2809	0	0.126	0.2456	1.6669	0.9278	0.2014	0.3228	0.3098	0.4239	0.2007	1.4177	0.7387
novel.11392	0.5085	0.1141	0	0.165	0.7314	0.3936	0.7349	0.5887	0.6311	0.3337	0.4522	0.3951	1.2439	0.7055	0.648	0.5625	0.602	0.5751
novel.11393	0.2374	0.4795	1.2481	0.2888	0.591	0.7087	0.8907	0.1237	1.0847	0.5258	0.7719	0.5336	1.0096	0.9691	0.5105	0.2954	0.8853	0.5437
novel.11394	0.5901	0.3575	0.2364	0.5743	1.6452	1.0569	0.5904	0.3689	1.4379	1.2777	0.8265	0.1179	0.8267	1.3602	1.6918	2.1146	0.8801	2.042
novel.11395	0	0	0	0	0.4501	0	0.9045	1.1773	1.3769	0	0.4522	0.2258	0	1.7366	0	0	0	0.4601
novel.11396	0.1264	0.1277	0.4341	0.1582	0.1619	0.3595	1.8795	1.863	1.779	0.1778	0.1626	0.0541	3.9041	3.5044	3.4352	0.6653	0.6158	0.6435
novel.11398	1.1	1.1233	1.0404	1.3801	1.1441	0.9365	2.3114	1.5791	2.1346	0.9625	1.0639	1.099	2.1772	2.7941	2.5583	1.7521	1.3413	1.4432
novel.11399	0.4253	1.1812	0.9584	0.207	0.1059	0	0.8511	0	0.8638	0.4187	0.2128	0.2125	0.6385	0	0	0	0	0
novel.114	0.9551	0.844	1.5543	1.8594	1.9419	2.1385	0.8362	1.1195	0.889	1.5277	1.513	2.4252	1.6328	0.6498	1.027	1.9016	0.636	1.8229
novel.1140	0.7546	1.3336	0.3149	0.1224	0.3757	0.3754	0.1258	0.7207	0.1916	0.9284	0.1887	0.3769	0.2517	0.1812	0.3005	0.5008	0.938	0.32
novel.11403	1.1611	1.3192	0.5814	0.5651	0	0	1.1617	1.8146	0.8842	0.2857	0	0	0	0.5576	0.2774	0	1.3917	0
novel.11404	0.248	1.2521	2.2349	0.7241	0.7408	0.2467	0.2481	0.2583	0.5036	1.4644	1.9846	1.4863	1.4889	0.9527	0.948	0	1.0568	0
novel.11407	1.4392	0.1615	0.3203	0.1557	0.4777	1.273	1.28	0	0.1624	0.1574	0.16	0.1598	0	0	0	0	0.5111	0
novel.1141	0.1547	0.1562	1.5489	0	0.6161	0	0	0	0	0	0.6189	0	0	0	0	0	0	0
novel.11410	0.1951	0.1313	0.1953	0.5696	0.0647	0.647	0	0.4742	0.4621	0.192	0.2602	0.1949	0.0651	0	0	0.2589	0.4849	0.4633
novel.11412	0.1056	0.3199	1.9035	0.5139	0.2103	0.2102	0.317	0	0.5361	0	0	0	0.9511	0.3043	0	0	0	0.4299
novel.11414	1.4858	0.8336	1.1573	0.8035	0.822	0.4928	1.6518	0.172	0.3353	0.325	0.6607	1.6493	0	0.3171	0	0.6574	1.9348	0.168
novel.11415	0.9364	0.5819	1.0339	0.6076	0.5021	0.5973	0.4564	0.5253	0.7314	0.2836	0.4804	0.2399	0.1682	0.2075	0.1377	0.5258	0.5628	0.391
novel.11416	0.4628	1.4022	0	1.6518	2.3044	1.6887	0	0.6429	1.8798	1.3667	1.3891	1.3871	0	1.0373	0.4423	0.9215	2.4656	0.4711
novel.11417	1.0265	0.5183	2.2273	0.6661	1.874	0.681	1.0271	0.713	2.0846	1.8524	0.8558	1.3673	0.5136	1.9719	0.654	0.5109	0.5468	0.1741
novel.11418	0.9136	0.692	0.4956	2.5936	2.3123	1.5151	0.9141	0.7932	0.9276	4.2339	2.285	2.9662	1.9808	0.6581	0.9823	2.9936	3.9746	2.7122
novel.11419	12.799	15.2628	15.2073	9.6428	10.9452	12.0165	5.9328	7.9106	8.5906	12.3847	12.805	12.2085	7.4534	10.6267	13.6147	5.5427	7.6274	10.0101
novel.1142	0.0531	0.1072	0.1595	0.155	0.2643	0.1584	0.3186	0	0.3233	0.1045	0.1593	0.2121	0.3187	0.2039	0.5072	0.4227	0.3393	0.2161
novel.11420	0.2219	0	0	0.432	0.221	0.2208	0	0	1.352	0	0.222	0	0	0	0	0	0	0
novel.11421	1.1556	2.5009	0.8266	1.1248	0.822	0.3285	0.1652	1.204	0.5029	1.3	0.6607	0	0.9912	1.5857	0	2.4651	0.1759	0.3361
novel.11422	1.3983	0.8473	0.2801	0	0	0	0	2.0397	0	0	0.8394	0.2794	0.5597	0.5372	0	0	0	0
novel.11424	0.3052	0.5137	0.3057	0.4952	0	0.1012	0.1018	0.212	0.2066	0.1001	0.1018	0.5082	0	0	0	0.5064	0	0
novel.11427	0	0	0	0	0	0	0	1.2116	0	0	0	0	0.3879	1.6755	1.6672	0	0	0
novel.11430	1.5785	3.1884	3.6359	1.2292	1.5719	1.9635	4.8172	2.138	5.3695	1.4761	1.2634	1.577	4.5811	6.2923	5.2049	1.3357	0.7568	1.6871
novel.11433	0	0	0	0.0516	0.2641	0	0.2389	0.0276	0.0269	0	0	0.106	0.3982	0.2803	0.2282	0.0264	0.3674	0.027
novel.11434	0.7297	0.9984	0.5657	1.6955	2.6018	1.5225	3.627	3.2617	4.828	1.5292	1.3188	1.4344	8.4093	7.5514	5.7592	2.4135	3.1851	2.2282
novel.11435	0	0	0	0	0	0	0	0.1718	0.6696	0.3246	0	0	0.495	1.1877	0.7091	0	0	0
novel.11437	0.2889	0	0	0.2812	0.8631	0.2875	0	0	0.2933	0	2.3123	0	0	1.9425	0	0	1.8469	0.5881
novel.11438	0.247	0.7482	0.5771	0.5609	0.3279	0.3277	0.3295	0.0858	0.5015	0.4051	0.906	1.1514	0.4943	0.9489	0.3147	0.4917	0.614	0.1676
novel.11439	0.1162	0.3521	0	0.1131	0	0	0	0	0	0.3432	0.2325	0.2322	0	0	0	0	0	0
novel.1144	0.4723	1.4311	0.7884	0.1533	0.4704	0	0	0.164	0	0	0	0.4719	0	0.1512	0.301	1.4106	1.5098	0
novel.11440	0.2973	0.3003	0	0.8682	0	0	1.7849	1.5488	1.5095	0	0	0.297	0	3.1413	1.1366	0	0	1.2105
novel.11444	0.3057	0	0.4082	0	0	0.3042	0	0.2124	1.0348	0	0	0	0.7139	0.6852	1.0714	1.6232	0.1086	0.1037
novel.11445	1.2593	0.6937	2.7515	0.1114	0	0	0	0	0	0	0.5727	0.6862	0	0.8797	0.1094	0	0	0.1165
novel.11446	2.5333	2.709	1.4924	2.4659	3.4131	2.9657	2.9821	1.0868	0.9079	3.5204	2.8327	2.9775	2.386	1.5745	1.2818	2.3735	2.8579	5.6123
novel.11447	0.8909	0.6748	0	1.7343	0.2218	1.5514	1.7827	0.6961	0	1.3153	0.6685	1.78	0	0	2.7672	1.552	0.4746	1.3602
novel.11449	0.4487	0.3399	0	0.3276	0.1117	1.1162	0.3367	0	0	0.2208	0.1122	0.6724	0	0	0	0.7817	1.3147	1.4843
novel.11450	0.2995	0.7562	0	0.4373	0	0.298	0	0.156	0.7603	1.0318	0.7491	0.4488	0	0	0	0.2981	0.1596	0
novel.11453	0	0	0	0.2224	0.4552	0	2.7439	1.9048	1.3923	0	0	0	1.6009	0.878	2.1842	0	0.2435	0
novel.11455	0	0.7771	0.6164	1.9473	0.3065	0.9188	0.6159	0.481	0	1.0603	1.0777	0.6149	1.078	0.1478	0	0.6128	1.6396	2.1929
novel.11458	0	0	1.354	0.3948	0.4039	0.2691	0	0	0	0.6654	0	0.5403	0.1353	0.5195	0.2584	0.1346	0	0
novel.11459	0.4097	1.655	1.0257	0	0.6119	0	0.205	1.7073	1.04	0	0.4099	0.2046	1.6399	3.148	0.5873	0.2039	0	0.834
novel.11462	0.3378	0.2274	0	0	0.2242	0.3361	0.3379	0.5865	0	0	0	0.5624	0.2253	0	0.3228	0.7845	1.1996	0.4584
novel.11464	1.2638	1.1838	0.8254	0.8736	0.839	0.7108	2.3091	1.7938	1.9527	0.5228	0.4948	0.6404	2.8226	3.3953	2.2231	0.9663	1.0148	1.4728
novel.11465	0	0	0.0662	1.029	0.9211	1.3149	0	0.6195	0.6709	1.6909	2.644	2.1122	1.8513	0.8885	1.0735	1.8416	1.6895	1.5468
novel.11466	2.4155	0.9758	1.5052	1.0972	1.3363	1.7627	0.8593	0.5593	1.1991	1.1096	0.913	1.6624	0.4835	0.464	0	0.374	0.2288	1.1474
novel.11467	0.6486	0.2807	0.1856	0.5411	1.1072	0.1844	1.1125	0.1931	1.6935	1.6417	0	1.7588	1.5763	1.335	0.9741	1.3836	1.1847	0.8488
novel.11468	0.5946	0	2.0842	0	0.2961	1.1834	0.8924	0	0.9057	1.7559	0.5949	0.8911	0	0.2856	1.4208	0	1.9007	2.7237
novel.11469	0.6749	0.5112	0.5069	0.8212	0.42	0.5037	0.1688	1.4942	0.5996	0.8304	2.6165	0.6742	0.591	1.7017	0.8063	1.8476	2.2471	1.975
novel.11470	0	0	0	0	0.6245	0	0	0.4356	0	0.2058	0.2091	0	0	0	0	2.9132	0.6682	0.2128
novel.11471	0	0	0	0	0	0	0.5065	0.1758	0.1713	0	0	0	0	0	1.1288	0	0	0
novel.11472	0.1912	0.0386	0	0.1489	0.0381	0.3804	1.6066	1.0357	2.4845	0.3011	0.8032	0.3056	2.4869	3.4886	2.777	1.5985	0.6925	1.4009
novel.11475	0.522	0.7029	3.485	0.5081	0.5198	1.3851	0.8705	0.3626	0.7067	0.5138	1.2186	1.2168	0.6965	0	0.4989	0.3464	0.9269	0.1771
novel.11477	0.2383	0.722	0.4773	0	1.1866	0	1.9076	0	0	3.0495	0.2384	0	0	1.3734	0	0	1.2696	0
novel.11478	0.1627	0.6245	0.5215	0.6335	0.162	0.1619	0.4233	0.6442	0.6939	0.2242	0.1302	0.065	0.9444	0.4689	0.591	0	0	0.1656
novel.1148	0.5235	0	0	0	0	0	0	0	0.5315	0.2576	0	0	0.5239	1.257	2.0012	0	0	0
novel.11480	0.1373	0.1387	0	0.2228	0.4558	0.1822	1.0534	0.3338	0.2789	0.2253	0.2748	0.2744	1.0536	0.7475	1.4	0.1367	0.4877	0.7455
novel.11481	6.9719	5.3217	5.9469	7.674	7.8105	8.5712	7.0366	6.9471	5.5358	5.7653	6.0627	5.325	7.1595	6.2099	5.6173	5.9719	4.6427	6.7252
novel.11482	0.2632	0.5074	0.3834	0.6521	0.81	0.5714	0.6942	0.6232	0.3887	0.7771	0.359	1.458	1.1971	1.195	0.686	1.691	1.351	1.1933
novel.11484	0.5918	1.0957	0.5926	1.056	0.7857	0.9814	1.3815	1.3358	0.4006	0.3883	0.4934	1.0838	0.6909	0.4737	0.9426	0.6873	1.261	0.5019
novel.11485	0.2955	0.3731	0.5179	0.3596	0.1471	0.2941	0.0739	1.2316	0.7502	0.4363	1.0348	0.5167	1.7005	0.7096	1.6947	0.3677	0.551	1.2032
novel.11486	0.1642	0.6633	0.1644	1.5983	0.1635	0.1634	0.4929	0.6843	1.1671	1.4546	0	0.8202	1.1502	2.0503	0.7847	0.1635	0.175	0.3343
novel.11487	33.8561	36.7261	32.2014	34.9832	36.2557	35.7211	63.9625	52.4677	67.1136	32.6969	20.1699	19.4609	118.114	117.331	121.951	16.4704	10.6042	16.538
novel.11488	4.0762	2.1639	1.256	1.7295	2.3938	1.7161	3.2419	2.6679	3.2899	1.3374	1.6208	1.6706	3.0855	4.0658	3.1965	1.3006	2.2272	3.0852
novel.11489	0.2945	0.2974	1.3761	1.3375	0.6842	0.1953	0.5892	1.1249	0.4983	0.1932	0.1964	1.4708	0	0.4714	0.2814	0	0.5229	0.6994
novel.11491	0.7281	0.7353	0.815	1.1256	1.3222	0.5541	0.3	0.5801	0.3479	0.7588	0.8999	0.6418	2.0145	1.0285	1.4327	0.6822	0.3651	0.6539
novel.11492	0.7105	0.4305	1.2808	0.5533	0.1415	1.4141	0.4266	0.1481	0	0.8393	0.4265	0	0.8532	0	0.5433	2.6878	1.0599	0.8679
novel.11493	2.5851	1.205	0	2.7098	4.1585	1.7809	2.7855	0.8287	1.4134	1.9573	0.7958	1.3906	4.776	2.674	0	3.3652	1.4831	3.0361
novel.11494	2.149	1.4921	0.9416	0.3922	0.9363	0.5346	0.9407	1.5393	0.8183	0.7932	0.8063	0.8051	1.3441	0.7741	1.4121	2.1393	1.4311	1.3672
novel.11497	0	0	0	0	0	0	0	0	0	0	0	0	0	0.4202	0	1.742	0.3107	0.2969
novel.11498	91.9678	84.9032	99.1859	124.657	124.056	96.0477	86.6376	59.6723	82.0674	102.019	89.5382	76.7744	21.0932	24.6206	24.8688	116.489	91.1216	84.1421
novel.11499	0.5679	0	0	0	0	0	0.1623	0	0.1647	0	0.4058	0.2431	0.8118	0.0779	1.7057	0	0.2593	0.4129
novel.115	0	0	0	0.1164	0.3574	0.3571	0	0	0	0.471	0.359	0.478	0	0	0	2.0244	0.7647	1.5829
novel.11505	1.4624	1.6542	1.1131	1.3096	0.699	1.1642	0.878	1.158	0.7128	0.3455	1.112	0.7013	0.3512	0.4495	0.1677	1.2229	0.2493	1.1909
novel.11507	0	0	0.8431	0.2049	0.2096	0.4189	0	0	0.2137	0.2072	0	0.2103	0	0	0	0	0	0
novel.11509	0.1045	0.563	0.2442	1.2547	0.5551	0.3467	1.0109	0.7623	0.9198	0.24	0.244	0.3481	2.0221	2.0078	1.8979	1.1792	0.7053	1.2412
novel.1151	0	0.183	0	0.5291	0.5413	0.5409	0.1813	0.1888	0	0.7134	1.269	0.9051	0.3627	0.3481	1.3855	0.7215	0	0.1844
novel.11510	0.4097	1.2412	0	1.9939	1.4279	0.2038	1.4347	2.561	0.832	0.8065	0.6148	1.0232	0.615	0.5903	1.1746	0.6117	1.0912	0
novel.11513	0.6064	0.6124	2.1255	0	0.3019	0.6034	0	0.6318	0	0	0.6067	0.3029	0	0.5825	0	0.3018	0	0.3086
novel.11516	4.8882	4.5945	4.7256	5.9357	5.7834	4.84	3.7287	4.0339	5.0617	4.1207	5.5441	5.5119	4.2136	3.44	2.7985	3.5652	3.8159	3.9903
novel.11518	1.1703	1.9699	1.758	1.1392	1.5539	0.3882	0	2.0322	0.5942	0.576	0.1951	1.9486	0.5856	1.3115	2.6099	1.165	0.2078	0.1985
novel.11519	2.1829	2.1792	1.2815	1.2944	1.824	1.1984	1.5565	2.1959	1.4522	1.5559	1.2049	1.3787	1.6321	1.5183	1.3909	1.3738	1.8179	1.4047
novel.11520	0.6275	0.3803	0.2514	1.0995	2.2497	1.6236	0.6279	0.3923	0.5098	1.3589	0.7534	1.0031	0.7536	0.2411	1.6793	2.2489	3.0756	1.533
novel.11521	0.2108	0.3194	0.2111	0.4104	0.21	0.1049	0.1055	0.7688	0.3211	0.3113	0.1055	0.3159	0.5275	0.5063	0.6045	0.9445	0.6739	0.7511
novel.11524	0.2117	0.2138	0	0	0	0	0.4236	1.6909	0.7165	0	0	0	0	0	0	0	0	0
novel.11525	1.1666	1.1782	0.3894	1.7033	2.1298	1.3544	0	0	0	1.3397	1.3617	0.9712	0	0.3735	0	0	1.243	1.3854
novel.11526	0.8314	0	0	0	0.8279	0.2758	0	0.2887	0	1.0912	0.2773	0.5537	0	0	0	2.4829	0	2.2567
novel.11528	1.1827	0.8958	1.1844	0.9045	0.5889	0.3783	1.1411	0.5281	0.1287	0.79	0.4226	1.1393	0.1691	0.0811	0.0807	0.841	0.36	0.6879
novel.11530	0.2073	0.314	0	0.2017	0.4128	0	0.1037	1.7276	0	0.102	0.311	0	2.1779	0.8959	0.6933	0.3095	0.2208	0.211
novel.11532	1.9874	1.8246	0.9047	0	1.2594	0.5393	0	0	0	0.3557	0.1808	0.1805	0	0	0	0.3597	0	0
novel.11533	0	0	0	0	0	0	0	0	0	0	0.2016	0.6038	0.2016	0	0	0.6017	2.5759	0.4101
novel.11535	1.0174	0.2055	1.0189	0.9903	0.2026	0.405	0.2036	0.424	1.8595	0.6009	0	0.6098	0	0	0	0	0	1.0356
novel.11536	0.4687	0.3156	0	0.1521	0	0.1555	0.1563	0	0.4759	0	0.3126	0	0.1564	0.1501	0.2987	0	0	0
novel.11537	0.1203	0.7291	0.1205	0.5856	0.1198	0.5987	0.2408	0.5015	0.1222	0	0.2408	0.4808	0.6021	0	0.115	1.677	0.641	0
novel.11539	0.7094	0	0.4736	0.2302	0.1177	0.353	1.3013	0.8623	0.2401	0.9311	0	0.2362	1.4199	0.4543	0.565	0.3531	0.3779	0.4814
novel.11541	0	0	0.3364	0	0.1115	0.8913	0	0.5833	0.5685	0	0.4481	0	1.3446	0.7528	0.5351	0	0	0.114
novel.11542	0.7568	0.2184	0	0.3683	0.5383	1.291	2.3258	0.8448	2.1956	2.1284	0.8112	1.0261	1.677	1.6615	2.3249	1.9373	1.2671	1.7057
novel.11543	4.9998	3.5642	1.9881	2.2186	1.8305	3.8045	3.9726	6.3582	4.8528	1.8093	2.501	1.4691	2.4281	2.8249	2.1784	0.7319	2.5069	2.0207
novel.11545	0	0.3132	0.9317	0	0	0	0.3103	0.1615	1.5744	0.3052	0.1551	0.1549	0	0	0.1482	0	0.3304	0
novel.11549	0.4078	0.3048	0.4002	0.2779	0.3493	0.1867	0.0898	0.2889	0.3313	0.6021	0.2693	0.1874	0.0163	0.235	0.2027	0.4709	0.7039	0.5646
novel.11551	0	0	0	0	0	0.0279	0.056	0.0292	0.0568	0.0138	0.07	0	0	0	0	0.0836	0.1044	0.0712
novel.11552	0.1687	0.3408	0.169	0.3285	0	0	0	0	0	0	0.5064	0.1686	0	0	0	0.3359	0.7191	0
novel.11553	0.3769	0	0	0.1834	0	0	0	0.9817	0.1914	0.1855	0	0	0.9429	1.0861	1.621	0	0.8032	0
novel.11555	0.3104	0.7314	0	0.2014	0.103	0.4118	0.207	0.9701	0.4202	0.1018	0.1035	0.2067	0	0.2981	1.8787	0.206	0.3307	0.4212
novel.11556	0	0.9779	0.2424	0.9426	0.9643	0.2409	0.2422	0	0.4916	1.4297	1.211	1.9348	0.7268	0.2325	1.851	0.964	1.0317	0
novel.11557	0.2157	0	0	0	1.0738	0.4292	1.0789	0	0	0	0.2158	0	1.2949	1.0357	1.6489	0	1.6084	0.6585
novel.11558	0	0	0.1788	0.6952	0	0.1777	0.8933	1.4883	0.5439	0.3515	0.5359	1.0703	0.1787	1.7151	1.8773	0	0	0.1818
novel.1156	0.1035	0.2091	0	0.4032	0.2578	0.2061	0.3626	0.8091	0.9725	0.2803	0.2072	0.3103	1.2693	2.0389	2.2514	0.7731	0.8274	1.6073
novel.11562	1.9392	1.6647	1.3594	1.4157	1.8346	1.9618	0.9702	1.4143	1.3784	0.5726	1.8108	1.001	2.0377	1.8937	1.6989	0.7078	1.7562	3.1582
novel.11564	1.6873	1.704	0.3379	2.135	1.1761	1.5111	2.3635	3.5158	1.3706	0.8304	0.5064	0.1686	1.6885	0.8103	0.9675	0.8398	1.2584	0
novel.11565	12.5263	11.9685	10.9553	8.2819	8.2375	9.8777	9.9996	9.8497	12.8906	5.0848	4.6953	5.0596	7.2644	7.686	6.7766	3.0922	3.1657	3.2305
novel.11566	0.244	1.4786	0	0.7125	0.243	0.2428	0.7324	0.2542	1.9822	0.4804	0.2441	0.2438	0.2442	1.6406	0.6996	0.9716	0	0
novel.11567	0	0	1.4887	0.5788	0.5921	0.8876	0.8924	0.3098	0	0	0	1.1881	1.4877	1.4279	5.1148	1.7758	0	1.5132
novel.1157	1.1448	0.7226	0.8599	0.2786	0.855	1.2816	0.2864	0.2982	1.3077	0.5634	0.1432	1.0007	0.8592	1.6494	0.4103	1.2821	1.0673	1.1653
novel.11572	0.3515	1.8636	6.424	0.9409	0.35	0.6995	2.4178	1.6022	0.4907	0.9514	1.2747	1.3168	0.1759	0.5064	0.21	0.3062	0.8894	1.5653
novel.11573	0.8432	0.8515	0.8106	0.6566	0.5038	0.3356	1.4173	0.7731	0.9589	0.1992	0.135	0.0337	0.945	1.069	0.8703	0.1679	0.539	0.0343
novel.11574	0.1281	0.2588	0.2566	0	0	0	1.1538	1.335	1.9516	0.1261	0	0	0	0.2461	0.1225	0.1276	0	0.6521
novel.11579	0.5317	0.0488	0.2421	0	0	0	1.838	0.7051	0.6381	0	0	0	0.1451	0.0929	0	0	0	0
novel.1158	0	0	0	0	0	0.2745	0	0	0	0	0	0	0.8283	0.53	1.0547	0	0	0
novel.11580	1.3031	2.5177	0.9078	0.386	0.1128	0.8457	3.1179	3.896	4.1422	0.1673	0.0567	0	0.567	0.7619	0.704	0.1692	0	0.4037
novel.11581	0.4454	0	0	0.2168	0	0	0	0	1.3569	0	0	0.445	2.0059	0.2139	1.0643	0.6651	0.7119	0
novel.11582	0.3943	0.2655	0.1316	0.1279	0	0.3924	0	0	0	0.5175	0	0.1313	0	0	0	0	0	0.2676
novel.11585	0.6223	0.808	1.0683	0.8653	0.5311	1.0615	0.5337	0.7409	0.0903	1.6625	0.1779	0.1776	0.1779	0.0854	0	0.6194	0.4736	0.2714
novel.11587	2.6365	0.6144	0	0.3948	0.202	1.009	1.6234	2.7469	1.2356	0.3992	0.6087	0.4052	0.8118	0.1948	0	0.2019	0.2161	1.2386
novel.11589	0	0.3062	0.3036	0	0.6039	0.9051	0.3034	0.3159	0.6157	1.7907	0.3033	1.2116	0.9103	0.2912	2.6081	0.3018	1.6153	0.9259
novel.11592	1.4514	2.4918	3.1976	11.5136	13.947	8.232	0.5809	0.4536	0.2947	8.7144	11.3984	7.3947	0.7262	0.8364	0.971	10.7637	8.8916	5.7615
novel.11593	0.375	0.2525	0.1252	0.4867	0.7468	1.1194	0.5003	0	0.1269	0	0	0.2497	4.1278	2.2811	3.4644	0.1244	0.6659	0.2545
novel.11594	0.2211	0.2233	0.2214	0	0.4404	0	0.4425	0	0.2245	0.8706	0.4424	0.4418	0	0.4248	0	0.2201	0.4712	0
novel.11596	1.4626	1.1078	3.021	1.8686	1.3655	0.4548	0.5488	0.2857	0.3713	1.1697	1.0975	1.5525	0.2744	0	0.2621	0.091	0.0974	0.5583
novel.11597	0.8441	0.1894	0.4696	0	0	0.28	0.2815	0.1954	0.4762	0.1846	0.1877	0.0937	0.5632	0.9009	1.5239	0.0934	0	0.0955
novel.11598	0	0	0.1809	0.1759	0	0	0	0	0.1835	1.067	0.1808	0.361	0	0.3471	0	0.1799	0.1925	0
novel.11599	0.0939	1.423	4.6096	1.0058	0.1871	0.187	0.9399	0.0979	0.1908	0.0925	0.3759	1.5015	0	0.5414	2.1547	1.1221	1.3011	0.3825
novel.116	4.7422	4.9922	3.7027	5.0071	5.1626	4.8789	2.8148	3.0147	2.2036	5.2612	5.1465	4.9785	3.137	3.3969	4.1867	3.9206	5.7378	3.3135
novel.1160	1.3654	0	0	0.5696	0.5827	0.3882	0.5855	0.2032	0.1981	0	0.1951	0.1949	0.976	0.3747	0	0	0	1.1912
novel.11602	0	0.0928	0	0.1431	0.1098	0.1097	0.1471	0.249	0.1866	0.0724	0.0184	0.0551	0.2391	0.3884	0.1757	0.3843	0.0979	0.1684
novel.11603	0	0	0	0.8181	0.2092	0.4182	0.1051	0.5473	0.32	0.3102	0.2102	0.3149	0.5257	0	0.4016	1.8824	0.1119	0.7485
novel.11604	0	0.024	0	0.2309	0.2598	0.236	0.0475	0.173	0.3131	0.2101	0.1187	0.0948	0.5697	0.8886	0.5668	0.8973	0.4044	0.6761
novel.11605	0.1963	0	0	0.1911	0	0	0.7857	1.0226	0.3987	0	0.1964	0.1961	0	1.1313	2.0638	0	0.8366	0
novel.11606	0.5735	0.2317	0	0.1116	0	0.1141	0	0	0.4658	0.1129	0.2295	0.4583	0	0.1102	0	0	0	0.1167
novel.11607	2.0416	2.6804	1.3289	4.1731	4.0661	2.3363	2.3491	0.5318	2.9022	0.7033	1.634	1.3257	0.8172	0.8824	1.7561	1.2194	1.6314	0.7273
novel.11609	0.0578	0.0584	0.0289	0.1828	0.1151	0.0719	0.318	0.5418	0.2053	0.1137	0.159	0.1732	0.318	0.5966	0.497	0.1582	0.2155	0.2205
novel.1161	0.9034	0.7298	0.5428	0	0.1799	0	0	1.1294	2.2014	0	0	0	0.3616	1.3883	0	0	0	0
novel.11610	0.346	0.6551	0.5089	0.8419	0.6137	0.5702	1.4279	1.3067	1.3942	1.1068	1.3629	1.3825	2.3153	2.3573	2.7589	1.5175	2.1311	2.311
novel.11612	0.4148	0.9774	0.2769	0	0	0.2752	0.83	1.0083	0.8423	0.2722	0	0	4.4274	2.7887	2.2463	0	0.7365	0.5629
novel.11613	0.4313	0.5082	0	1.1196	0.5727	1.3591	0.935	0.2996	0.219	0.283	0.5754	0.5745	0.2878	0.2762	0	0.5725	1.6084	0.2195
novel.11614	0	0	0	0.552	0.5647	0.1881	0	0.197	1.1517	0	0.9456	0.3777	0.1892	0	0.7227	0	0	0
novel.11615	0.2889	0.1459	0.2893	0.7733	0.5754	0.7906	0	0	0.22	1.1375	0.5058	0.4329	0.4337	0	0	0.2157	0.7695	0.5146
novel.11617	76.3317	89.6431	88.9677	23.0202	22.5696	30.0204	20.326	30.3265	20.5505	15.4446	16.0015	14.2366	16.6883	18.4204	18.0391	7.9985	11.6299	10.1846
novel.11619	0	0.5835	0.3307	0	0	0.1643	0.4129	0.172	0.1676	0.2437	0.1652	0.3299	0.4956	0.7928	0.7889	0.1643	0.2638	0.4201
novel.11621	2.0214	0.8166	1.2146	0.0984	0.4026	0.4023	0.6067	0.3159	0.7184	0.0995	0	0.8078	2.124	1.6503	0.7728	0.1006	1.2922	0.823
novel.11622	0	0	0.4658	0.7546	0.6176	0	0	0.8077	0.3149	0	0.1551	0.6196	0.6207	0.4468	1.6301	0.4631	0	0.6313
novel.11623	0.5961	0	0	1.3055	0.4452	0.5931	0	0	0.1513	0.44	0.5964	0.1489	0.2983	0	0	2.6702	3.3343	0
novel.11624	0	0.5187	0	0	0.1279	0.8944	0.6424	0.2676	0	0	0	0	0.514	0	0	1.7895	0.2736	0.5228
novel.11625	0.1448	0.3656	0	0.4933	0.0721	0.7924	0	0.2263	0	0.5701	0.7967	0.3616	0	0	0.346	1.2972	0.5399	0.8843
novel.11626	0.0608	0.1228	0	0.2368	0.0606	0.1816	0.3043	0	0	0.6585	0.3042	0.8507	0.3043	0	0	0.666	1.3609	0.9905
novel.11627	0.7354	0.5305	0.4208	0.5113	0.4185	1.4635	1.4716	0.8756	0.32	1.0341	0.5255	0.8396	0	0.1009	0.1004	1.6733	2.7983	2.3525
novel.1163	0.1089	0	0	0.318	0.4879	0.5417	0.8171	1.021	1.0503	0.2679	0.1634	0.5439	2.1793	0.9413	1.4049	0.5962	0.464	0.3879
novel.11630	1.4433	2.0914	1.4454	1.5271	1.4373	1.9982	1.5697	0.9153	1.6567	1.2354	1.5068	0.8777	1.7584	2.5316	1.3195	0.9995	0.8023	2.8744
novel.11632	0.3215	0.1218	0.0402	0	0.2001	0.08	0.1608	0.0837	0.0816	0.0396	0.201	0	0.0402	0.2316	0.1152	0	0.0428	0.0818
novel.11633	4.9772	4.9168	2.5248	3.0464	3.5711	3.5036	5.6106	4.7553	4.5462	1.3264	1.1959	1.8673	2.3055	2.7139	1.828	1.6443	1.621	1.1504
novel.11636	0.189	0.9545	0.9465	0.368	1.1295	0	0.9457	1.3787	1.7275	0.5582	0	0	0	1.4526	0.542	0.5645	1.6113	0
novel.11638	0.244	0.2464	0	0.2375	0	0.2428	0	0	0.7433	0.9607	0	0.4875	0.4884	1.4063	0	0.4858	1.5599	1.7386
novel.11639	0.1887	0	0	0.0919	0.094	0.2817	1.2275	0.6391	1.1499	0	0.3305	0.0471	0.9444	1.8129	1.1725	0	0.3016	0.048
novel.1164	0	0	0	0.1887	0.0965	0.0964	0.097	0.101	0.7872	0	0	0.1936	0.5819	0.9308	0.8336	0.0965	0.5163	0
novel.11640	0.7704	0	0	0.9374	0.3836	0.575	0.5781	0.602	0	0.5687	0.5781	0.5772	0.3855	0	0	1.1504	0.4104	0.5881
novel.11642	0.1287	0.1299	0	0.2505	0.2563	0	0	0.6703	0.5226	0	0	0	1.0301	1.1123	0.3689	0	0	0.131
novel.11643	0.2168	0	0.4342	0	0.3238	0.1079	1.1931	1.1294	0.4403	0.9603	0.1085	0.5415	0.8678	0.5206	0.518	1.9424	0.462	1.2137
novel.11644	0	0	0.1731	0.0561	0	0.2293	0.2306	0.6003	0.1755	0.1134	0.0576	0.1151	0.7496	0.5534	1.2115	0.6309	0.2456	0.3519
novel.11646	0.32	0.7676	1.2019	0.1558	0.3187	0.2388	1.0807	1.042	1.3811	0.1181	0.1201	0.1199	0.6005	0.6148	1.0323	0	0.2131	0
novel.11647	1.0381	0	0	0.6063	0.4135	1.2396	0	0	0	1.2262	0.6231	0.2074	1.4544	0.7977	0.3969	0	0	0
novel.11649	0	0.5015	0	0.3223	1.9781	0.3294	0	0	0.1681	0.6517	0.6624	0.1654	0.3313	0.795	0	0	0.3527	0.1685
novel.11651	0.7008	1.2739	0	0.5457	1.1165	1.2552	0.4207	1.0222	1.5654	2.7591	1.8228	2.8003	1.4026	0.6731	1.2056	2.2323	0.7466	1.2839
novel.11655	0.9187	1.8556	0	2.6827	3.0495	2.4378	0.3064	0.6381	1.5548	0.3014	1.2255	2.7534	0.6129	0	0	5.1824	2.284	0
novel.11656	0.1337	0.5402	0.4018	0.9112	1.1985	0.3992	0	0.1393	0.4074	1.8428	2.4082	1.6032	0.2676	0.3853	0.2556	1.3312	0.8549	0.6806
novel.11657	2.4999	0.4208	0.8345	2.6361	0.4149	1.4511	2.2928	1.9534	2.5384	0.2051	0.8337	0.4162	1.4593	0.8004	0.7964	1.8664	1.9976	1.6964
novel.11659	0.2329	1.4111	0	0.2267	0.2319	0.9269	1.165	0	0.2365	1.1461	0.233	0.2327	0.6991	0.4474	0	1.3909	1.7369	0
novel.11661	0	0.8532	0	0.6167	0.4206	3.1524	0	1.3202	1.0722	0	0.8452	0.211	0	0.8114	0	0.2102	0	0
novel.11662	0	0	0	0.179	0	0.366	0	0	0	0.181	0.368	0.5512	0.1841	0.53	0	0.3662	0.3919	0.5616
novel.11665	0	0	0	0.265	0.8132	0.2709	0.5447	0	0.5528	1.0718	0.5447	0	1.6344	0.7844	0.2602	0	0	0.5542
novel.11666	0.7593	1.0224	0	1.4781	2.2683	0	1.0129	0	0	0.9965	1.0128	1.0114	0.5065	0.7293	1.2094	0	1.6179	0
novel.11667	0	0	0	0	0.2319	0	0	0	0	0	0	0.2327	0	0	0	0.6955	1.4887	1.4223
novel.11671	0.9091	0.9181	0	0.8848	1.5842	0.9046	0.3411	1.6575	0.3461	0.4474	0.6821	0.227	0.6823	0.4366	0	0	0	0.5783
novel.11675	1.0652	0	0	0.1728	0.3536	0.3533	0	0	0	0.3495	0.5328	0	0	0	0	2.8276	0.9457	0.1807
novel.11676	1.3101	1.9846	0.328	0	0.1631	0.6518	0.1639	0.3412	1.8291	0.6448	0.4915	0.9816	1.1472	1.1011	0.313	0.163	0.1745	0.1667
novel.11677	0.5689	2.298	0.5697	1.292	0.7553	1.1321	1.5178	0.9878	1.1552	1.3065	0.3794	0.7577	0	0.3643	0	0.3775	0	0
novel.11678	0.6012	1.442	0.6773	0.3657	1.6464	1.0469	2.6317	1.331	1.5261	0.1479	0.6767	0.3754	0.5264	1.2993	0.9337	0	0.2402	0.3825
novel.11679	0.7105	0.8611	1.7077	1.7982	0.7076	0.707	0.7109	1.3325	0	0.6994	0.5687	0.7098	0.4266	0.4095	0.5433	0.5658	0.757	0.1446
novel.1168	0.1083	0.0438	0	0.3585	0.0647	0.0862	1.0405	1.0158	1.1439	0.128	0.1301	0.1515	1.6261	1.6023	1.9878	0.4529	0.3001	0.5513
novel.11680	0.2033	0.2567	0	0.2474	0.2025	0.4046	0.2034	0.5296	0.6709	0.2001	0.1017	0.3554	0.2543	0.537	0.3886	0	0.4332	0.1035
novel.11682	0.1976	0.7316	0.5276	0.641	0.1312	0.1966	0.4613	0.2745	0.6687	0.2593	0.1318	0.0658	1.2522	0.6958	1.1959	0	0.2807	0.1341
novel.11683	0	0.4758	0.4718	0	0	0	0	0.4909	0.7176	0	0	0	0.4715	0.4525	0.4503	0	0	0
novel.11686	0.7432	0.4435	0.6428	0.6248	1.0092	0.7059	0.845	0.7743	0.686	1.2968	1.3857	1.3837	0.6423	0.6814	0.8072	1.2779	0.5759	1.0316
novel.11687	1.7409	1.4385	0	1.2324	0.4728	1.1024	1.1085	1.3191	3.214	0.9347	0.7917	0.3162	0.6335	0.152	0.605	0.9453	0.6745	0
novel.11688	0.6402	0.2155	0.4274	0.2077	0.85	0.2124	0.2135	0	0.2167	0.8402	0	0	0	0.41	1.4277	0	0.9095	0
novel.11689	1.1679	1.4415	0.7797	0.1263	0	0.2582	1.2983	0.5408	0.6588	0.3832	0.3895	1.0371	0.5194	0	0	0.3875	0	0
novel.1169	0.4492	1.5123	0.6998	0.1458	0.0994	0	0.6992	0.6241	1.4192	0.1965	0.2996	1.0472	0.5994	0.1438	0.6679	0.7454	0	0.3557
novel.11691	0.4675	0.4197	0.104	0	0.1035	0.1034	0.9356	1.2448	1.5824	0.3068	0.5197	0.6228	2.9112	3.2932	4.7663	1.1377	3.0995	0.6345
novel.11694	5.4442	7.9724	4.6343	6.889	4.8793	4.8757	5.4472	10.4935	10.7796	18.7557	19.6082	20.1238	19.8857	23.5315	17.9512	17.0716	31.0331	16.9016
novel.11695	2.0359	2.2274	0.5097	3.6331	4.3927	2.1947	3.2253	1.9444	4.9959	8.5169	8.4869	12.2035	8.9985	4.8888	6.6482	13.6802	14.0997	11.7431
novel.11697	0.1654	0	0.0828	0.3623	0.9884	0.535	0.4965	0.517	0.2939	0.7327	0.2896	0.3718	0.4552	0.7944	1.3834	1.1939	1.4541	0.9682
novel.11698	0.2573	0.2599	0	0	0.7688	0.2561	0.515	0	0.2613	0	0	0	1.8027	1.2359	1.2298	0	0	0.2619
novel.11699	0	0	0	0.5162	0.5281	1.3192	0	0	2.423	0	0.5305	0.7946	0	0.764	0.2534	1.5836	0	0.2699
novel.117	1.8804	0.2713	1.8831	1.0459	2.14	0.2673	0.2688	1.3994	0	3.4374	1.8813	0.5367	1.0753	1.5481	1.7972	0.5348	3.7208	2.1874
novel.11700	0.1867	0.5657	0.187	1.0905	0.1859	0.1858	0.7473	0.7782	0.7584	0	0.5604	0	0.7475	1.6142	0	0.9294	0	2.6609
novel.11701	2.1277	0.307	0	1.0355	0.1513	1.3611	0	0	1.5432	0	0	0	0.1521	0.146	0.7263	0	0.9716	0.3094
novel.11702	0.2405	0.2429	0.562	0.9364	0.3992	0.1595	1.123	0.2506	1.4652	0.4735	0.1604	0.3204	0.2407	0	0.3065	0.6384	0	0.3264
novel.11703	0	0.159	0	0	0.6272	0	0.9452	0.4921	1.1191	0	0	0.1573	0.1576	0.1512	0.6019	0.3135	0.1678	0
novel.11707	1.258	1.5764	1.0732	0.9751	1.0208	0.6955	2.2844	1.2622	1.6559	0.9631	1.0955	1.2102	1.3522	2.1258	1.6699	1.6002	1.117	2.1816
novel.1171	0.2203	0.445	0	0.8578	0	0.4385	0.4409	1.6068	0	1.0843	1.1021	0.8804	2.2047	0	0.8423	0.2193	1.4084	0
novel.11710	0.3032	0	0	0.2951	0.3019	0	1.2135	0.6318	0	0.1492	0.3033	0.1515	0.9103	0.5825	1.0142	0	0	0
novel.11711	0	0	0.7118	0.5766	0.118	0	0.3556	0	0	0.1166	0	0	0.8299	0.2276	1.019	0	0	0.6029
novel.11713	0.2264	0.0572	0.3968	0.1102	0.1691	0	0.3398	0.2949	0.0575	0	0.1133	0.1697	0	0.1087	0.3246	0.169	0.1809	0.0576
novel.11715	0	0	0	0	0	0	0.1087	1.0183	0	0.1069	0	0	0.9781	0.9388	0.2076	0	0	0
novel.11716	0.3286	0.4646	0.6581	0.3198	0.2618	0.2616	0.526	0.1369	0.2002	0.3881	0.263	0.1313	0.0658	0	0	0.4579	0.2801	0.4013
novel.11720	0.4861	0	0.2921	0.0946	0	0.0967	0.0973	0	0.1974	0.1914	0.1945	0	0.0973	0.0934	0	0.1936	0.1036	0.1979
novel.11722	2.7381	1.6737	0.5773	0.8416	1.0763	1.7208	1.514	1.1261	1.6096	1.1348	1.0813	1.5837	2.3796	2.1455	1.033	5.5232	2.4567	2.127
novel.11723	0	0.4482	2.1112	0.216	0	0.1104	0.222	0.1156	0.1127	0.2184	0	0.3325	0.111	0	0.106	0	0.1182	0.4518
novel.11724	64.1454	68.2286	97.5831	90.4588	86.4518	78.121	42.6586	39.3205	41.6563	81.396	82.6674	72.2537	42.5367	44.7866	48.3803	45.455	50.7779	42.5447
novel.11729	17.6078	17.9103	18.9653	18.5569	16.588	16.8279	19.8357	13.4619	18.2004	16.8328	15.9051	17.2109	13.0569	14.3574	14.3466	9.2054	10.325	12.0558
novel.1173	1.8205	3.8085	3.2556	1.2657	2.4604	1.941	3.513	0.8129	1.7165	2.0479	1.5612	3.1178	2.4725	1.6237	1.8642	4.0129	1.524	2.1178
novel.11730	0.2816	0.4266	0.987	0.137	0.2804	0.3503	0.2818	0.22	0.5719	0.4851	0.2113	0	1.4794	0.3381	0.7401	0.5606	0.15	0.3583
novel.11731	7.5046	9.0459	13.3339	3.0633	2.8125	4.6573	5.8133	7.3985	4.5065	3.8126	4.2788	2.6603	1.5343	1.7827	1.0026	3.5345	3.0952	4.189
novel.11732	0	0	0	1.1766	0.4013	0.2673	0.2688	0.6997	0.2728	0.7932	0	0.6709	0.1344	0	0	0.2674	0	0.1367
novel.11733	0.5769	0.971	0.1685	0.4679	0.6942	0.6219	1.0823	1.127	1.1716	0.4495	0.6012	0.8885	0.9862	0.4849	0.6892	0.6939	0.6403	0.6851
novel.11734	0.0496	0	0.1988	0	0.1977	0.0494	0	0.2068	0.3024	0.1954	0.0993	0.0992	0.0497	0.0477	0.3795	0.0988	0.1058	0.0505
novel.11735	3.7949	5.6275	4.4258	22.21	24.0615	20.4109	4.3258	4.5044	5.2679	58.3004	59.113	58.5957	14.085	11.2121	12.1205	35.769	42.4295	49.238
novel.11737	2.8322	1.7877	2.1273	1.8953	2.8204	1.9376	0	0.7377	0	0.697	0.1771	0.8842	0	2.0403	1.861	2.9956	1.3202	2.5225
novel.11738	0.8988	0	0	0	0.1279	2.0443	0.8993	0.4013	0.6519	0.1264	0.1285	0	0	0.37	0.3682	0.1278	0	0
novel.11739	0.3536	0.119	0.1967	0.4206	0.8607	0.3518	0.5896	0.614	0.3191	0.232	0.1965	0.5495	0.8649	0.4151	0	0.4302	0.586	0.3599
novel.1174	0	0.1061	0.4208	0.1023	0.4185	0.7318	0	0	0	0.1034	0.6306	0.105	0	0.1009	0	0	0.1119	0
novel.11741	0.251	0.2535	0.5028	0.733	0.7499	0.7493	1.0046	0	0	1.2354	2.5113	2.7584	0	0.4822	0	3.998	1.8721	2.555
novel.11742	2.9305	2.6636	5.8695	0	2.9182	2.0413	0	2.7479	0	0.8654	1.4659	0.5855	1.7596	0.2815	1.6805	0	0	0
novel.11743	0	0.3047	0	0	0.9013	0	0	1.5717	0	0.297	0	0.6028	2.7174	2.898	2.5952	0.3003	0.9644	0
novel.11744	1.0482	1.3611	1.0498	1.0203	1.6403	0.596	0	0.4681	1.3685	0.737	0.8989	1.496	0.1499	1.0069	0	0.4472	0.6382	1.067
novel.11745	4.8243	1.6946	2.3106	3.4708	2.7153	2.9221	7.3454	0.8741	1.4909	1.0323	1.2591	1.4668	1.0495	2.8206	3.8089	6.264	2.0113	0.2135
novel.11746	0.0536	0.1082	0.161	0.3651	0.4269	0.16	0.5361	1.1166	0.7617	0.422	0.4825	0.5889	1.6623	2.8308	1.3315	1.3336	1.0848	0.4363
novel.11748	0.2035	0.411	0.6113	0.7922	0	0	0.4072	0.424	0	0.8011	0.2036	0.8131	0	0.5863	0	1.6205	0.6504	0
novel.11749	0.6568	3.1508	1.3155	2.7171	1.9622	2.7777	2.6287	1.5397	4.8352	1.9395	2.1356	7.874	2.7934	2.9966	4.5511	11.9325	1.0497	14.2066
novel.11750	0.502	0.338	0.3352	0	0.4999	0.1665	0.5023	0.1743	0.1699	0.1647	0	0.3344	0.1675	0.4822	0.4798	0	0	0.6813
novel.11752	1.9312	1.1145	0	0.2685	0.2747	1.9217	0	0.2874	0.2801	1.6294	0.276	0.5512	1.6565	0.53	0.2637	0	0.8818	1.6849
novel.11753	0	0	0	1.141	1.7509	0.2916	0	0	0	0	0	0.2928	0	0	1.1203	0	0	0
novel.11754	2.8447	2.1693	2.7325	1.8083	3.2374	3.2928	1.8588	2.1775	2.4169	2.3429	3.0202	3.5958	2.4981	3.3457	1.4426	1.098	2.8453	5.8501
novel.11755	7.0578	7.309	10.3624	5.8219	4.5862	6.4279	2.5135	4.4868	3.5225	5.8285	7.5398	4.4217	1.3168	1.3214	2.2866	3.9297	4.206	4.627
novel.11757	0.3099	0.5215	0.3103	0.1005	0.1029	0.7194	0.7234	0.4304	0.6292	0.2033	0.2067	0.4127	0	0.3968	0.4936	0.8225	0.3301	0.1051
novel.11759	0.3011	0.2433	0.3619	0.1172	0	0.1199	0.1808	0.0627	0.2446	0.1778	0	0.1805	0.1808	0.1735	0.2302	0.2998	0.0642	0.3678
novel.11760	0.2541	0.2567	0.1273	0.8658	0.2531	0	0.2543	0	0.129	0	0.6356	0.3808	0.8901	0.4882	0.2429	0.253	0.2708	0.5174
novel.11761	0.123	0.3726	0.0616	0.0599	0.1225	0.1224	0.0615	0.0641	0.1873	0.0605	0.3076	0.1843	0.2462	0.3544	0.1175	0.1836	0.4586	0.5007
novel.11763	0.1065	0.5379	0.64	0.5184	1.485	0.53	0.746	1.2208	0.7571	1.2581	0.8525	1.5962	0.533	0.2046	0.8144	1.1664	0.5674	2.1684
novel.11764	1.2009	0.9096	0	1.4612	2.6908	0.5975	0.6008	1.2512	1.8291	2.0686	0	0.8998	0	0.8651	0	1.1955	3.1988	0.3056
novel.11765	0	1.5086	0	2.9081	1.2397	0.4955	0.4982	0.7782	0	0	0.2491	1.2436	0	0	0	1.4871	1.8569	1.2671
novel.11766	9.9213	9.1877	10.5455	10.1104	10.4148	10.0151	8.8159	9.9263	7.0555	12.0925	10.6068	12.2017	10.1077	13.5547	9.3111	12.6575	11.8301	15.0204
novel.11767	1.0683	1.0789	0.5349	0.1733	0.3546	0.5315	1.4252	0	0.9039	1.0515	0.8906	0.5336	0	0.342	0.1702	0.1772	0	0
novel.11768	0.1957	0.3952	1.3717	0	0.9743	0.7789	0.1958	0.2039	0.7948	0.3852	0.1958	0.9774	0.3916	0.7518	0	0.3896	0.2085	1.7926
novel.1177	0.3503	1.9459	1.4033	0.7956	1.3954	0.8134	0.8179	0.3042	0.2371	0.5172	0.3505	0.4083	0.1169	0	1.0602	0.4069	0.1866	0.1189
novel.11770	0.1642	0.1658	0.4933	0.3197	0.6541	0.9804	1.3143	0.8554	1.1671	0.4849	0.4928	0.164	0.1643	0.6309	0.3139	1.3077	0	0.8357
novel.11771	0.5469	0	0	0.8871	0.7261	0.1814	0	0.7597	0	0.5383	1.4589	0.3642	0.7297	0	1.9164	0.1815	1.1653	1.1133
novel.11772	0.1957	0.3952	0.3919	0.5714	0.5846	0.1947	0.3916	0.4077	0.7948	0.7704	0.3915	0.7819	0.1958	4.8867	1.4961	1.9479	0	1.1951
novel.11773	1.9162	1.3722	0.9769	2.6112	2.6714	3.3974	0.8366	1.2704	0.9905	4.9038	4.2524	4.3854	1.4992	1.0039	1.3319	3.9884	3.1923	1.2412
novel.11774	0.1258	0.7621	0	0	0	0	0.3775	0.2621	1.0216	0	0	0	1.6361	3.9863	1.0818	0	0	0
novel.11775	0	0.4686	0	0.2258	0.6931	0	0	0	0.4711	0.6851	0.2321	0.6953	0	0	0	0	0.2472	0.9446
novel.11776	1.3315	0.3362	1	0.324	0.5525	0.7729	0.5551	0.6936	0.1127	1.7474	1.2211	1.441	0	0.3197	0.7423	1.8777	0.8275	0.6776
novel.11778	0	0	0.1289	0.501	0	0.128	0	0	0	0.1267	0	0.1285	0	0	1.1068	0.2562	0.5484	0.6549
novel.11779	0.0734	0	0	0.0715	0.2194	0	0	0	0	0.0723	0.1469	0.2935	0.147	0	0.1404	0.5848	0.7042	0.3738
novel.1178	0.7414	0.3328	0.0825	0.1604	0.3281	0	0.1648	0.3004	0.4182	0.2838	0.4121	0.3292	1.5663	0.8704	1.4959	1.1481	0.8777	1.0062
novel.11781	0.4675	0.9443	1.4046	0.9102	1.6295	0.5428	0.7797	0.8119	0.3956	1.1505	0.7796	1.7905	0.078	0.0748	0.6703	2.0168	0.5812	0.6345
novel.11782	0.7909	2.0411	1.496	1.6251	1.6626	1.0493	1.6705	0.5493	0.7138	1.1244	1.1429	1.3168	0	0.6752	0.252	0.5248	0.8426	0.8944
novel.11784	1.047	0	0	0.2548	0	0	0.7857	0	0	0.7729	0	2.6148	0.5239	0	0	1.8239	1.1155	3.4634
novel.11785	0.772	0.6497	0.2577	0	0	0.7682	0	0.1341	0.1307	0.2533	0.2575	1.1569	0	0	0.123	0.5124	0	0
novel.11786	0	0.7277	0	0.3507	0.1794	0	0.5407	0.3754	0.3658	0	0.3604	0.3599	0	0.3461	0	0	0	1.8336
novel.11787	0.2303	0.2325	0.2306	0.2241	0.6879	0.6874	0	0.4798	0.2338	0	0.9214	1.3802	0	1.5481	0	0	1.2266	0.7031
novel.11789	0.464	0.1874	0.1859	0.8129	1.3862	0.3694	1.4856	0.4834	0.6596	0.4567	1.0213	1.2979	0.1857	0	0.0887	1.6628	2.2741	1.7947
novel.1179	0.5778	0	0	0.7499	0.3836	0.9583	0	0	0.5867	0.5687	0.5781	0.7697	0	0.37	0	0	0.8208	1.7644
novel.11790	0.124	0	0	0	0	0	0.9924	0.3875	0.3777	0.122	0.124	0	0.4963	1.1909	0.474	0.1234	0.3963	0.1262
novel.11793	0.717	0.1906	0	0.3306	0.3758	0.1502	0.6419	0.8257	1.0729	0.0371	0.2643	0.3393	1.1707	0.5437	0.9017	0.7513	0.5227	0.4225
novel.11794	0.171	0.0432	0	0.2496	0.0426	0	0.1283	0.3562	0.651	0	0	0	0.5988	0.1642	0.1634	0.6808	0	0
novel.11797	0.6843	1.0367	0	0	0	0.5107	0	0.8912	0.6949	0.3368	0.8558	0.8546	0.6848	0	0	1.0218	1.276	0.1741
novel.11798	1.355	0.8211	0.6333	0.6155	0.2699	0.2697	0.9942	0.2824	1.1007	0.5335	0.3615	0.1805	0.6328	1.3015	1.9858	1.0791	0.2887	0.3678
novel.11799	0.2889	0.8753	0	0.703	0.8631	1.2937	2.0234	0.602	1.7601	0.9953	0.5781	0.2886	0.7228	0.555	0.9664	0	0	0.147
novel.1180	4.0516	3.2734	6.0863	4.601	4.3709	3.3598	0.8108	0.7739	0.6857	5.0516	4.594	4.1826	2.23	1.8161	1.5489	4.5038	2.1584	3.0243
novel.11801	0	0	0	0.262	0	0	0	0	0	0.1325	0	0	0.6735	1.2929	0.7719	0	0	0.411
novel.11802	0.1642	0	0	0	0	0.4902	0	0	0	0.4849	0.3286	0.3281	0	0	0	0	0	0
novel.11803	0.259	0	0.5187	1.5125	1.5473	1.4173	0.2591	0.6745	0.1315	0.5098	2.4614	0.5174	0	0	0.7425	0	0	0
novel.11804	1.2746	2.0325	0.0672	2.2854	1.8705	2.4699	0.8055	2.1667	1.8391	1.4527	1.2752	1.6084	1.0741	1.0954	1.2823	2.4041	0.7862	1.0242
novel.11805	5.5924	4.2869	4.8583	4.7221	5.0993	4.0899	2.8315	1.5444	4.1734	3.7803	3.1009	2.2886	1.888	0.5825	0.3864	3.2866	1.5076	2.3318
novel.11807	0	0	0	0	0.1942	0	0	0	0	0.064	0	0.065	0	0	0	2.2006	0.2771	0.2647
novel.1181	0	0	0	0.0469	0.096	0.144	0.0965	0.0502	0	0.2373	0.2895	0.3854	0.4343	0.7412	0.6453	1.1042	1.1818	0.6381
novel.11810	0.587	3.9524	2.9394	1.9047	3.1177	1.363	0.9789	1.631	1.9869	6.1635	1.7619	5.0826	1.3707	1.8795	0.187	0.974	3.5443	2.5893
novel.11811	0	0	0	0	0	0	3.2638	2.4611	3.198	0	0	0	0	0	0	0	0	0
novel.11818	1.2084	0.7065	0.5095	1.4239	1.33	1.2658	0.7636	1.1927	0.9041	2.6919	3.6905	1.9061	0.3819	0.4276	1.3981	0.8864	2.7106	2.0716
novel.11819	2.0746	1.3209	1.084	1.0536	0.8982	1.4361	0.361	1.1747	0.5037	1.0654	0.8573	0.6759	0.1354	0.3899	0.3879	1.4367	0.5766	0.6886
novel.1182	0	0	0	0	0	0	0	0	2.1114	0.7443	0	0	0.1892	0.1816	0.542	0	0.4028	0.5772
novel.11821	2.7873	3.7039	3.8932	2.0705	1.1687	1.4598	2.3485	3.3625	1.9365	0.8664	2.4217	1.9785	1.2479	0.9159	1.4722	1.1683	1.2504	0.7466
novel.11822	0.9343	0.1048	0.5198	0.3031	0.3101	0.1033	0.1039	0.3245	0.4216	0.5109	0	0.7259	0	0.0997	0.1984	0.2067	1.3273	1.7963
novel.11823	2.327	2.6321	3.449	4.9831	4.6346	4.4459	4.7498	2.1335	5.4818	8.1542	6.2393	7.8111	8.1039	8.8511	9.3409	7.1348	5.7521	3.695
novel.11826	0.9879	0	0	0	0.9837	0.4915	0.8237	0	0	0.1621	0.1647	1.1514	0	0	0	0.1639	0	0
novel.11827	3.1961	2.5361	3.1027	3.1427	3.0853	2.1094	1.9252	2.5144	1.7882	2.9854	2.3166	2.7694	3.5574	3.7904	3.304	3.2141	2.5018	1.4274
novel.11828	0.3447	1.9728	0.4603	0.2237	0.4577	1.6008	0.6898	0.9578	0.35	0.2262	0.4599	0.4592	0	0.3311	0.3295	0.2288	1.1019	0.9357
novel.1183	2.2299	3.3029	2.2331	2.2428	2.9607	2.4408	1.4874	3.0977	3.0944	0.878	1.7847	1.1138	1.2645	1.8562	0.8525	1.9978	1.0295	2.2697
novel.11832	0	0.6825	0.423	0	0.0841	0.1681	0.0845	0.7921	1.0294	0.1663	0	0.3376	1.0145	0.3246	0	0	0	0.6879
novel.11833	0.226	0.913	2.716	2.1999	1.5754	0.8996	1.1307	2.1192	0.459	1.3348	0.6783	0.2258	1.357	0.8683	0	0.6749	2.408	0
novel.11834	1.5236	0.3077	0.9155	0.2966	1.8206	0	0	0	0.6188	0	0.3049	0.6088	0.3049	0.5854	0	0	0.974	0
novel.11835	0	0	0	0	0.2723	0.5442	0	0	0	0.5383	0.2736	0.8195	0.5472	0	1.8293	3.8106	0.2913	0.2783
novel.11836	1.0527	0.2899	1.2459	0.0932	0.3812	0.3809	1.2448	0.9971	0.4859	0.6594	0.8617	0.8604	0.3831	1.5626	0.2744	0.4763	0.102	0
novel.11837	7.8457	12.3965	11.5322	14.165	16.1298	8.1849	9.8759	7.3832	13.7487	15.5698	15.4455	16.0553	15.8294	9.6022	16.6902	13.4789	8.4941	15.3279
novel.11840	0.7618	0.7693	0.4577	0	0	0.1516	0.1524	0.1587	0.3094	0	0	0.761	0.1525	0.1463	0	0	0.3247	0
novel.11842	0.218	0	1.5279	0.8486	0.217	0	0.4362	0.2271	0.8853	0	0	0.4355	0.4362	0	0	0	0.2322	0.4437
novel.11843	1.2161	2.568	3.6536	0.4304	0.6606	1.1001	1.3274	2.3037	1.3471	0.5441	0.553	0.6627	0.9957	0.9557	2.3246	0	0.9423	0
novel.11844	0	0	0.2632	0.2559	0.1309	0	0.526	0.2739	0.1335	0	0.3945	0	1.3153	1.5149	0	1.3084	0.14	0.4013
novel.11845	0	0.6557	0	0	0	0.6461	1.5158	0.2255	0.6593	0.213	0	0	1.2995	0	0.2068	0	0	0.4406
novel.11846	2.1053	1.4568	0.937	2.0871	1.6306	2.1725	1.8724	1.4623	2.4939	1.228	1.3651	1.8695	0.4292	1.4979	0.9688	1.1643	1.9938	1.2699
novel.11847	0.647	0.2178	0	1.0496	0.6443	1.9314	0	1.5728	0.438	0	0.6473	0.6463	0.6474	1.6571	0	0	0.9191	0.2195
novel.11849	0.1199	0.3631	0.4801	0.0583	0	0.0596	0.2398	0.2498	0.3043	0	0.06	0	0.2999	0.3454	0.2864	0.1193	0.2554	0
novel.1185	0	0.7956	0.1972	0.1917	0.9806	0	0.7882	0.2052	0.5999	0.1938	0.3941	0	0.9854	1.135	1.8822	1.5684	0	0
novel.11850	0	0.2588	0.2566	0.2494	0.5104	0.51	0	0.534	0	0	0	0	0	2.2153	0	0	1.0922	0.5217
novel.11852	0	0	0	0	0	0	0	0	0.492	0	0	0	0.3879	0.6516	0.8336	0	0	0.8878
novel.11854	0	0	0	0.1952	0.1332	0.1996	0.0669	0.0697	0	1.1847	0.4014	0.7348	0	0.0642	0	1.7306	2.2797	1.157
novel.11855	0	0	0	0.1984	0.1015	0.1014	0	0	0	0.3009	0.2039	0.4072	0	0	0	0.8116	1.4115	0.8298
novel.11856	1.1055	0.8932	0	0	2.2018	2.8603	2.876	0.9215	0.6735	0	0	0	0.4425	0	0.8453	0.2201	0.2356	0.4501
novel.11857	2.1283	3.3435	0	0.6905	0.471	3.0591	0.9464	0.9855	0.4802	2.0949	0.2366	3.7799	2.3665	1.3628	1.13	3.2957	1.5117	2.6477
novel.11858	7.9965	7.7184	7.8309	9.6778	11.275	11.8653	6.9035	7.7046	6.2154	10.5875	14.0534	13.6089	5.205	6.7631	3.686	8.8408	9.3493	12.1011
novel.11859	0.8314	0.5598	1.9428	0.2698	0.552	0.8273	0.2773	0	0.2814	0	0.5545	4.4298	0	0	0	0	0.8858	0
novel.1186	1.0965	0.1582	0.1569	0.3049	0	0	0.9404	0.3264	0.3181	0.1542	0.3134	0.7824	0.4703	0.4514	0.1497	0.3119	0	0
novel.11860	0	0.2745	0.4537	0.9701	0.1804	0.4508	0.4533	0.0944	0	0.1784	0.0906	0.4526	0.3627	0	0.0866	0.1804	0.5792	0.0922
novel.11862	0.704	1.5997	0	0.1713	0	0.1751	1.4088	0.7335	0.5361	0	0.1761	0.3517	0	0	0	2.2776	0.375	0.5374
novel.11864	0.5509	1.762	3.3105	1.0726	1.8288	1.0051	0.5513	0.4784	1.6783	1.5365	1.5617	1.2843	0.5513	0.7056	0.7021	1.554	0.587	1.7759
novel.11866	0.3299	0.4442	0.0551	0.5887	0.7117	0.6565	0.3851	0.9165	0.335	1.6235	0.495	0.769	2.4208	1.0034	1.8917	0.3831	0	0.3917
novel.11867	0.1428	0	0.2859	0.139	0.4265	0.5683	1.5713	0.7437	0	0.7026	1.4283	0.1426	1.4287	1.2342	0.2729	0	0	0
novel.11869	0.281	0.5675	0.2814	0	0	0	0	0	0.8558	0	0	0	1.6869	0.8096	1.3426	0	0	0
novel.1187	0.3315	0.6696	1.079	0.3227	0.4952	0.4124	0.1658	0.0863	0.3366	0.8974	0.3317	0.2484	0.0829	0	0	3.7126	0.3532	0.7592
novel.11870	4.3891	6.0444	6.3933	0	0.7947	0.7941	0	2.4943	2.6335	0	0.7984	0	2.5954	3.6409	4.7668	0	0	0
novel.11873	0.7439	0.6261	0.9933	0.8448	1.3581	1.2337	1.7367	0.5167	0.6295	2.1967	2.3568	0.7432	0	0.3573	0.5925	1.1108	1.0568	1.0096
novel.11876	2.0853	2.574	1.6243	2.932	3.461	3.8427	0.6182	0.6438	0.3921	1.2164	1.3909	1.8518	1.4685	0.3709	0.3691	0.8457	0.0823	1.6509
novel.11877	0.7561	0	2.2717	0.736	0.251	0.5016	0	0	0	0	0.2522	1.7626	0	0.4842	0.2409	0.2509	0.2685	1.5393
novel.11878	1.3078	0.2201	0.4366	0.6365	0.4341	0.4338	1.7447	0	0.4426	0.8582	0	0	0.2181	0.2094	0	0.217	0.6967	0
novel.11879	1.1273	0.759	0.5644	0.3657	0	1.8695	0.7519	1.9574	1.7169	0.5548	0.9398	0.7508	0	2.1655	1.2569	0.374	0	0.7649
novel.1188	3.8126	4.3472	2.956	2.5139	2.2045	2.3252	1.8458	4.7411	2.6225	1.0895	2.2148	2.4573	5.9076	2.717	2.3509	1.4692	1.5724	2.003
novel.11881	0	0	0	0	0.0989	0.3951	0.0993	0	0	0.4885	0.6952	0.4958	0	0	0	0.6917	1.2692	0.6062
novel.11883	0.6786	0	0	0.1651	0	0.1688	1.358	0.1768	0.1723	0	0	0.1695	0	0.163	0	0	1.0846	0
novel.11884	1.4957	2.5678	1.7225	1.383	2.1596	0.893	1.5713	1.0908	0.5315	1.3986	0.8978	2.316	1.2722	1.0056	1.7868	0.8933	0.9561	1.903
novel.11885	0.1579	0	0	0	0	0	3.4747	1.3157	1.2823	0	0	0	0.9478	0	0	0	0	0
novel.11887	1.8107	0.7155	1.1826	1.3793	0.6272	0.6267	0.9452	1.0663	0.4796	1.9372	1.2602	1.1011	0.2363	0.9074	0.8276	2.1159	1.342	1.0417
novel.11888	0.9193	0.8897	1.2275	1.3422	1.068	1.0291	0.6515	0.8381	1.5168	1.4704	0.5748	0.4975	1.6482	0.6622	0.842	1.3346	0.3673	1.2086
novel.11889	0	0	0	0	0.3042	0	0	1.5913	0	0	0	0	0.3057	0.2934	1.6057	0	1.6273	0
novel.1189	0	0.518	0	0	0	0	0.2053	1.1758	0.7292	0.3029	0.9238	0	1.1293	4.927	2.3532	0.3064	0.1093	0.1044
novel.11890	0	0	0	0.1801	0	0	0	0	0	0.7285	2.2215	0.3697	0	0	0	0	0.1971	0
novel.11891	0.4908	0.0991	0	0.5732	1.7594	0.3907	0.3928	0	0	0.0966	0.7856	0.4903	0.0982	0.3771	0	0	0	0.1998
novel.11892	0.264	0.5332	0.5288	0.5139	1.5773	1.0508	0.5283	0.2751	0.8042	0.2599	0	0.2637	0	0.5071	0.2523	2.1024	0	0
novel.11893	1.0008	0.5053	1.3029	0	0.299	0	0.4005	0.1043	0.4065	0.591	0.1001	0.1	0	0.0961	0.0956	0.0996	0.2133	0.3056
novel.11895	1.658	1.8762	1.9405	2.1389	1.114	1.8487	2.2786	3.33	3.1643	1.7107	1.379	2.6343	3.0786	3.7224	2.7302	3.4999	3.299	3.111
novel.11896	1.0276	1.2454	0.4117	0.2001	0.4093	1.2271	0.8226	1.7131	0.4174	0.2023	0.8225	0	0	0.1974	0	1.4322	0	1.2552
novel.11898	0.4454	0.2249	0	0.8671	0.8871	0.6649	1.7827	0	0	0.6577	1.3369	0.445	0	0	0	0	0.4746	0
novel.119	0	0	0	0	1.07	1.0692	0.2688	1.3994	0.8183	0	0	0	0	0	0	0	0	0
novel.1190	0.0347	0	0	0.2703	0.2535	0.0345	0.301	0.2531	0.188	0.1594	0.1273	0.0693	0.1852	0.2222	0.2211	0.334	0.2958	0.2591
novel.11900	0	0	0	0.4873	1.4957	1.3285	0	0	0	0.6571	1.8366	1.0003	0	0	0	0.3323	1.2447	0
novel.11901	0.2083	0	0	0.6083	1.2447	0.6219	0.2084	0	0	0.4101	0.6253	0.8325	0	1.6008	0.1991	0	1.3318	0
novel.11902	0.1249	0.042	0.0417	0.0405	0.2488	0.1657	0.2916	0.6507	0.2959	0.5328	0.3749	0.0832	1	1.2798	1.3928	1.3263	1.1091	0.6357
novel.11903	0.2455	0	0	0.2389	1.2223	0	0.3684	0.1279	0.7478	0.1208	0.4912	0.981	0	0	0	0.2444	0.2615	0.3748
novel.11907	0.6911	0	0	1.5135	0.2581	0.8596	0.3457	0.27	0	0.2551	0.1729	0.1726	0	0.5808	0	0	0.2761	0
novel.11909	0	0.4137	1.0257	2.7914	1.8358	1.6307	0.205	2.1342	1.248	1.8146	0.2049	1.8418	0	1.574	1.762	0.4078	0.873	0.2085
novel.11911	0.2455	0.4958	1.0653	0.677	0.163	0.2443	0.655	0.2131	0.7062	0.0403	0.1228	0.0409	0.7779	0.7074	0.4692	0	0.1744	0.1249
novel.11913	4.927	7.9785	10.3786	6.7802	6.3444	3.2967	6.3746	4.1597	6.4692	2.8429	2.7196	2.4611	5.1005	5.1404	5.196	3.0443	2.0817	4.8421
novel.11916	0	0	1.7229	0	0.3426	0.1712	0	0.1792	0.5241	0	0	0.8594	0.1722	1.1567	0.9866	0.8563	2.1997	0
novel.11917	0	0	0	0	0.2226	0	0	0.6987	0.6809	0	0	0.6699	4.6975	0.6441	1.7091	0	0	0
novel.11919	3.9198	0.9897	0.2453	0	0.244	0.9751	0.7354	3.3182	1.2438	0.7234	0.7353	1.7132	2.942	1.1766	3.9805	0.7316	0	0
novel.1192	0	0	0	0	0.0459	0.0918	0	0	0	0.0227	0.0461	0	0.0692	0.1328	0.022	0	0	0.0235
novel.11920	0.4313	1.0164	1.4398	2.2391	2.1476	1.0015	1.2947	0.5992	1.6058	0.8491	0.5754	0.5745	2.302	0.8286	1.7863	0.5725	0.9191	1.1707
novel.11921	0	0	0	0.154	0	0.6299	0.4751	0.3298	0.1607	0.9347	0.6333	0	0	0.456	0	0	0	0.4833
novel.11923	5.8256	5.689	4.8004	7.2881	5.7141	6.4932	5.3562	6.1971	7.4962	5.6653	4.2356	5.2956	4.9719	5.1755	3.5446	7.5929	5.3495	6.4817
novel.11924	7.8965	6.4489	4.8456	7.2485	7.3261	6.8732	7.469	7.6462	8.4199	6.2145	6.5325	6.8106	7.1462	7.1009	6.9109	6.3387	6.2478	7.7447
novel.11926	0	0	0.3178	0	0	0.3158	0	0	0	0.6247	0.3175	0.317	0	0	0	1.2636	1.1271	0.646
novel.11927	16.7463	17.4513	22.0823	13.5078	13.0552	11.4191	12.817	11.6085	12.4651	17.8298	14.4178	15.4968	6.7434	6.8249	6.6316	13.5821	14.8569	12.156
novel.11928	1.5091	1.4869	1.2533	0.5374	1.0629	0.8424	3.2408	2.1475	2.3546	1.0144	1.6571	1.3605	0.3683	0.7778	0.598	1.6122	1.7647	1.1989
novel.11929	1.0612	0.4593	2.0496	2.5086	3.6232	1.2823	0.6067	0.9477	0.077	2.0891	0.9859	2.0446	0	0.4368	0.5796	3.3956	0.7269	1.2345
novel.11931	0	0	0	0.5158	0.9047	0.6027	0	0	0	0.5962	1.6663	0.2269	0	0	0	1.5073	0.0807	0.8477
novel.11932	7.8145	9.5831	12.4502	6.0258	7.428	5.8573	8.4281	7.9302	7.7802	5.5941	5.9397	5.1707	4.7225	5.8975	5.5772	2.5762	3.7305	3.099
novel.11933	0.2973	0	0	0.8682	2.0725	0.2959	0	0	0	0	0	1.4851	0.5951	0	0	1.7758	0	0
novel.11934	6.9156	6.2926	10.1141	6.6981	8.6253	4.5309	5.4807	5.7427	6.153	4.4145	5.1377	6.0537	5.5844	4.801	2.9121	3.5444	4.5231	3.5196
novel.11935	1.0258	1.1883	1.6618	3.3479	3.8157	2.5219	0.9962	0.7544	0.7965	3.5637	4.1354	3.6471	1.5096	1.5649	1.6725	3.6642	2.2824	4.8829
novel.11936	0.1951	0.197	0	0.5696	0.1942	0	1.3661	0.2032	0.1981	0.192	0	0.3897	0.3904	0	0.1864	0	0.8313	0
novel.11937	1.1807	0.7452	1.478	0.431	0.4409	0	0.1477	1.3839	0.2997	0.1453	0.7383	0.2949	0	0	0.2821	0	0	0.3004
novel.11939	0	0	0	0	0.9605	0	0	0	0	0.2373	0.4825	1.2045	0	0	0	1.4402	0.5138	0
novel.1194	0.5161	1.0425	1.0338	1.8421	2.2272	1.8832	0.1721	0.5377	0.6988	2.8788	2.2376	2.0625	0	0.4957	0.1644	0	1.4664	1.7512
novel.11940	4.6735	4.3886	6.4867	2.2346	2.2045	1.7133	5.4144	5.4672	4.8287	2.744	1.1484	1.9659	5.4974	5.5915	2.8994	1.1427	0.7862	1.7526
novel.11941	0.0566	0.1715	0.2268	0.2755	0.3946	0.169	0.5664	0	0.1724	0.5015	0.1699	0.2262	0.6798	0.8156	1.4607	0.6198	0.5428	0.4033
novel.11942	0.1796	0.5442	0.5396	0	0	0	0	0.5614	0	0	0	0	1.9771	0	0	0	0	0
novel.11943	0.1501	0	0.6013	0.5845	0	0.4481	0	0.3128	0.1524	0.2955	0.1502	0.15	1.2018	0	0.4304	0	0.1599	0
novel.11944	1.044	0.2343	0	0.5645	0.4621	0.2309	0	1.692	0	0.2284	0	0.1159	0.8126	0	0.9978	0.2309	0.1236	0
novel.11947	0.6386	0.2345	0.6977	0.226	0.1734	0.4044	0	0.6653	1.12	1.2572	0.2323	0.928	0	0	0.0555	0.0578	0.1856	0.0591
novel.11948	0	0.1148	0.2655	0.3318	0.264	0	0.6822	0.1579	0.6923	0.261	0.2274	0.5298	1.6678	1.3097	1.3756	0.2639	0.2421	0
novel.11949	2.8684	3.3982	1.3258	3.0426	2.4902	2.9823	3.0907	2.7778	2.6138	2.1718	2.9433	3.0125	2.1712	2.7904	2.2142	4.9054	3.9965	3.294
novel.1195	0.7089	0.8182	1.3946	0.3943	0.2521	0.2519	1.8493	2.1895	2.2881	0.9221	0.5066	0.3288	4.206	4.3289	3.7266	0.5797	1.0251	0.7732
novel.11950	0.3475	1.2283	3.1321	1.5221	1.2112	0.5187	0.3477	0.9051	0.8821	0.342	0.6084	1.649	0	0.2503	0	0.4324	0.4628	0.1769
novel.11951	1.4812	0.9723	0.7417	0.5767	1.5487	0.8106	0.5187	0.6173	0.6016	0.6561	2.0746	1.7757	0.5929	0	0.1416	0.5161	0.3945	0
novel.11952	0.8602	0	0.5169	1.5072	1.1993	0	0.5164	1.2547	0.5241	0.8467	0.6885	0.8594	0.3443	1.1567	0.9866	0.5138	0.9165	2.1014
novel.11953	0.354	0	0.5318	2.2399	0.1763	0.7046	0	0	0	1.3939	0.8855	0	0	0	0	1.5859	0	0
novel.11954	0.6173	1.4546	0.5495	0.7344	1.0928	1.2285	0.2745	1.0004	1.3232	1.2152	0.9606	0.7537	1.4413	1.4493	0.7211	0.4097	1.3884	0.9774
novel.11955	0	0.6299	0	0.1214	0.6211	1.6136	0	0	0	0.2456	0.4992	0.4985	0	0.3594	0	0.3725	0	0.127
novel.11957	0.1271	0.1283	1.527	0	0.1265	0.3793	0.7628	0	0.129	0	0.3814	0.5078	0	0.7323	0.3643	2.1504	0.1354	1.5521
novel.11959	0	0.1415	0.1404	0.8185	0.8374	0	0	0	0	0.9657	0.9815	1.9602	0	0	1.0716	1.1162	2.2399	3.2812
novel.1196	5.1433	7.1024	7.0954	8.8377	7.4213	7.1547	4.1484	4.5385	5.1692	4.4943	4.4631	5.9772	3.7815	4.3353	4.6147	4.8588	4.3057	4.4873
novel.11963	1.2849	1.4058	1.8229	1.3549	2.3458	0.2131	0.1071	0.7809	0.2174	1.054	1.4998	0.5349	0.6429	0	1.1257	0.1066	1.8254	0.109
novel.11964	0.1292	0.3915	0.5176	0.7546	0.5147	0.1286	1.1636	0.2692	0	0	0.5171	0.2582	0.2586	0.4964	1.8524	0.1286	0	0.1315
novel.11966	0	0	0	0.2901	1.1872	0.4449	0.1491	0	0.6053	0.8801	0.1491	0	2.386	1.4314	0.997	0.445	0.7939	0.1517
novel.1197	0	0	0	0	0	0	0.3836	0	0.292	0.5661	0.3836	0.383	0.5755	0.4603	0	1.145	1.4297	0.7805
novel.11971	0.0883	1.1587	0.9722	0.5154	0.4394	0.8782	0	0.1839	0.1792	0.3475	1.3244	0.4408	0.1766	0	0	0.2636	0.1881	0
novel.11973	1.4794	0.5976	0	0	0	0	1.7763	0.6165	0	0.2912	0.296	0.2956	0	0	0	0.2945	0	0
novel.11975	0	0	0	0.1537	1.1003	0.7854	0	0	0	3.5737	1.2634	2.0501	0	0	0	1.7285	1.6819	0.482
novel.11976	0	0	0	0.0965	0.7895	0.0986	0	0	0	0.0976	0.3966	0	0	0	0	0.1973	1.9007	1.2105
novel.11977	0.4046	1.4488	0.8104	0.7877	0.9158	0.6955	0.184	0.3833	0.4109	1.5569	1.6193	1.2127	0.4049	0.2473	0.668	1.6478	0.4703	0.8986
novel.11983	0.3864	0.9756	0.6772	1.7866	0.5772	0.8652	0.0967	0	0.1962	2.3772	1.4497	2.6058	0.4834	0	0.6463	3.6544	2.5732	2.065
novel.11984	0.9512	0.9607	1.3521	0.5078	0.275	0.0916	2.3641	1.4067	2.773	0.1208	0.1535	0.3065	0.1228	0.4421	0.3812	0	0.1308	0
novel.11986	0.5593	1.9771	0	0	0	0.2783	0.5596	0.5828	3.6917	0	0	0	0	0	0.5346	0	0	0
novel.11987	0	0	0	0	0	1.3013	0	0	0	0	0	0	0.6544	0.4187	1.4582	0	0.4645	0.2219
novel.11988	0.0844	0.7668	0.5069	0.3285	0.168	0.1679	1.7726	0.879	1.1993	0	0	0.0843	0.1688	0.3241	0.5644	0.5039	0	0.687
novel.11989	3.6231	2.962	2.4189	5.038	3.4361	4.9787	3.4525	3.9545	2.9781	3.2266	5.5234	3.9642	4.1436	3.8114	2.8032	6.5264	2.9411	1.4049
novel.11993	0	0	0	0	0	0	0	0	0	0.1073	0	0.1089	0.1091	0.2094	0.1042	0	0	0
novel.11995	0.2397	0.2421	0.12	0.1167	0.3581	0.2385	0.3598	0.6244	0	0.7079	0.4797	0.5987	0.8396	0.6907	0.8019	0.7159	0.8939	0.732
novel.11996	0.0572	0.1156	0.1146	0.2786	0.171	0.5126	0.3436	0.0596	0.1744	0.1127	0.2291	0.2287	0.6874	0.1649	0.3282	0.5128	0.2439	0.3496
novel.11997	0.382	0.2572	0.6376	0.1239	0	0	0.637	0.796	0	0	0	0	0.2549	0.2446	0.4868	0	0.1357	0
novel.11998	0.4711	0.2855	0.4246	0.2293	0	0.1406	0.0943	0.4909	0.1435	0.0927	0.0471	0.3765	0.0471	0.4525	0.4053	0.4221	0.0502	0.0959
novel.12	1.6873	0.5112	0	0	1.1761	0.1679	0	0.1758	1.7132	0.4982	0.5064	0.3371	0.1688	0.4862	1.1288	0.3359	0.3595	0.3435
novel.12002	1.4813	0.8455	0.645	2.0687	1.924	0.769	1.6754	0.8723	0.1962	1.5848	2.6417	2.5736	1.0312	1.0516	1.2311	4.1672	4.0485	5.2443
novel.12003	0	0	0	0	0	0	0	0	0.2059	0.3992	1.4203	0	0	0	0	0.2019	1.0804	0.8257
novel.12005	0	0.8651	0	0	0	0	0.6428	0.2231	1.5221	0.8432	0.857	0	0.6429	0	0.2047	0	0	0.218
novel.12006	3.0274	2.1167	3.4983	2.9468	2.0871	1.1587	0.932	0.9705	3.547	1.6046	1.6309	1.3959	1.6313	2.9079	2.4483	3.0137	6.6993	0.9482
novel.12007	0	0	0.1076	0.2092	0.963	0.3208	0	0	0	0.6346	0.215	1.6102	0	0	0	2.3532	0.9159	0.4375
novel.12009	8.2061	7.5572	7.3049	9.3036	7.6395	7.2897	7.7703	6.355	7.5343	6.0039	6.5428	6.6276	4.8454	4.2279	5.9498	6.5101	8.5423	9.4409
novel.1201	0	0	0	0.4228	1.9465	1.2967	0.4346	0	0.4411	1.924	0.6519	1.5188	0.8694	1.4603	1.8682	2.1621	1.157	0.2211
novel.12011	2.0402	1.2448	1.5323	0.6619	1.566	1.1842	1.6586	1.0628	1.8126	1.0459	0.6378	0.5945	1.5312	2.0821	2.0717	0.4654	0.4076	0.1731
novel.12012	2.7247	1.5553	0.1186	2.4216	2.1235	1.061	0.7112	0.864	1.4435	1.5159	2.489	1.5386	0.1186	0.5689	0	2.5945	2.3982	1.6882
novel.12015	2.0812	0.3003	0	0	0.5921	0	2.0824	10.8418	6.3398	0	0	0.297	1.1901	1.1423	0	0	0	0
novel.12016	0	0	0	0	0.5243	0.3493	0.3512	0	0.3564	0.691	0.1756	0.1753	0	0	0	1.2229	0.187	0.5359
novel.12019	2.2574	3.0597	1.4278	0.9252	0.8282	0.4729	0.4755	1.1141	0.4826	0.8186	0.4755	0.7122	0	0	0	1.1236	0.4431	0.4233
novel.1202	0	0	0	0	0	0	1.3802	0.2874	0.9338	0	0.276	0	0.2761	0	0.1758	0	0	0
novel.12020	0.3668	0	0.7346	0.8925	0.7304	1.4598	0	0.3821	0	0	0	0.1832	0	0	0	0	0.3908	0.56
novel.12022	0.704	0	0	0	0	0	1.174	1.7114	1.9062	0	1.1739	1.1722	0	0.4508	0.2243	0	1.2501	1.4332
novel.12024	0.6805	0	1.4993	1.5898	0.8132	0.2709	0	0.1418	0	1.6076	0.2723	0.5439	0	0.1307	0	0.8129	0.435	1.2468
novel.12026	0	0.2859	0	0.0919	0.3759	0.0939	0	0.295	0.1916	0.1858	0.2832	0.66	0.1889	0	0	0	0	0
novel.12027	0.7259	0.4582	0	0.7066	0.4518	0.632	0.5447	0	1.1056	0.3573	0.817	0.9971	0.1816	0	0.4336	1.0839	1.4501	0.9236
novel.12028	0	0.6144	0	0.3948	1.4137	0.2018	0	2.113	0	0	0	0.2026	0	0	0.1938	0	1.2965	0.4129
novel.12029	0.2903	0.5863	0.2907	0	0	0	0.5809	1.8146	0	0.2857	0	0	0.581	1.1152	0.5548	0	0	0.2955
novel.12032	0.724	0.1462	0.29	0	0	0.1441	0.5795	1.5086	1.3232	0.5701	0	0	0.4347	0.6954	0.9687	0	0	0
novel.12033	0	0	0.1111	0	0	0.4416	0.8881	0.2312	0.1127	0	0	0	0.111	0.746	0.7423	0.1105	0	0
novel.12034	0	0.1356	0.269	1.0459	1.2038	0.401	0	0	0	0.1322	0	0.2684	0.4032	0	0.3851	1.4708	0.8586	0.957
novel.12035	0.4699	1.4238	0.6275	2.1346	1.0919	1.4028	3.7615	2.7744	0.4772	0.4626	0.7836	0.626	1.4108	1.3541	2.6948	1.0915	0	0.9567
novel.12036	1.0993	0.3172	0.1573	0	0.1564	1.719	1.5713	1.309	0	0	0.6285	0.7845	1.4144	2.4135	0.6004	0.7817	0	1.9182
novel.12037	0.3901	0.394	1.5627	0	0	0.1941	0	0	0.3961	0	0	0	0	0.1874	0	0	0	0
novel.12039	9.982	9.3512	17.9575	9.98	10.6149	9.9329	5.3328	6.7765	7.6591	9.5587	6.7783	9.7466	2.938	3.4707	3.0218	5.8902	6.6411	5.8848
novel.12040	2.3281	1.9895	0.1793	1.0459	1.4267	1.9602	1.6127	2.0524	2.0003	1.4102	1.4333	1.6102	0	0	0.1712	0.5348	3.6254	1.276
novel.12044	0	0.1788	0.4136	0.1149	0	0	1.2988	0.7377	0.2397	0	0	0	0.059	0.2267	0.3384	0.3524	0.1257	0
novel.12046	0.3624	0.366	1.2703	0.3528	0	0	0	0	0	0	0.3626	0.181	0	0.174	0	0	0	0
novel.12051	6.1068	4.7162	13.8501	10.8393	6.6178	9.1151	1.4377	1.1228	2.1885	4.7734	7.1878	6.2802	1.7974	0.5176	2.0599	5.0063	4.7842	4.0221
novel.12052	0.2219	0.2241	2.6668	0	0	0	0	0	0	0	0	0.2217	0.6662	0.6394	0	0	0	0
novel.12053	1.0937	0.8447	0.7731	1.7534	0.961	1.3444	0.1287	0.3351	0.4573	1.3932	1.6735	0.8998	1.1589	0.8651	0.0615	1.2168	1.3024	0.5239
novel.12054	0.291	0.2938	0.4371	1.5577	1.159	2.1715	1.3101	0.9094	2.3635	1.432	0.7277	0.5814	1.8926	3.2139	0.5562	2.1723	0.775	3.702
novel.12055	0	0	0	0	0	0	0.4419	0.3068	0.4485	0.4348	0	0.7354	0.884	3.2526	1.5478	0.4397	0.4706	0.8992
novel.12057	0.2651	0.2678	0.4425	0.3441	0.176	0.4397	0.7959	1.5654	0.9871	0.261	0.3537	0.0883	1.6804	1.1036	0.7602	0.5279	0.2825	1.3494
novel.12058	0	0	0.6918	0	0	0.6874	2.0734	0	1.169	0.4533	0.9214	0.9201	3.4563	0.4423	1.7605	1.8337	0.736	0
novel.1206	0	0.2325	0.9223	0.8965	0.6879	0.4582	0.6911	2.8787	1.8704	0.2266	0.4607	0.9201	0.4608	1.1058	0.2201	0.2292	0.2453	1.1718
novel.12060	0	0	0	0.0973	0	0.0994	0	0	0	0	0	0.4991	0.1	0.2879	0.2865	0.2984	0	0.1017
novel.12061	2.8414	6.2173	4.2682	4.9168	4.7158	2.8274	0.1579	0.3289	1.4426	4.1952	4.5799	5.3618	0.9478	1.0613	0.4526	2.1999	3.1956	3.5349
novel.12062	2.5197	2.3489	6.2112	2.4526	2.1231	0.5786	2.3271	1.2116	2.5585	0.5723	0	0.3873	1.1638	3.1648	0.3705	0	0.6195	0
novel.12064	0	0.403	0	0	0	0.1985	0.7985	0	0	0.1964	0.1996	0	0.9982	0.5749	0.9534	0.1986	0.4251	0.4061
novel.12065	0	0	0	0	0	0	0.1592	0.3315	1.2923	0	0	0	0	0	0.152	0	0	0
novel.12066	0.8775	0.4431	0	0.4271	0.5243	0.4366	0.2634	0.9142	0.8019	1.1228	1.3168	0.7013	0.4391	0.3371	0	1.747	1.8698	2.0543
novel.12068	0.2227	1.3496	2.0074	0.2168	0.6654	0.4432	1.3371	4.8729	3.8445	0	0	0	1.783	2.1392	0	0	0.2373	0
novel.12070	1.4916	0.394	1.3329	0.4244	0.3199	1.3244	2.1124	3.1559	1.9806	0.9487	0.5051	1.6735	0.8037	1.4107	1.4694	1.0051	1.0513	0.8409
novel.12071	2.1336	1.2675	1.5083	0.1222	0	0	1.3813	0.523	0.7646	0	0.5023	0.7523	0.5024	0.9644	0	0.2499	0.1337	0
novel.12072	0	0.2713	0	0	0	0	0.2688	0.2799	1.0911	1.0577	0	0.2684	0	0	0	0	0	0
novel.12073	1.0745	1.6042	2.9943	1.1823	1.8609	2.2314	0.8414	0.9248	0.9487	1.9774	1.8228	1.4002	0.6078	0.9423	0.4912	1.0696	0.9955	0.6657
novel.12074	2.6824	3.6119	1.1193	0.8703	0.2226	0.6673	1.5656	1.1645	1.3618	3.7404	2.6836	1.5632	6.2634	9.6617	2.5636	0	0.2382	5.4606
novel.12075	0.2552	0	0	0.9936	0.7624	0.7618	2.2981	0.5318	1.8139	0	0	0	1.0215	0.7354	2.1951	1.0162	0	0
novel.12076	0.1386	1.6793	1.6652	0.2698	1.7938	0.4137	0	0.5775	0.1407	0.8184	0.6932	0.5537	0.6933	1.7303	2.2514	0.2759	0.4429	0.141
novel.12077	16.1515	15.1145	17.4115	7.1155	7.4763	6.881	13.5906	7.359	9.9304	6.1259	6.9182	7.0563	6.0797	5.6931	8.0724	7.6212	8.6833	8.0944
novel.12078	0	0	0.4868	2.8389	0.4841	0	1.4591	3.5451	0.9871	0.7177	1.7021	0	6.3237	1.1672	2.5552	0.4839	0	1.4843
novel.12079	3.5045	4.1654	5.6423	2.4665	2.765	2.8971	4.6393	4.2972	4.3248	1.8043	1.78	2.3699	5.0177	4.1429	4.3542	2.9787	2.8435	1.9756
novel.1208	0.2391	0.338	0.1915	0	0	0	0.3349	0.4483	0.6311	0	0	0.0478	1.0048	0.5052	2.559	0	0.1528	0.0973
novel.12080	1.071	0.7436	2.0781	0.7819	0.2666	1.1989	1.4065	1.3251	1.1554	0.9224	0.2009	1.0699	1.0048	0.9644	1.2155	0.4664	0.3566	0.5451
novel.12082	0.0525	0.7427	0.3156	0.1023	0.0523	0	1.1563	1.3682	1.2267	0	0	0.0525	0.5257	1.5136	1.1045	0	0	0
novel.12084	0.1046	0.3698	0.0524	1.4764	1.6667	0.8327	0	0	0	1.6474	0.9942	0.8883	0	0	0	0.2083	0.1672	2.0231
novel.12085	3.0023	8.793	3.9087	1.1689	1.7938	1.4938	1.2016	1.2512	2.7437	0.591	0	0.5999	0.3004	2.0186	0.8608	0	0.3199	0.6112
novel.12087	0	0	0	0	0	0.1761	0.1771	0.3689	0.3595	0	0	0.3537	0	0.17	0	0.5286	1.6974	0.9009
novel.12088	0	0	0	0.9936	0.2541	0	0	0	0	1.256	0.2553	1.2747	0	0.4902	0	3.0485	0	1.2988
novel.12089	0.3269	0.1101	0.1091	0.4243	1.1938	0.1084	1.1995	0.6813	0	0.7509	0.3271	1.1976	0	0.7327	0.1042	0.5424	1.3934	0.9984
novel.1209	0.528	0	0	0	0.5258	0	0	0	0	2.7718	0.3522	0.5275	0	0.3381	0	0.3504	0.7501	0.7166
novel.12091	0.1033	0.2086	0.9309	0	0	0	0.4134	0	1.0487	0.4067	0	0	0.3101	0.2976	1.0858	0	0	0.3154
novel.12092	0	0.0379	0.1128	0.0365	0.0747	0	0.0375	0.0391	0.0762	0	0	0.0375	0.3004	0.1802	0.1435	0.1494	0.4798	0.0764
novel.12099	2.1249	1.3886	1.6273	1.095	0.3734	0.995	1.3757	0.6511	1.1423	2.0916	2.1259	3.1218	0.1251	0	1.3141	1.742	1.5981	1.3995
novel.121	0	0	0.2204	0	0	0	0	0	0	0	0	0	0.2202	0.2818	0.2103	0	0.2345	0
novel.12100	10.9999	12.3531	23.3535	16.3602	8.2373	9.8074	10.3897	11.5522	9.9183	14.3786	16.7276	16.7913	11.0078	11.9179	10.5971	17.9581	16.7829	20.9598
novel.12101	0.0477	0	0	0.0929	0.38	0.3323	1.5273	1.5406	1.9858	0.5165	0.4295	0.143	3.7233	2.5657	1.8692	0.7598	0.8132	0.9225
novel.12102	0.6024	0.3042	1.0055	0.6841	0.4499	0.1998	0.3014	0.1046	0.102	0.1482	0	0.1003	0.9043	0.0964	0.048	0.1499	0	0.6132
novel.12103	0.5487	0.2078	0.4121	0.4673	0.2732	0.4777	0.7549	0.8575	1.6714	0.3375	0.2059	0.2056	0	0.2635	0	0.1366	0.1462	0
novel.12104	1.403	1.8529	2.2697	1.996	2.4181	2.6848	0.324	0.7871	1.0959	1.7528	1.5656	1.3477	0.486	0.2073	0.6189	1.8264	0.9199	0.7141
novel.12106	0	0	0.9341	0.1513	0.6192	1.3922	1.5554	0.8098	0.3157	0.459	0	0	0.4667	0.2986	0	0	0.3313	0.4747
novel.12108	0	0.2388	0	0	0	0.2353	0	0.4928	1.2006	2.0949	0.7098	1.6537	1.6565	0.2271	0	2.1186	2.2676	0
novel.12109	0.7711	1.8912	0.9929	0.3217	0.7679	0.7673	0.3307	0	0	0.759	0.8817	0.5502	0	0	0	0.1097	0.2347	0.6728
novel.1211	1.047	0.5287	0.2621	0	0.2606	0	0	0	0.2658	0.2576	0.2619	0	0.5239	2.5141	0	0	0.2789	0.2664
novel.12110	1.0508	1.137	0.3758	0.9498	1.5696	0.8216	0.9012	0.782	1.067	1.256	0.9011	1.1997	1.9529	2.8838	1.6499	1.0461	1.5195	0.6876
novel.12112	0.3324	0.5875	1.4148	1.0516	0.4965	0.3308	0.1663	0.9524	0	0	0.2494	0.083	0	0	0	0	0.4427	0.0846
novel.12114	1.8297	3.3067	1.9288	1.4998	1.4385	1.8207	2.8906	0.903	1.369	0.3792	1.1561	1.4431	1.1564	1.7575	0.6443	1.3421	0.513	1.2743
novel.12115	1.8916	2.0136	1.5872	1.5924	2.0873	1.8823	0.8185	1.3316	1.5054	0.3523	1.023	0.8683	1.4325	1.8169	2.0033	0.2545	1.4163	1.1448
novel.12118	0.2894	0.5262	0.3478	1.6341	1.3259	1.7281	0	0.2413	0.1763	1.0826	1.7375	1.3302	0.1738	0.1668	0	1.2102	2.4055	0.9428
novel.12120	0.6306	0.7165	1.342	0.5371	0.471	1.0197	0.5521	0.1643	0.7203	0.4655	0.6309	0.5512	0.1578	0.3029	1.3561	0.4708	0.5039	0.4012
novel.12124	0.2547	0.1286	0.4463	0.1239	0.2536	0.4435	0	0.0663	0	0.0627	0.1911	0.2544	0	0	0	0	0	0
novel.12125	0.6402	0.2155	0.8549	1.2463	0.425	0	0	0	0	0.8402	1.0675	0.6396	0	0	0	0.6373	0	4.3444
novel.12126	0.2239	0.1319	0.0747	0.1816	0.0372	0.2042	0.672	0.311	0.8903	0.6978	0.5413	0.7455	0.5974	0.8601	0.2675	0.5943	0.6758	1.5381
novel.12127	0.3852	0	0	0.7499	0.5754	0	0.7708	0.4013	0.7823	0.5687	0.9635	0.3848	0.1927	0.37	0.1841	1.5338	0.4104	0.5881
novel.12128	2.0587	3.1187	0.2577	0	0.2563	0.7682	0	2.1449	2.613	0.2533	1.5448	1.5425	1.8027	1.7303	0.7379	0.5124	1.0967	0.7858
novel.1213	6.4911	7.6588	8.6887	4.379	4.2239	2.5581	8.2309	7.4994	7.7004	4.9342	6.2369	6.6131	7.3961	7.5311	6.0809	6.6536	6.0943	5.6258
novel.12130	0	0	0	0.5038	0	1.3734	0	0	1.0511	0	0.3452	0.5171	0	0.1657	0	0.8587	0.5515	1.4049
novel.12131	0	0.1897	0.5644	3.4746	2.6192	1.6826	0	0	0	2.589	0.188	1.5015	0	0	0.7182	0.7481	0	0
novel.12132	0	0	0	0	0	0	0	0	0	0.5634	0.7636	0.3812	0.5728	1.0996	0.1824	0	0.8132	1.5537
novel.12134	11.0875	12.322	12.9945	16.9659	14.0303	15.658	33.8622	35.8154	37.0683	19.4918	19.1335	16.9776	176.171	179.509	190.972	12.2422	20.8924	20.0086
novel.12135	0.792	0.0667	0.727	0.1927	0.0657	0.3284	1.3207	1.0314	0.8042	1.1693	0.6603	1.1868	0.4623	0.0634	0.1892	0.9198	0.4922	1.3436
novel.12136	0	0.301	0.2985	0.2901	0	0.1483	0.4473	0.4658	0.4539	0	0.5964	0.1489	0.1491	0	0.1424	0.2967	0.6351	0.3034
novel.12137	0.1215	0	0	0.1183	0.1815	0	0	0	0	0.1794	0.2432	0.9105	0	0	0	0.5444	0.9063	0.4329
novel.12138	0.9007	0.3032	0.5011	0.8767	0.1993	0	0.4005	0.4171	0.1016	0	0.3004	0.1	0	0.4806	0	0	0	0
novel.12139	3.7245	2.7166	1.8649	2.8197	1.4424	3.7062	4.1406	3.2337	2.101	3.2587	1.8631	1.2403	0.4141	1.7887	1.1866	4.7375	5.0706	6.3185
novel.12140	0.5295	0.1783	0	0.5154	0.3515	0.8782	0.3532	0	0.8961	1.3899	1.0595	0.3527	1.2364	0.5086	0.6748	1.9328	0.7522	0
novel.12141	0.1669	0	1.1699	0	0	0.3321	0	1.2171	1.3556	0	0.5009	0.5002	0	0.9618	0.1595	0.8307	1.2447	0.5096
novel.12142	7.879	6.5799	8.1264	9.2423	8.8184	10.1688	8.8098	10.0156	9.1627	7.0428	6.552	6.8621	8.1711	6.5491	7.6751	6.3685	6.888	6.7517
novel.12145	0.2952	0	0	1.2929	0.147	0.2937	0	0	0.2997	1.5979	1.1812	1.7693	0	0	0	0.7346	0.4717	0.9013
novel.12146	2.3982	2.2357	0.1847	2.3344	2.7556	1.285	1.1075	1.5376	0.9366	2.3606	1.292	2.2116	2.7692	1.4176	2.6447	0	0.3931	0
novel.12148	0	0.3077	0	0	0	0	1.2195	0.6349	0	0	0	0.3044	0.3049	0.5854	0.2912	0.3033	0.3247	0
novel.1215	0	0.5872	0.1941	0.7546	0	0.3857	0.3879	0.2019	0.1968	0.5723	0	0.3873	0.194	0.3723	1.4819	0.1929	0	0
novel.12150	2.7613	2.5216	1.8239	0.6576	0.4388	0.2923	1.5284	1.3466	1.2826	0.3181	0.1176	0.0587	0.4115	0.3386	0.73	0.0585	0.1565	0.0897
novel.12151	0.366	0.9857	0.3055	0.6532	0.1215	0	0.8545	0.1907	1.115	0.2402	0	0	1.343	0.6445	1.5742	0.2429	0.13	0
novel.12152	0.4939	0	0	0.2404	0.2459	0.7372	0	0.2573	0.5015	0	0	0	0	0.2372	0	0	0	1.2569
novel.12154	0	0.4418	1.2048	0.2129	0.7624	0.653	0.1094	0	1.2216	0	0.2188	0.2185	0	0	0	1.3065	0	0.1113
novel.12155	0.4797	0.1615	0	0.3113	0.7962	0.6365	0	0	0.3248	0.787	1.7599	0.3195	0	0	0	0.6368	0.5111	0.3255
novel.12156	0	0	0	0.5463	0.9781	0.4189	0	0	0.6411	2.5551	2.2461	0.9812	0.1404	0.5391	0.6705	1.1174	0.1495	0.9998
novel.12157	0.6187	0	0	1.4051	1.6429	0	0	0.2149	0	1.6239	3.0947	3.7083	0.6191	0.1981	0.7884	0	1.538	2.0991
novel.12158	0	0.8862	0	0.1708	0.5243	0.3493	0	0	0	1.5547	2.1069	0.526	0	0	0	0	0.187	0.5359
novel.12159	1.9055	1.0996	0	0.7949	0.5421	1.3544	0	0	0	1.0718	0	1.6317	2.4517	0	0	2.4388	0	0
novel.1216	0.8981	0.5442	0.5396	0.5245	0.5366	0.8936	2.3362	1.1228	0.3648	1.2375	0.1797	0.8972	1.6177	0.8626	1.545	3.0396	0.1914	0.9141
novel.12161	0	0.2504	0	0	0	0	0	0	0	0	0	0	0.4963	1.429	0.237	0	0	0
novel.12162	0	0	0	0	0	0	0	0	0	0.5304	0.3594	0.1794	0	0	0	0	0	2.011
novel.12163	0.772	2.0791	2.0617	2.2544	0.7688	1.0243	1.8024	0	2.0904	2.2797	0.2575	1.0284	0.2575	1.9774	0.4919	2.0494	0.8226	0.5239
novel.12164	1.6155	1.7734	0.3517	1.2306	1.8185	1.4677	3.5138	1.7563	1.3551	0.8296	0.4216	0.6315	1.6166	1.6191	1.0741	1.2586	0.6735	0.7149
novel.12166	0.1358	0.6857	0	0.3966	1.4876	0.6757	1.087	0.4245	0.9653	0.1337	1.0869	0	0.1359	0.1304	0	2.0278	0.5788	0.5529
novel.12167	1.443	1.7812	1.124	0.4682	0.3193	0.3191	0.3208	0.8352	0.9768	0.6313	0.4812	0.1602	0.3209	0.77	0.3065	0.1596	0	0.3264
novel.12169	0.0859	0.6073	0.9463	1.0034	0.2566	1.2822	0.8595	0.9845	0.6106	0.5919	0.8594	0.4291	0.8596	0.2475	0	0.5986	0.5491	0
novel.1217	0.6882	0.2317	0.9189	0.4466	0	0	0	0.478	1.1646	0	2.0655	0.4583	0	0	1.0962	3.882	0.2444	0.934
novel.12170	0	0.6165	0.4075	0.7922	0.8105	0.8099	1.018	0	1.6529	1.8026	2.0357	1.6262	0	0.1954	1.7503	1.0128	1.9512	1.2427
novel.12171	24.1098	25.5876	17.1555	18.9801	23.8403	17.2147	16.6323	13.2207	16.4065	19.3599	17.6041	15.6771	41.0162	38.3525	35.5342	18.8636	18.4773	26.7365
novel.12172	2.3181	0.3696	1.2218	1.0688	0.6075	1.4569	0.2441	1.0169	0.6194	3.8429	2.6854	2.9253	3.2966	1.1719	0.3498	2.1862	1.6899	2.9805
novel.12174	11.259	10.8626	9.5317	9.6599	8.6497	10.3181	12.6589	11.2266	8.8591	8.2451	9.1739	8.3297	11.0735	13.4158	13.2197	10.7266	11.0066	13.5672
novel.12175	0	0	0	0.4482	0.4586	0.6874	0	0	0	0	0.4607	0.4601	0	0	0	0.2292	0	0.7031
novel.12176	0.149	0	0.1492	1.5956	1.6324	2.9657	0.1491	0.4658	0	0.8801	0.2982	2.382	0.8948	1.002	0.4273	2.2252	0.3175	0.4551
novel.12177	0.3163	1.0646	0.739	0.2052	0.4199	0.5245	0	0.659	0.4282	1.0376	0.7383	0.5266	0.422	0	0	0	0	0
novel.12178	0	0	0.2419	0.4702	1.3949	0.6729	0	0	0.0981	1.3312	0.8215	0.9168	0.2417	0	0	0.1923	0	0.1475
novel.12179	3.5927	3.0524	2.6271	4.9403	6.701	4.9937	2.9671	1.7825	2.0267	4.4906	3.8226	4.5007	1.2555	1.4789	1.6351	2.0437	2.9773	2.3799
novel.1218	2.1437	0.9278	1.2267	0.8942	0.305	1.2189	0.9192	0.6381	0.6219	0.9043	0	0.6119	0.6129	3.8239	0.2927	0.6097	0	1.2468
novel.12181	2.6272	0.6633	1.48	0.6393	1.1446	0.1634	1.8072	2.0529	2.5009	1.6163	0.6571	0.3281	1.4789	2.5235	0	0	0	0
novel.12183	0	0	0.1078	0.943	1.0719	0.5356	0.7539	0.4486	0	1.3774	1.1846	0.4301	0	0	0	1.9288	1.0322	0.2191
novel.12184	3.1456	3.3948	1.4516	1.8011	1.6277	1.5958	1.8205	1.0925	1.4091	1.5785	1.6661	1.2324	1.2653	1.1256	1.4148	2.1797	1.6758	2.5427
novel.12186	0.2548	2.4879	0	0.0827	0.5921	0.2536	0.17	0.885	0.69	0.2508	0.3399	0.5941	0.5101	0	0.6495	0.6765	0.7241	0.6053
novel.12187	21.1433	19.011	22.54	10.3565	10.9122	9.6826	22.4744	24.3499	24.1466	19.8716	19.8339	15.0356	19.0199	24.239	28.2905	17.8791	19.5721	13.6995
novel.12188	0.3252	0.7663	1.3027	0.6331	0.3238	0.1079	0.3254	1.0165	0.6604	0.4268	0.1085	0.2166	0.217	1.2495	0.4144	0.5396	0	0.331
novel.12192	1.8918	1.4329	0	0	1.1774	2.1178	0	0	0.4802	0.2328	0.2366	0.7087	0	0	0	0	0	0
novel.12193	4.6392	2.7374	2.0358	2.3339	3.3221	3.2677	2.4513	3.6386	2.6993	1.5392	2.451	2.135	1.4606	3.5548	2.0426	1.7123	1.7772	3.3957
novel.12195	0.1558	1.5739	0.1561	0.7585	1.8623	0.9305	0.4678	1.4613	0.9495	0.6136	3.5861	1.5569	0.4679	0	0.5958	0	2.4907	1.9036
novel.12197	0	0	0	0	0	0	0	0	0	0	1.3239	0	0.3783	0	0	0.5645	1.4099	2.1166
novel.12200	1.8529	3.2227	0	1.6031	1.0251	1.9462	0.412	1.0725	0.7316	0.4053	2.0597	1.7482	2.7813	0.791	1.8692	2.0494	2.0838	0.943
novel.12202	0.2051	0.2071	0	0.2661	0.3404	0	0.7523	0	0.2776	0.2019	0	0	0.0684	0.5909	0	0.4083	0.1457	0.2087
novel.12203	0.2923	0.2952	0	0.332	0.097	0	0.195	0.2031	0.4453	0.2398	0.195	0.3407	0	0.5616	0.3725	0.3395	0.6749	0.1984
novel.12206	0.519	0	0	0.3368	0.3446	0	0.1731	0.9013	1.2297	0	0.3462	0.3457	0.1731	0.3324	0	0.3445	1.6591	0.7044
novel.12207	4.9818	4.1434	0	0.8557	4.6692	2.0413	0.2932	0.6106	0	2.8845	0.5864	2.6349	0	0.2815	0	0.2917	0.3122	4.4743
novel.12208	0.4406	0	1.9857	0.4289	0.8776	0.6577	0	0	0	1.3011	0	0.2201	0	0	0	0	0	0.2243
novel.1221	0	0.1867	0	0.06	0.2454	0	0.3083	0.8346	0.3754	0.182	0.4315	0.6771	0.6783	0.5327	1.2367	0.552	1.1161	0.2509
novel.12212	1.5704	2.0618	2.6736	0.9172	2.033	3.438	4.2426	1.7998	0.7973	0.3092	0.1571	0.7845	0.9429	0.3017	1.9512	0.3127	2.1752	0.3197
novel.12213	0.2614	0.3519	0	0.5088	1.0411	0.7802	0	0.0908	0.1769	0.686	1.2203	1.2185	0.3487	0	0	2.3417	3.0633	3.6359
novel.12214	1.5277	1.5429	5.7024	0	1.383	0.4146	0.4169	0	0.4231	1.5037	0.8337	2.7749	0	0	0	0.6913	1.4797	0.5655
novel.12215	3.9354	3.8374	4.3488	6.6485	7.4324	7.3369	4.1186	4.3358	2.2506	13.2683	7.2861	6.417	3.7572	2.129	2.421	4.8182	5.3015	8.2417
novel.12218	2.5673	1.6667	0.7346	0.5355	1.0956	1.4598	1.8348	1.5284	1.4896	0.722	0.5504	0.5496	1.8351	1.7613	0	0	0	0.9333
novel.12219	0.2784	0.4217	0	0.4065	0.5545	0.277	0.1393	2.0304	0.424	1.0961	0	0.4172	0.9751	1.2033	0.2661	0.1386	0	0
novel.12220	0.5481	0	0.1372	0	0.1364	0.5454	0.5484	1.9986	0.8348	1.3487	0.2742	0.8213	0.2742	1.1845	0.2619	0	0.438	0
novel.12221	4.2906	3.4501	2.1382	3.2856	2.6324	2.8126	4.6388	4.9999	5.2238	2.1517	2.0344	2.1533	5.2806	4.8731	4.2367	2.9655	3.5748	2.5044
novel.12222	0	0	0.3846	0.5607	0.3824	0.7642	0	0	0	0	0.7683	0.3836	0	0	0	0.3823	0.2046	0
novel.12223	1.1238	0.1892	0.5627	2.5524	1.6786	0.5591	0	1.366	0.9509	1.8436	0.3748	0.5614	1.6869	0.3598	0	0	0.3991	4.1943
novel.12225	0.8059	0.4883	0.4842	0.1569	0.642	1.4435	0	0.5038	0	0.6346	0.3225	0.8051	0.1613	0	0	0.8022	0.5152	2.4609
novel.12226	0.4702	0.7123	0.7064	0.3433	1.2877	0.117	0	0	0	0.4629	0.4704	0.2349	0	0	0	0	0.7515	0.2393
novel.12227	1.1187	0.8473	1.8205	0.1361	0.9747	0.5566	0.5596	0.2914	1.4199	0.1376	1.8187	0.1397	0.9795	1.0745	0.2673	0.1392	0.7449	0.1423
novel.12229	1.8649	2.379	2.1625	0.7643	1.5639	0.9767	1.3749	2.2498	1.6943	1.256	1.964	2.4514	3.8307	0.9428	4.5028	1.8565	1.1504	1.3987
novel.1223	0.1009	0.5095	0	0	0	0	0	0.4205	1.3319	0	0	0	0.9088	0.6784	0.6751	0	0	0
novel.12231	5.238	6.8196	7.2049	8.1393	8.484	8.7604	5.241	5.2601	4.5818	6.8641	7.1662	6.9037	3.3156	3.637	4.6745	10.7114	8.8421	9.7319
novel.12232	0	0.47	0.4661	0.3624	0.7415	0.0926	0	0.6789	0.6616	0.1832	0.6519	0.6509	0	0	1.0675	0.556	2.3802	0.2842
novel.12235	3.9068	4.0973	4.0329	3.0715	3.3817	2.213	6.2544	4.7593	5.7674	1.834	2.0746	1.5012	4.03	4.3299	3.7339	1.6753	3.266	1.8048
novel.1224	4.8226	3.6528	3.1392	1.643	0.7204	0	4.8253	2.2611	1.9587	2.6108	1.6887	0.7227	0.7239	1.8529	1.1523	0.9602	1.2846	0.7363
novel.12240	0	0.8743	0.8669	0.2107	0.3233	0	1.4075	0.2255	0	0.4261	0	0.2162	0.1083	0.6236	1.3445	0.3232	0.3459	0.3304
novel.12241	0	0.2593	0.1286	0	0.2557	0.1278	0.2569	0.9364	2.3468	0	0.5138	0	1.9274	2.3433	1.4726	0.3835	1.0944	0
novel.12242	0.7753	0.3915	0.1294	0.2515	0.2573	0	0.7757	0.1346	0.1312	0	0.6464	0.1291	1.1638	0.4964	1.3584	0	0.2753	0.1315
novel.12244	5.1143	7.3066	0.9994	5.221	3.8507	5.4615	6.3653	5.5884	5.1931	2.3329	3.9935	3.2401	5.3677	3.8341	2.1459	6.4571	7.044	3.5551
novel.12247	0.704	0.3555	0.235	1.8273	0.2337	1.2843	1.761	0.2445	1.0722	0.9239	1.8782	1.055	1.1742	0.6762	0.2243	4.088	2.6253	3.1052
novel.12248	0.5981	1.6913	1.3178	0.6986	0.5956	1.7855	1.0772	0.3739	0.4859	0	0.4787	1.0756	0.3591	0.2298	0.686	0.4763	0.8922	0.6088
novel.12249	8.0589	4.7353	2.5679	4.35	3.283	4.1554	5.4977	5.1141	6.3976	0.7932	2.3455	3.7327	4.7655	3.5888	2.4507	3.8653	3.5907	2.3863
novel.12251	1.6352	1.0509	0.1489	0.7235	1.1843	0.4438	0.7437	0.7744	0.6038	0	0	0.297	0.1488	0.4284	0.1421	0	0.4752	0
novel.12252	1.2519	1.0698	0.9644	0.0937	0.2877	0.0958	0	1.505	0.4889	0.1896	0.0963	0.2886	0.2891	0.555	1.1965	0.1917	0.2052	0.9802
novel.12253	0.6856	0.6924	1.7165	0.3337	0.4552	0.7959	1.2576	0.7143	1.1603	0.1125	0.5716	0	0.5717	1.6463	1.0921	0.2275	0.2435	0
novel.12254	0.3037	0.5112	0.7097	0.1971	0.4032	0	0.2026	1.5821	0.9251	0	0.4051	0.3034	0.8105	1.2641	2.4189	0.907	0.3236	0.5152
novel.12255	72.934	83.2741	124.189	113.124	150.861	120.492	85.4259	65.2777	109.657	115.034	110.859	111.672	114.894	144.681	129.897	69.1567	71.713	110.145
novel.12256	0	0	0	0.2311	0.7092	1.1811	0.2375	0	0	0.701	0	1.423	0	0.456	0	0.9453	0.5059	1.6915
novel.12257	0.0679	0.0686	0	0	0.9466	0.2027	0	0.283	0	0.3342	0.2038	0.1357	0.6116	0.0652	0.1298	0.9463	1.881	1.797
novel.12258	0.2435	0.2459	0.1219	0.4148	0.9094	0.3635	0.4264	0.0634	0.4327	0.2996	0.1827	0.1825	0.4874	0.7602	0.5819	0.1212	0.8433	0.3099
novel.12259	2.7819	2.2007	5.6646	3.9263	4.8017	5.8132	3.3865	3.5263	5.6965	4.8375	4.4994	3.8908	4.315	4.676	4.4755	5.1693	3.6556	4.8137
novel.1226	0.2411	0.487	1.6904	0	0	0	0	0	0	0	0	0.4818	0	0.2316	0.2305	0	0	0
novel.12260	18.1083	20.946	21.034	32.8441	38.8695	37.5576	22.253	23.3365	21.5942	27.0472	28.2548	25.6897	10.404	12.2866	9.4584	23.8692	25.5754	20.2538
novel.12262	0	0.4758	0	0.2293	0	0	0.2357	0	0	1.3912	0.4714	3.53	0	0	0	0.938	0.502	0
novel.12264	1.2449	1.6344	1.87	0.6059	0.8678	1.3626	1.9929	0.9079	0.5056	0.7352	0.6227	0.4975	1.1212	0.3587	0.3569	0.3718	0.5305	1.0137
novel.12267	0.6933	1.0958	0.7244	0.9975	1.5608	0.8698	1.0254	1.3189	1.0406	0.8901	0.965	0.9937	1.0255	0.7817	0.8354	1.5603	0.5781	1.3806
novel.12268	3.9075	3.6709	4.8232	2.3882	3.8006	3.2553	5.9099	4.6392	4.0599	3.0411	2.091	4.5391	4.6378	4.8006	3.7345	3.2566	1.4523	3.5148
novel.1227	0.1957	0.1976	2.3515	0.7619	0.9743	1.1683	1.9579	0	2.7817	0.7704	1.9577	1.3684	0	0	0.9351	0.974	1.0424	2.1909
novel.12270	141.099	180.908	171.972	241.35	240.848	159.41	81.7086	51.1182	70.7163	267.561	258.28	188.661	18.7829	19.2933	15.7356	155.867	186.823	242.665
novel.12271	0	0	0	0	0	0.366	0.5521	1.1498	0.9338	0	0	0.5512	0	0	0	0.5493	0.9798	1.6849
novel.12275	0	0	0	1.8714	0.547	0.5466	0	0	0.5578	0.2703	0	0	0	0.2638	0.2625	0.2734	0	0
novel.12276	1.5389	2.1758	3.0822	0.1997	0	0.5104	0.4106	0.2138	0.4167	0.5049	0	0.205	0	0.0985	0.2942	0	0	0.2089
novel.12277	0.8639	0.7347	0	0.8409	0.4075	0.4525	0.0455	0.9001	0.3232	0.2685	0.3639	0	0.0455	0.3494	0.478	0.4526	0.0484	0.1388
novel.12278	1.6041	0	0	0.1419	0	0	0.4377	0.4558	0	0.5742	0.7295	0.1457	0.2919	0.4202	0.8362	0.4355	0	0
novel.12279	0.337	0.1702	0	0.246	0.4195	0.0838	0	0.0878	0.0855	0	0.0843	0	0.3372	0.2428	0	1.1741	0.0898	0.6003
novel.1228	0.5335	0.8621	0	0.6232	0.2125	1.0618	0	0	0.325	0.2101	0.2135	0.2132	0.961	0	0	0.3187	1.9327	0
novel.12280	1.6106	1.8589	1.5668	3.5832	3.2076	1.8774	3.0388	3.356	2.0559	2.0382	1.7955	2.9421	0.2302	1.8122	1.1874	3.3898	3.432	4.8244
novel.12282	0.3017	0.3047	1.2086	0.5874	0.3004	0	0.3019	0	0.3064	0	0	0.3014	0.6039	0.5796	0.5767	1.2014	1.9288	0.6142
novel.12283	1.4112	0.285	0.5653	0.8242	0.5621	2.2469	1.412	1.4703	0	0.2778	0.8471	0.5639	0	0	1.3488	2.2477	0	0
novel.12284	0.844	0	0.7244	0	0.3602	0	0	0.2512	0.2448	0.2373	0.4825	0	0	0.1158	0.2305	0.12	0.2569	0.3682
novel.12285	10.8658	11.1634	8.7731	13.9434	9.9592	11.5232	9.6681	7.0119	4.3903	10.3623	8.5011	7.6249	8.5785	6.2115	8.0133	5.7265	5.6884	4.4393
novel.12286	0	0	0	0	0.5893	0.8833	0.296	1.8496	1.5022	0	0	0.5912	1.7766	1.7052	2.2623	0.2945	0.3152	1.2047
novel.12287	0.4394	0	0	0.1604	0.2735	0.0547	0.2748	0.5151	0.4462	0.2163	0.2198	0.0549	0.3298	1.0552	1.3125	0	0.2926	0.1118
novel.12288	0.2388	0.2411	0.7174	0.5811	0.7133	0.594	1.314	0.2488	0.4849	1.1752	1.3139	0.8349	1.7921	1.2614	1.2552	0.9508	0.5088	3.4027
novel.12289	0.6201	0.5566	0.069	0.0671	0.0686	0.0686	0.3447	0	0	0	0	0	0.2758	0.1985	0.1975	0.0686	0	0
novel.1229	7.4557	6.9161	8.2408	13.1704	11.7142	11.3758	7.7914	9.8969	8.3556	8.0454	8.1222	8.607	8.1243	7.1083	8.6564	3.2986	5.237	5.509
novel.12290	0.1553	0.1568	0.5442	0	0.1546	0.1545	0.3883	0.4853	0.2365	0	0.0777	0	0.233	0.3728	0.0742	0.2318	0.1654	0.158
novel.12291	0.4331	0.9624	0.8676	0.8432	0.6039	0.5172	0	0	0.1759	0.0853	0.52	0	0	0	0	0	0.3692	0.0882
novel.12293	1.856	1.2496	0.6196	0.6022	0.4621	0.6156	1.3928	0.4834	0.6282	0.609	1.0832	1.0816	0.3096	0	0	1.3857	0	0
novel.12294	0	0.8774	1.305	0.4228	0.8651	0.4322	0.4346	1.3577	0.4411	0.8551	0.2173	0.434	0.2173	0	0.6227	0.4324	1.157	0.2211
novel.12296	2.0888	3.6163	2.9884	3.3403	0.0743	2.227	3.8068	1.4768	2.4997	3.5981	2.0898	2.4594	0.5972	1.0748	0.0713	2.4507	1.2717	0.9112
novel.12297	0.4157	1.3994	0	0	0	0.5515	0.1386	0.2887	0.1407	1.2275	0.5545	0.1384	0	0	0	0.6897	0.1476	0.4231
novel.123	1.7845	2.124	1.1489	0.9926	1.0789	0.8245	1.5942	1.9921	0.6471	0.3137	1.084	0.8277	0.6378	1.1019	1.3401	0.8882	0.679	0.9731
novel.1230	1.0096	1.6993	2.0221	1.8562	3.9097	1.1162	2.2447	4.0905	4.2144	1.4354	1.2345	2.1292	1.9083	2.5859	1.9298	1.2283	2.2708	2.3978
novel.12300	0	0	0	0	0	0	0.5622	0.1951	0.1902	0	0	0	0	0	0	0	0	0
novel.12301	0.4687	1.4201	0.6259	0.6083	1.5559	0.7774	0	0.3256	0	0.6152	1.5632	0.3122	0	0.1501	0	0.1555	0.4994	0
novel.12302	0.6831	0	0	0	0.2267	0.2266	0	0	1.3871	0	0	0	0.2278	0.2187	0.4352	0	1.6981	0
novel.12303	0.5455	0.4328	0.4292	0.3413	0.1552	1.1243	0.5458	0.1218	0.2769	0.2685	0.6627	0.5838	0.117	1.235	0.1117	0.1939	0.6642	0.4759
novel.12305	0.7746	1.7732	2.017	0.0503	1.1314	0.4625	1.0334	0.6457	0.6292	1.3725	1.085	0.8771	0.3101	0.5456	0.3455	0.0514	0.1651	1.1039
novel.12307	0	0	0	0	0	0	0	0	1.1517	0.3721	0.3782	0	0.5675	0.1816	0.1807	0	0	0
novel.12308	0	0	0	0.4639	0.1187	0.1186	0.5961	0.3724	0	0.3519	0.1192	0.2381	0.954	0.3434	1.025	2.1351	0.5078	0.2426
novel.12309	0.4926	0	0.3289	0.1598	0	0.817	0.1643	0.1711	0.3335	1.1314	0.1643	0.4921	1.3146	0.7886	0.6277	1.4711	1.3996	0.3343
novel.12311	1.3539	0.9767	1.6141	2.0081	1.7334	0.834	1.5482	1.4778	1.5711	1.5865	1.2255	1.739	1.2903	0.867	1.294	1.797	1.7173	1.2468
novel.12315	1.0015	1.4539	1.5358	1.3708	0.8726	0.5294	2.8183	1.6956	2.0338	0.7393	0.5636	0.8442	2.161	2.465	2.8416	0.3115	1.0337	0.8283
novel.1232	1.2215	0.5287	1.5727	0.1698	0	1.2154	0.6984	0	0.7087	0.687	0	1.0459	0.3492	0.5028	1.0006	0.3474	0.1859	0
novel.12321	0	0.3902	0	0	0	0	0	0	0	0	0	0	1.1601	0.1856	0.7386	0	0	0
novel.12328	0.2195	0.8868	0.2198	1.9231	2.8419	0.8738	0.6589	0	0	1.7286	2.1963	2.851	0.2197	0.2109	0	0.6556	0	0.6703
novel.1233	0	0.636	0.6307	0	0.1568	0.1567	0.3151	0.164	0.3197	0.7749	0.1575	0	0	0	1.5048	0	0	0
novel.12330	0	0.4096	0	0	0	0	1.4204	1.6904	0.4119	0.1996	0.4058	0.2026	0.8118	0.7792	0.5815	0.4038	0	0.2064
novel.12334	1.2068	0	0	0.881	0.3004	0.6005	1.5094	1.2574	2.1445	0.594	0.6037	0.3014	0.6039	2.0286	0.8651	0	0.3215	1.5355
novel.12335	0.5343	0.4415	0.535	1.3238	0.6771	1.8849	0	0.4554	0.3452	0.1912	0.3402	0.6793	0.1458	0.14	0.3714	0.4352	0.4657	0
novel.12336	0.6882	0.4633	0	2.0095	0.4569	2.0544	0	1.195	1.3975	1.3547	0	0.2292	0	0.2203	0	1.5985	0.9776	1.6344
novel.12340	0.246	0.4968	0.9853	0.4788	0.2449	0.1224	0	1.6658	0.2498	0.2421	0.123	1.2287	0.3692	0.1181	0	0.2449	0.3931	0.5007
novel.12342	0	1.1402	0.424	0	0.4216	0.8426	0.8472	1.0292	2.0061	0.9724	0.2824	0.141	1.5535	1.6266	0.4046	0.5619	0.3007	0
novel.12343	11.5842	15.9849	9.8781	0.1116	0.4569	0.6848	16.8696	14.6983	13.5095	0.1129	0.5737	0.5729	2.4103	2.3135	1.9731	0.5709	0	0
novel.12344	0	0.261	0	0	0	0	1.81	1.3462	0.5248	0	0	0	0	0	0	0	0	0
novel.12345	0.6709	0.2904	0	0	0	0	0.959	0.8988	1.7518	0	0	0	0.3837	0	0.458	0	0	0
novel.12346	0	0	0	0	0.5836	0	1.1729	1.5266	0.8927	0	0	0	0	0.8444	0.2801	0	0	0
novel.12347	0.2329	0.2352	0	1.5867	1.6233	0	0.466	0.4853	1.8917	0	0.466	0	0.4661	1.7895	0	0.2318	0.7444	0
novel.12350	14.134	14.0838	19.0614	10.0889	9.9462	6.9385	15.0847	9.8172	19.1354	7.7908	9.427	11.6726	6.0349	11.7658	7.3846	7.3164	6.4253	11.5093
novel.12352	0.1516	0.1531	0.4555	0.4427	0.7548	0	0.9101	0.158	0.1539	0.2984	0.3033	0.1515	1.9723	0.1456	0.5796	0	0.6461	0
novel.12353	1.7499	3.5345	0.8762	1.1355	1.5974	2.1766	3.21	2.1271	0.7404	1.0048	1.0213	1.4568	3.9402	2.101	1.3937	2.1775	0.7769	0.5937
novel.12356	0.6393	0.1291	0.1281	0.1245	0.2547	0	0.1279	0	0.3895	0.2517	0.6396	0.1277	1.1516	0	0	0.3819	0	1.5618
novel.12357	1.0937	0	0.1825	0.3549	1.0891	0	0.5472	3.7983	0.5553	0.3588	0	0	0	0.1751	0.1742	1.4517	0	0.1855
novel.12359	7.1436	10.3485	10.2618	6.7824	7.93	7.7493	6.2102	6.5276	8.3237	7.6078	6.2682	6.9026	5.8596	8.9424	8.2264	4.3717	3.8056	5.7812
novel.1236	0	0	0	0.1908	0.5467	0.2731	0.2354	0.5719	0.5574	0.2316	0.1177	0.2742	0.2747	0.5649	0.8994	1.0929	1.504	0.7982
novel.12360	2.0857	1.1302	1.1717	0.2476	0.2533	0.0506	0.8144	0.636	0.4132	0.2504	0.5089	0.1525	0.5091	0.6841	0.4376	0.4051	0.0542	0.8285
novel.12361	0.6205	1.0212	0.7595	0.9395	0.7781	0.8004	0.4599	0.7183	0.7234	0.6786	0.6668	0.8495	0.483	1.17	0.5711	0.938	0.6122	0.538
novel.12362	2.8608	3.5458	0.9116	2.2783	2.4604	1.941	0.9108	0.6774	0.6602	1.9199	2.6019	0.7795	0.9109	0.3747	2.2371	1.165	1.1084	1.0589
novel.12363	0.1288	0.104	0.1032	0.0251	0.1026	0	0.5154	0.6977	1.2815	0.3803	0.0258	0.5146	0.6959	1.0885	1.6739	0.4871	0.247	0.2097
novel.12364	0.2766	0.0698	0.1154	1.077	0.7575	0.8028	1.8682	2.0414	2.2704	1.1572	0.8072	1.1975	3.8523	3.6311	3.2606	1.5145	2.849	1.4782
novel.12365	0.1158	0.3508	1.2754	0	0	0	0.2317	0.1206	0.1176	0	0.3475	0	0.2317	0.1112	0.5533	0	0.2467	0
novel.12366	0	0	0	0.7922	0.8105	1.0124	0	0	0	0	0	0	0	0.1954	0.3889	0	0	0
novel.12368	1.1136	0.3749	0.3717	0.1807	1.1089	0.3694	0.9285	0.3867	1.8846	0	0	0.1854	0.7429	1.0696	0.8869	1.1085	0.3955	0
novel.12370	4.14	2.8283	1.4633	1.0667	1.9401	2.5445	1.0965	5.2014	3.5855	0.9588	2.1928	0.9732	1.3404	0.4678	2.5602	0.3636	1.8163	1.4873
novel.12371	3.2406	2.4545	1.4604	2.0503	0.8068	2.741	1.4591	1.1817	3.455	1.7544	3.08	2.4281	2.4322	1.5563	1.3937	1.1291	2.0716	2.6388
novel.12375	1.9476	2.0008	1.2442	1.9937	1.3375	2.0382	2.0494	1.3294	1.6366	1.3882	1.2094	0.738	1.6801	1.5159	1.1232	0.9025	1.288	1.3672
novel.12376	105.84	117.849	147.637	192.027	258.087	227.424	133.852	123.37	130.163	209.31	177.7	191.076	226.671	264.317	258.382	169.86	162.225	188.667
novel.12377	3.1409	3.8064	3.3027	3.2101	0.7819	0.1563	4.3997	2.4543	3.1892	2.0095	1.7283	2.1965	4.4004	9.654	5.8537	0.469	0.3346	1.4387
novel.12378	0	0.148	0	0	0	0	0.1466	0.1527	0.1488	0	0	0	0	0.1407	0	0.2917	0.1561	0.2983
novel.12379	1.0824	1.2184	0.7001	1.8767	1.9649	1.683	1.4215	1.6446	1.6601	0.4217	0.6317	1.1377	1.1735	1.2021	1.5087	0.5949	0.9611	0.5853
novel.1238	1.1983	1.2102	0.8	1.4256	0	1.0599	0	0	1.2168	0.1311	0.5328	0.9311	1.3324	1.151	0.3818	0.1325	1.1349	0
novel.12381	0.3637	0	0	0.8496	0.3622	0	0.0728	0.0758	0.517	0.358	0	0.218	0.5095	0.6288	0.7647	0.5069	0	0
novel.12382	0	0.1852	0	0.1785	0	0	1.2843	0	0.3724	0.5415	0.3669	1.0992	0	0	0	0.1825	0.1954	0.56
novel.12383	0.1224	0.2473	0.1226	0	0.1625	0	0.245	1.4454	0.3315	0	0	0	1.0208	1.7245	1.092	0.1219	0	0.1661
novel.12385	0.1376	0.139	0.4594	0.0447	0.1371	0.0457	0.3213	0.8126	0.2329	0.4967	0.7344	0.7333	2.7547	2.2915	2.5432	0.3197	1.0754	1.7278
novel.12387	0	0.3565	0.0589	0.2291	0.1758	0.1756	0.0589	0.1839	0.3584	0.1158	0.1766	0.3527	0.5888	1.4128	0.5623	0.7614	1.191	0.1797
novel.12388	1.2684	0.183	0	0.7055	0.3609	0.7213	0.7252	0	0	1.0702	0.1813	0.181	0.1813	0.3481	0	0.5412	0	0.7378
novel.1239	0	0.4215	0.418	0	0.3117	0.3115	0.3132	0.6523	0.2119	0	0	0.4169	2.9236	1.0022	0.6981	0	0.8894	1.062
novel.12390	0.4693	1.106	0.6267	0	0.1558	0.1557	0.6261	0.978	1.1914	0.616	0	0.4689	1.5656	1.5027	1.0466	0	0.1667	0.1592
novel.12391	5.8331	6.1448	8.9134	3.7199	3.6554	3.4526	7.8489	6.3917	5.9739	2.2768	4.0247	2.3611	9.0075	11.5919	7.0167	1.702	0.2679	2.3545
novel.12392	4.8077	6.4874	7.8895	2.1629	2.092	3.8594	6.1039	5.2615	6.1534	1.9088	2.9506	2.3006	4.9729	5.4327	4.8652	2.775	1.2483	2.0561
novel.12393	1.4627	1.5041	2.397	1.7085	1.2182	1.085	1.2506	2.6046	2.1333	1.3612	0.5055	1.0627	1.8363	2.1968	1.8046	1.562	1.4451	1.5159
novel.12395	9.16	10.776	7.2499	12.3036	11.0996	13.166	7.5719	7.8504	7.9342	13.6052	13.5493	14.0545	5.6511	3.9419	4.0321	12.011	12.2083	10.2929
novel.12396	0.1369	0.1382	0.4112	1.6653	1.9081	1.0214	0	0.7843	0.3474	1.3472	0.5477	1.0255	0.6848	1.0517	0.9157	0.7494	0.802	2.438
novel.12398	1.8374	1.6082	0.4907	0.7154	0	0.3657	0.9805	1.2762	0	0.9646	0.4902	1.5909	0	0.1177	0.3512	0.9755	0	0
novel.12399	1.4336	0.7239	0.4786	0	0.7931	0.5548	2.0719	1.8256	0.8087	0.5488	0.4781	0.557	1.9129	2.3715	0.6851	0	0.3394	0.8918
novel.124	0	0	0	3.5068	4.2604	2.2407	0	0.4692	0.6859	3.7679	3.1539	2.9244	0	0.2163	0.8608	3.3623	2.3991	2.5212
novel.1240	0	0	0	0	0.2433	0.081	0	0	0.4135	0	0	0.0814	0.7335	0.6258	1.5568	0.7297	0.6942	2.0725
novel.12400	2.9307	2.1876	4.5513	2.1085	2.1571	2.3668	2.3799	1.8586	1.4663	2.5921	2.1247	2.3762	1.8277	2.7742	1.7861	1.353	1.3576	1.9455
novel.12401	3.0289	3.6636	2.8922	1.6113	1.8939	1.5596	2.5549	2.6787	1.6987	1.248	1.5152	1.6889	2.1852	2.0805	2.0365	0.9466	1.0882	1.2547
novel.12402	1.0033	0.772	1.531	0.8835	1.3321	1.236	2.0555	2.6879	3.9778	3.1037	4.2539	3.4841	3.7769	5.323	4.3834	6.9435	7.6862	7.0998
novel.12403	0.1364	0.2755	0.1366	0.7967	0.6452	0.9841	1.6378	1.2791	0.9003	0.4699	0.5459	0.2725	1.3992	1.9981	2.5748	1.7653	0.981	0.6942
novel.12404	1.3824	0.9712	2.2873	0.6436	0.1796	1.1364	6.7957	4.634	7.0185	0.1775	0.4811	0.1801	4.2104	3.9258	4.1935	1.1368	0.1921	0.4283
novel.12405	0.7484	0.6299	0.1874	0.5464	2.0496	0.1241	0.2496	0.065	0.3167	0.3683	0.0624	0.0623	0.0624	0.0599	0.298	0.1242	1.1297	1.2697
novel.12406	0.3204	0.3236	0	1.0694	1.2308	0.8199	1.0076	0.1908	0.1394	0.6759	1.0533	1.6006	0.2748	0.7475	1.75	1.5949	1.1217	1.0716
novel.1241	0	0.0697	0	0	0	0	0.4831	0.7905	0.7704	0	0	0.0345	4.4174	3.3124	3.296	0.103	0.2939	0.4212
novel.12413	0.1208	0.0174	0.0173	0	0	0	0.069	0.1618	0.2102	0	0	0	0.1036	0.1326	0.0165	0	0	0
novel.12415	0.6574	0.7192	0.6583	0.3199	0.491	0.3271	0.7126	1.1415	1.1682	0.2157	0.3837	0.602	0.1096	0.3683	0.0524	0.2181	0.4086	0.3346
novel.12416	0.4472	0.3531	0.7002	0.2453	0.081	0.1861	0.9599	1.3299	1.3622	0.12	0.301	0.1625	0.4475	0.6326	0.7149	0.0809	0.0693	0.2317
novel.12417	0.3416	0.1255	0.1555	0.0605	0	0	0.3418	0.3883	0.8515	0	0	0.031	0	0.1492	0.2375	0.0309	0	0
novel.12419	2.4537	3.0588	3.3212	1.8099	2.348	2.0983	3.2223	2.4566	2.0049	1.6982	2.0329	2.0683	2.091	2.0622	1.5023	2.8052	3.4722	2.9269
novel.1242	0.1679	0.2544	0	0.1634	0.0836	0.0418	2.6041	1.1809	2.1739	0.4545	0.756	0.3774	4.369	5.8466	3.6911	1.6716	2.952	2.6919
novel.12421	0	0.2525	0.5007	0	0.7468	0	1.7509	0	0	0.4921	0.5002	0.999	0	0	0.4778	0	0	1.0178
novel.12422	2.8487	1.5899	3.3784	0.073	0.1493	0.0746	3.6754	2.1088	3.0448	0.5165	0.075	0.1498	10.3528	12.601	14.4729	0.1493	0	0.5341
novel.12423	0.9879	0	0.9893	0	0	0.3932	2.3722	1.2351	0.6018	1.3613	1.186	0.5921	1.9771	0	0.7553	0.3934	1.0525	0.4022
novel.12424	0	0.5198	0.5154	0.501	0.5125	0	0	0.8044	0	0.7599	0.5149	0.2571	0.7726	0	1.2298	0.5124	1.6451	0
novel.12427	8.1709	9.8883	11.8734	6.9147	6.2476	4.7781	1.6311	1.5647	1.1738	11.4562	11.2785	11.7163	0.2076	0.1424	0.1322	10.819	9.8111	11.4547
novel.12428	0.1129	0	0	0	1.0118	0.2247	0.2259	0.7058	0.8598	0.2778	0.3389	0.2256	1.8642	1.8977	0.8093	1.3486	1.684	0.8619
novel.12429	0.0941	0	0	0.1832	0	0.0936	0	0.5881	0.0955	0.0926	0.4706	0.188	1.9771	1.2651	0.8093	0.0937	0.401	0.3831
novel.12432	0.4321	0.4364	0.3245	0	0.3227	0	0	1.1254	0.7678	0	0	0.2158	1.4053	0	0.1032	0	0.2302	0
novel.12436	0.4141	0.3041	0.754	0.6962	0.5998	0.4495	0.5273	1.3335	0.7645	0.7411	1.0922	0.7145	0.3014	0.1085	0.5397	1.3491	0.9626	0.9579
novel.12437	1.9101	1.6179	1.8512	1.9192	2.0248	1.3489	2.0345	1.4123	2.2524	1.6982	1.1713	1.4158	0.7399	0.5327	0.2356	2.5149	1.0504	2.446
novel.12438	1.9903	1.005	3.171	0.7925	1.1712	1.6204	2.1725	1.9794	0.643	0.4452	0.8146	0.5423	3.0782	3.4759	3.4586	0	1.2531	0.5525
novel.12439	2.2084	0.223	1.6219	0.7882	1.4661	0.7325	0.5892	0.6903	1.4202	1.1594	0.7365	0.2942	0.5157	2.1919	2.0403	0.3664	0.9412	1.049
novel.1244	0.2748	0.1041	0.0688	0.2341	0.2737	0.3418	0.3437	0.3221	0.1744	0.0338	0.2406	0.0343	0.4125	0.3959	0.3611	0.3078	0.2562	0.2098
novel.12440	6.9922	7.5785	1.8165	3.6166	2.3307	3.377	4.6689	4.6788	5.7185	2.4765	2.1659	2.6451	4.0549	3.7233	3.2854	3.0143	2.0729	1.6974
novel.12441	0	0	0.1947	0.757	1.3554	1.5478	0	0	0	0	0.1945	1.1655	0	0	2.7875	0	0	1.5833
novel.12442	0	0	0	0.8357	1.425	1.1392	0.8591	0	2.0343	1.1268	0.2863	0.5718	0	0	0	2.5642	0.3049	0
novel.12445	0.9423	0.4985	2.1569	1.2229	1.7426	1.2948	4.5344	2.8517	3.9182	1.6783	1.661	2.4654	5.5679	5.4735	2.1013	1.9207	2.2947	5.709
novel.1245	0.3347	0.2704	0.4692	0	0.1333	0.0666	0.9376	0.4882	0.2039	0.2635	0.2679	0.8693	0.7368	0.7715	0.3838	0.5331	0.7845	0.6813
novel.12455	1.5257	1.1006	1.9208	0.5516	1.3457	0.7808	0.5234	0.7721	0.3984	0.2575	0.6978	0.871	1.0033	0.7537	0.8333	0	0.8825	0.1775
novel.12457	0.852	0.2359	0.3716	0.428	0.6158	0.5743	0.3987	0.6013	0.4326	1.6231	1.526	1.3454	0.6188	0.6072	0.7486	2.093	1.918	1.7624
novel.12459	0.4169	0.689	1.0248	0.5534	0.6039	0.3017	0.6067	1.1846	0.8851	0.3731	0.455	0.8709	1.1758	1.1285	0.2173	1.2828	1.2518	1.6203
novel.1246	5.4019	7.4533	13.7149	4.5916	4.1671	2.9527	4.7198	4.4391	5.4851	1.6476	2.6642	1.3682	4.3399	8.7695	2.4723	1.0603	1.0538	2.9429
novel.12460	1.3648	0.8615	0.1709	0.6642	1.0193	1.1884	0.1707	0	0.5197	0	2.2189	1.5339	0	0.9832	0	1.3587	1.8177	0.6946
novel.12461	9.6016	8.3343	5.1152	7.3536	5.3736	6.6195	7.1214	6.9987	7.0381	4.7896	5.1847	5.5675	7.2809	7.0151	6.4912	6.3813	5.1448	4.3468
novel.12462	0.134	0.2707	0	1.8263	1.0677	0.9335	0	0	0.6804	0.9234	0.4022	0.9372	0	0.6436	1.0247	1.4675	1.2851	0
novel.12463	1.0816	1.1606	1.2186	0.8554	1.2117	1.6817	1.1499	0.3522	1.5788	1.1312	1.0821	1.013	1.9619	1.883	3.4243	0.3365	0.9364	1.445
novel.12465	0.8277	0	1.1052	0	0	0	0	0	0	0.2716	1.1041	2.7562	1.3804	1.59	1.0547	0	0.5879	1.6849
novel.12468	1.6593	1.035	1.2707	1.0926	1.7981	1.6997	0.8301	0.7118	1.0902	2.0175	2.0995	1.8527	0.9768	1.6406	1.2594	1.8461	0.26	1.3412
novel.12471	1.0041	0.8112	0.4022	0	0	0.3996	0	0.2092	1.0195	0.3953	0	0	0	0	0	0	0	0
novel.12472	2.2545	2.7322	2.8598	2.3773	2.5818	3.2903	1.0151	0.783	1.3735	2.2561	1.5413	1.8394	1.2785	1.4076	1.221	2.1695	1.8416	2.2566
novel.12473	8.5163	6.48	6.1726	3.823	5.7893	5.1465	7.276	10.1086	7.7392	3.043	3.2291	4.1957	10.2542	11.3736	12.1719	4.8776	5.1377	5.2249
novel.12477	0.1765	0.3565	0	0.1718	0	0.3513	0	2.7584	0	0.5212	0.5298	0.529	0.8832	0	0	0	0.5642	0.3593
novel.12478	0	0	0	0	0.2061	0	1.2422	0.2156	0.6303	0.8147	0.414	0.4134	1.4495	2.385	0.9888	1.0299	0.6614	0
novel.1248	0	1.5561	0	0	0	0	0.1927	0.2007	0.1956	0	0	0	0.5782	0	0	0	0	0
novel.12481	0	0	0.5926	1.44	1.7678	0	0.296	0	2.103	0.8737	0.296	1.478	0.8883	0.5684	0	1.1782	0.9457	0.9035
novel.12484	0	0	0	0.0291	0.0298	0.0595	0	0	0	0	0.0598	0	0.0299	0.1149	0	0	0	0
novel.12485	1.6357	1.2848	3.4581	0.8845	2.8957	1.6276	1.4548	1.1361	0.9227	2.3256	4.182	1.0894	0.9094	1.9202	0.8685	2.171	2.13	0.555
novel.12486	0.8094	0.8175	0.8106	0	0.5374	0.537	0	4.7789	0.8219	1.0623	0.5399	0.8086	0	2.3324	7.994	0	0	1.0985
novel.12488	0	1.2081	2.0365	0	0.8339	1.9046	1.4363	1.4956	2.3078	0	0	0.8365	1.7956	1.7235	2.1723	0.2382	0.8922	1.2176
novel.12489	2.5431	1.6409	0.4245	1.5128	1.1959	1.6871	1.2016	2.944	3.73	0.5563	0.5654	1.3409	0.8483	3.4605	2.228	0.9142	1.0537	0.7191
novel.1249	0.9761	0.2464	1.792	0.9501	1.053	0.8903	0.9766	0.5085	0.4129	0.2402	0.9765	0.4063	1.1395	0.5469	0.6996	0	0	0.3312
novel.12491	0	0	0.4946	0.4808	0.9837	0.7372	0	0.5146	0	0.2431	0	0.2467	0.2471	0	0	1.4751	2.105	0
novel.12492	2.0645	2.2008	2.2972	1.7863	0.3426	0.913	0.1148	1.3145	0.6988	0.3387	0.5737	0.4583	0.1148	1.1017	1.0962	0.9134	0.2444	0.7005
novel.12493	0	0.2632	0.522	0.7611	0.2595	1.2967	0.5215	0.2715	0	1.5392	1.3037	3.3848	0	0	0	0.7783	2.2215	2.1223
novel.12496	1.6337	1.685	0.8355	1.0489	0.7269	0.6226	1.7738	2.5713	2.4354	2.874	2.1561	2.6044	1.461	2.3371	1.1628	2.3876	2.5925	4.7765
novel.12497	0.7439	1.1269	1.1175	0	0.1235	0.4935	0.3722	0.1292	0.5036	2.0746	0.9923	1.7341	1.2407	0.8336	1.3034	1.4811	1.321	1.7668
novel.125	0	0	0	0.1581	0.3236	0.97	0.6502	0	0	0.3198	0	0.1623	0	0.156	0	0.4852	0	0
novel.1250	0.2083	0	0	1.6222	0	0	0	0	0	1.0253	0.6253	2.0812	0	0	0	1.2443	1.7757	0.212
novel.12500	0.4249	0.3631	0.4255	0.7317	1.1066	0.4878	0.654	1.6345	1.9911	0.2252	0.1962	0.5224	1.4718	1.3499	0.7809	1.0086	0.8706	1.0978
novel.12502	0.2407	0	0.241	0.2342	0.1198	0	0.1204	0.2507	0	0.1184	0.1204	0.2404	0	0	0	0	0.7692	0.1225
novel.12503	0	0	0	1.9685	0.2877	0	0	0	0	0.8531	0.5781	0.2886	0	0.2775	0	0.8628	4.6172	3.8229
novel.12505	2.9689	1.1105	3.3036	2.8898	1.6425	1.7507	1.3202	1.6039	1.7864	1.7317	2.0902	2.3069	2.0907	1.0562	0.1051	5.5825	4.3348	2.7981
novel.12506	1.0708	0.4325	1.7157	0.6253	0.6398	1.2786	0	1.1156	1.957	0.2108	1.0713	0.4279	0.2143	1.8513	0	0	1.8254	0
novel.12508	1.1384	0.8048	0.57	0.6649	2.494	2.4922	0.4556	1.1861	0.1156	1.7929	1.139	2.5021	0.6835	0.7654	0.544	1.8132	0.3639	2.2017
novel.1251	0.2973	0	2.9775	0.2894	0.2961	0	0	0.6195	0.3019	1.4633	1.7847	2.9703	0.2975	0	0	0	0.9503	0.6053
novel.12510	0.3762	0.6079	0.3014	0.3296	0.3746	0.2621	0.1129	0	0.1146	2.0367	1.355	2.1047	0	0	0	0.2996	2.1645	1.302
novel.12511	0	0	0.1205	1.4055	0	0.4789	0.2408	0.6268	0	2.1319	0.7223	0.3606	0.3612	0	0.345	0.1198	0.7692	1.3473
novel.12512	0.6034	0	0.3021	0.5874	1.2018	0.3002	3.0188	3.4578	0	1.7819	1.8111	0.6028	0.3019	0.2898	1.1534	0	0	0.3071
novel.12513	0.875	0.9221	0.9524	0.7035	0.5682	0.3785	0.609	0.5153	1.352	0.5617	0.3425	0.6461	1.104	0.3289	0.1454	0.5302	0.1621	0.1936
novel.12514	3.0547	3.2393	3.2121	1.338	1.521	0.152	2.2923	1.2731	2.3263	0.3007	0.1528	1.0681	2.7512	1.6138	3.3575	0.3041	0.9764	0.3109
novel.12516	12.9187	12.2609	19.0945	9.6204	9.7647	9.9124	8.9547	8.3515	10.6679	7.5071	9.8882	10.8069	10.5138	13.7541	17.6279	7.4372	10.2818	12.912
novel.12517	0.2973	0	0	2.894	0.2961	1.1834	0	0	0	1.1706	0.8924	1.7822	0	0.2856	0	0.8879	0.3168	0.6053
novel.12519	0	0	0.7731	0.501	1.5376	1.5365	0	0	0	0	1.5448	0	0	0	1.4757	0	0	1.3097
novel.1252	0.1706	0.5169	0.3417	0	0	0.1698	0.5121	0	0	0.1679	0	0.1704	0	0.1639	0.1631	0	0	0.3473
novel.12520	0.4668	0.6129	0.5143	0.9088	0.7903	0.6039	0	0.0486	0.1422	0.7352	0.4203	1.5856	0	0.1345	0	0.2324	0.0995	0.1901
novel.12522	0.185	0	0.7412	0.7204	0.9213	0.5524	0	0	0	1.2749	0.5554	0.1849	0	0	0	0	0	0
novel.12523	31.9045	35.1998	37.237	23.9523	35.0175	27.7308	44.7378	35.3433	51.7069	25.3676	21.3572	28.3834	68.0498	81.3463	70.7038	19.4733	19.1055	19.9115
novel.12524	0.5998	2.4903	1.9355	0.7785	0.3982	0.9284	1.6004	0.9721	0.5414	0.2624	0.6668	0.6658	2.0675	1.2163	0.1911	0.8625	0.6391	0.407
novel.12525	0.4591	0	1.8392	0.2681	0.7315	0.2741	0.735	0	0.0932	0	0	0.1835	0	0	0.0878	0	0	0.5608
novel.12526	0.5271	3.1939	1.0557	1.7444	1.0498	1.2588	0.3164	0.1098	0.3211	0.7263	2.7421	1.7903	1.3714	0	0	0	0	0.1073
novel.12527	0.1701	1.0309	0.6815	0	0.1694	0	0	1.9498	0	0	0.1702	0	0	0	0	0.5081	0	0.5195
novel.1253	0.839	0	1.4704	0.8167	0	0	1.0493	0.8741	1.2779	1.4452	0	0.2095	0	1.6117	1.0023	1.044	0.2235	0
novel.12532	0.6187	1.7182	0	0.1505	0.154	0	0.619	0.1611	0.3141	0	0.1547	0.309	0	0	0	0	0	0
novel.12534	0.732	0.1232	0	0.7125	0.3645	0	0.7324	0.6356	0.1239	0.1201	1.0986	0.8532	0	0.4688	0	0.2429	1.1699	0.1242
novel.12535	2.1945	4.6341	5.3944	5.6315	6.1587	3.9704	3.1938	3.3257	5.6721	4.9093	3.3931	10.1646	1.5972	2.6827	2.2881	4.1706	6.1643	11.5749
novel.12536	0	0	0	0.2996	0	0	0	0	0	0.7574	0	0	0	0	0	0.766	3.6071	0.7832
novel.12537	0.1664	0.056	0	0.108	0.1105	0.1656	0.3331	0.9248	0.676	0.3822	0.333	0.7205	0.9993	1.5986	0.4242	0.4418	0.1773	0.1129
novel.12538	0	1.3807	0	0.2661	0.2723	2.4487	0.2736	0	0	1.0765	0	0	0.5472	0.7879	0	0.5444	0	0
novel.12542	0	0	0.0977	0	0	0.0323	0.0651	0.0339	0.066	0	0.065	0.1624	0.0325	0.0312	0.0621	0.0647	0	0.0331
novel.12543	0.4938	0.6857	0.2678	0.3204	0.5122	0.4094	0.2676	0.8145	0.2716	0.2228	0.494	0.5138	0.8235	1.0276	1.1601	0.7373	0.285	0.6073
novel.12544	0.2576	0	0.129	0.0627	0.3848	0	0.58	0.1342	0.2616	0.3804	0.1289	0.1287	0.8378	1.4228	1.4773	0.3206	0.1372	0.1967
novel.12545	0	0	0	0	0.6039	0	0	0	0.2052	0	0	0.4039	0.4046	1.5532	0.5796	0	0	0
novel.12547	0.1845	0	1.478	0.7183	0.0919	0.8261	0.4615	0.1922	1.0303	0.7263	0.9228	0.4607	0	0.0886	0.2645	0.4591	1.2776	0.3756
novel.12548	1.3802	0.7841	0.4751	2.603	1.4174	2.146	1.6399	2.3817	1.4015	0.8916	1.5966	0.8187	0.8201	0.87	1.0718	0.8587	0.2757	0.7024
novel.1255	0.412	0.4161	0.275	0.802	1.2308	0.1367	0.687	0	0.1394	0	0.5496	0.5488	0	0	0.525	0	0	0.2796
novel.12550	0.5483	1.0097	0.2584	0.5023	0.4175	0.353	1.2908	1.0417	0.786	0.2222	0.0645	0.0322	0.8069	0.8984	1.1097	0.4816	0.6873	0.2626
novel.12552	0.3619	1.1878	0.7248	0.1761	0.0901	0.5401	1.5388	1.1311	1.6535	0.4452	0.2715	0	1.8107	2.6069	1.2105	0.1801	0	0.1842
novel.12554	2.0914	0.9052	0	1.4541	1.7851	0.8919	2.3915	1.2451	0.3034	0	0	1.1939	0	0.287	2.2844	0	0.3183	1.2164
novel.12555	0.3055	0.0617	0.2753	0.8325	0.6084	0.152	0.3668	0.541	0.3102	1.5034	1.742	1.4343	0.642	0.2641	0.2628	1.5813	1.5297	2.3631
novel.12557	0	0	0	0	0	0.1501	0	0.0786	0	0.4455	0.2264	0.5275	0	0	0	1.5768	0.2411	0.4607
novel.1256	2.3879	1.1423	0.3356	0.6117	1.2098	0.8754	2.6407	1.6586	2.6799	0.4948	0.3353	0.9207	1.5931	2.0924	2.0019	1.1677	1.3391	0.4264
novel.12561	0.4804	0.9703	0.2405	0.2338	0.2392	0.239	1.6822	0.2502	0.2439	1.6549	1.2015	0.2399	0	0	0.4591	0.2391	0.2559	0.2445
novel.12562	3.9747	4.9265	9.4085	1.7586	7.3765	3.7754	5.0616	2.2588	5.3201	3.201	1.2653	1.083	1.808	2.0824	6.3889	1.6187	3.6574	0.9195
novel.12563	0.8581	0.1083	1.0742	0	0.5341	0	1.6098	0.3353	0	0.1056	0.2146	0.2143	0.322	0	0	0.4271	0.8	2.0744
novel.12564	0.521	0.8185	1.6233	2.0849	3.7471	2.5346	0.5792	0.9047	0.5878	2.906	3.1275	4.858	1.2166	0.9453	0.1107	4.2644	3.9475	4.0069
novel.12565	0.7015	1.2947	0.9448	0.4944	0.1686	0.4333	0.3872	0.7561	0.1965	0.6667	0.4356	0.6766	0.0484	0.0697	0.1387	0.602	0.4381	0.3693
novel.12566	0.1382	0.7441	0.2306	0.1345	0.0917	0.2291	0.1382	0.1439	0.2338	0.408	0.3686	0.23	0	0	0	0.4126	0.3925	0.2812
novel.12567	0.4815	0	0	0.7499	0.6713	0.1917	1.0599	1.3043	0.9778	1.7062	1.0598	0.2886	0.9637	0.8325	0.1841	0.9586	0.513	0.3921
novel.12568	0.9793	1.1126	1.4711	1.1121	0.8533	1.0557	0.7757	0.6377	1.7816	1.2853	1.5105	1.3452	1.0617	1.7245	1.3259	1.6248	0.6956	0.7061
novel.12569	1.5931	1.7877	0.5318	0.3446	0.1763	0.8807	0.8856	0.3689	0.5392	0.8712	0.7084	0.7074	0	0	0	0	0	0.5405
novel.12570	0.957	0.2761	1.3691	0.2661	0	0.4081	0	0.1424	0	0.2691	0.2736	0.6829	0	0.2626	0	1.6331	0	0.5566
novel.12572	0	0.1752	0	0	0	0	0	0.9039	0	1.1955	1.0415	0.3467	0.3473	0	0.4975	0	0	0
novel.12575	0.5104	0.1718	0	0.6624	0	0	0.1702	0	1.5548	0	0.3404	1.8696	0	0.9805	0	2.0323	0.1813	0.3463
novel.12576	3.7004	3.4793	0.6389	1.9872	2.1601	1.7776	2.5534	1.9941	2.4617	0.2512	0.5106	1.5297	2.8092	2.2061	0.4878	0.127	1.0876	1.4287
novel.12578	0	0.2974	0	0	0	0	1.0312	0.3068	0.7475	0.1449	0	0.4413	0.5893	0.1414	0	0	0.3137	0
novel.12579	0.5918	0.2988	3.5557	1.728	0.2946	1.7665	0.5921	2.4662	0.3004	0	0.296	0	1.4805	0.5684	0	0	1.8915	0.9035
novel.1258	0.706	1.426	0	0.3436	0.7031	0.7025	0.1766	0	0.1792	0.1737	0.5298	0.7053	0.7065	0	0.3374	2.1085	0.7522	0.8983
novel.12580	1.084	0.2737	0.6785	0.5276	1.2144	0.6742	0	0.1412	0.4128	0.1334	0	0.1354	0.1356	0	0	0.1349	0.2887	0.1379
novel.12581	0.5805	1.2703	2.6162	0.3767	0.3854	1.1554	0	0.1008	1.3755	1.1429	0.968	0.87	0.0968	0.6506	0.0925	0.4816	0.5155	0.0985
novel.12582	0	0.1167	0.9258	0.225	0.4603	0.69	0.8094	0.1204	0	0.455	1.2718	1.039	0	0	0	0.3451	0	0
novel.12583	0.1673	0.338	1.3407	0.4887	0.1666	0	0.3349	1.9178	0.1699	0.6589	1.1719	0.3344	0.5024	0	0.1599	0	1.6047	0
novel.12585	1.0659	0.2484	1.3959	0.7981	2.0412	0.3264	1.5587	0	0.2498	0.3228	0.5742	0.4096	0	0	0.5485	0.653	0.9609	1.0015
novel.12588	0.2399	0.45	0.2746	0.4003	0.4096	0.3752	0.3772	0.7499	0.3828	0.1012	0.3429	0.5478	0.0343	0.1975	0.0983	0.3071	0.5112	0.8024
novel.12589	0.8862	0.4972	0.9861	0.7668	0.7844	0.6859	1.6749	1.7441	1.1998	1.4538	0.2955	2.0658	1.8722	2.4591	1.694	2.2545	1.8885	4.0091
novel.12590	1.0652	1.255	0.3556	0.1728	0	0	0.5329	0.5549	0	0	0	0.7094	0	0.1705	0	0.1767	0.1891	0.1807
novel.12591	1.056	0.7998	2.776	2.1842	3.8119	2.627	0.6604	0.5501	0.134	1.2993	3.1694	3.5605	2.2456	2.9161	0.3785	3.5478	2.2502	5.1056
novel.12592	6.105	5.7678	9.4667	4.6006	3.1378	1.5677	3.7439	2.8726	4.3993	2.52	2.1673	0.5902	3.1533	4.9182	2.2586	3.1367	1.8885	3.6082
novel.12594	1.2398	0.2504	2.4832	1.9309	0.9877	1.4805	0	0.2583	0	0.7322	0.7442	0.2477	1.2407	0	0	1.7279	0.7926	1.5144
novel.12595	0	0	0	0.2981	0	0	0.3064	0.3191	0.9329	0	0	0.3059	0	0.5883	0.2927	0	0.3263	0
novel.12596	0.2042	0.6185	0.6134	0	0.4066	0	0	0.4254	0.6219	0.4019	0.2043	0	1.6344	0.9805	0	2.0323	0	0
novel.12598	2.4208	2.6893	3.879	1.4138	1.6875	0.9636	1.2111	2.0178	2.2123	0	0.2422	0	1.4536	3.9529	4.6274	1.2049	0	0.9856
novel.12600	0.4776	0.6029	1.1956	0.9297	0.3567	0	0.9557	1.1195	0.2425	0.4701	0.2389	0.5964	0.239	0.1147	0.4564	0.1188	0.7632	0.7291
novel.12603	0	0	0	0.056	0.0573	0.1146	1.3823	1.4394	1.2859	0.6233	0.2304	0.1725	3.1107	3.3174	1.8705	0	0.4293	0.1758
novel.12606	1.2699	1.3811	1.1739	0	0	0.0972	4.3982	4.7834	4.0667	0.2885	0.6841	0	4.7899	5.0666	0.9336	0.5834	0.6245	0.5966
novel.12608	1.0416	0.8416	0.6259	0.4056	0	1.4511	0	0.4341	0	0	0.4168	0.2081	1.0424	0.2001	0	0.4148	0	0
novel.12609	1.0534	0	0	0	0	0	0	0.3136	0.9168	0	0.4517	0	0	0	0	1.498	0.6413	0.4595
novel.12611	5.6143	8.2473	10.3931	8.7768	5.252	5.5867	3.2343	4.4314	2.764	3.1818	4.2553	2.8894	1.5323	2.9414	1.626	3.3872	0.7251	3.8098
novel.12612	0	0	0	0.1987	0	0.2032	0	0	0.2073	0.201	0.2043	0.204	0	0.1961	0	0	0	0
novel.12614	0.6843	0.1728	2.056	0	0	0.8512	0.1712	0.8912	0.6949	0.5052	0	0	0.856	0.3287	0.8175	1.0218	0.3646	0.8707
novel.12615	0.2172	0.8774	0	0.6342	0.2163	0	0	0.4526	0	0.4276	0	0.217	0.652	0.8345	1.8682	0.2162	0.6942	0.2211
novel.12617	0	1.1102	0.7864	2.1401	1.8766	13.1268	0	0	0.4784	3.7099	0.9427	1.2551	0	0	0	1.0943	3.8485	1.5985
novel.1262	0.7312	0.3475	0.0861	0.1256	0.8138	0.7704	0.3873	0	0.131	0.762	0.7746	0.9883	0	0	0.2466	0.5994	1.4664	0.394
novel.12621	0.2964	0.0998	0	0.5769	0.1967	0	0.2965	0	0	0.0972	0.2965	0.4934	0.692	1.4233	0.6609	1.6718	0.7368	0.4022
novel.12622	0	0	0.5526	0.179	0	0	0	0	0	0.7242	0.184	0.5512	0	0	0	0	0.196	0
novel.12623	1.2499	0.4455	0.2945	0.2863	0.8786	0.7316	0.3678	3.2174	0.8212	1.8817	1.6183	2.2771	1.4716	2.1187	4.0758	1.8298	1.8801	4.7149
novel.12624	0	0.507	0	0.2443	0	0.4996	0	0.7846	0	0.7412	0	0.5015	0.2512	1.2055	0.2399	0.2499	0	0.7665
novel.12625	0	0	0	0.5139	0	0.3503	0.3522	0.3667	0	0.3465	0.5282	0.1758	0.5284	1.8595	1.8503	1.4016	1.3126	3.4037
novel.12626	0.2283	0	0.5334	0.5925	0.0758	0.1514	0.609	1.4269	1.3906	0.7489	1.5985	0.4561	0.8375	1.0962	1.018	0.303	1.297	1.2391
novel.12627	0.2264	0.8003	0.2268	0.4408	0.9019	0.2253	0	0	0	0.5572	1.3592	0.2262	0.1133	0	0.1082	0.6762	0.1206	1.2676
novel.1263	0	0	0	0	0	0.4353	0	0	0	0.2153	0.2188	0.2185	0	0	0	1.5242	0.4661	0.668
novel.12630	0.2235	0.903	2.9101	0.8703	0	0	0	0.4658	0.4539	0.22	0	0.6699	0	0	0.6409	0	1.6671	0.2275
novel.12631	0.8448	0.2133	0	1.6446	2.3134	1.0508	0.4226	0	0.4289	0	0.2113	0.422	0.634	1.2171	0.2019	1.0512	2.7003	0
novel.12633	0	0.2266	0	0.2184	0.4468	0.2232	0	0	0.2278	0.2208	0.2245	0.8965	0.449	0	0	0	0	0
novel.12634	2.5734	1.0396	2.0617	3.5068	2.5626	2.5608	1.0299	0	0	1.2665	3.6045	1.5425	0	0	0	0	2.4677	1.0478
novel.12635	0.8626	0	1.9437	0.4198	1.5033	0.2146	0	0	0	1.0614	1.2946	0	0	0	0	0.4294	0	0.8781
novel.12636	2.6746	3.1062	3.9507	3.9701	3.9284	5.1232	2.2746	3.2742	2.5799	5.2652	4.2813	5.945	4.55	9.0555	8.1159	4.393	5.913	3.6752
novel.12637	0.248	1.2521	0.2483	0	0.4939	0	0.2481	0.775	0.2518	0	0	0	0.4963	0	0.711	0	0	0
novel.12638	0.1773	1.1637	0.7101	0.5177	0.4413	0.441	1.0642	0.3694	0.54	0.1745	0.266	0.8855	0.7096	0	0.6777	0.6176	0.5666	0
novel.1264	0	0	0	0.7415	0.5057	0.1516	0	0	0	0.4999	0.4065	0.8625	0	0	0	1.4156	1.0822	0.672
novel.12640	0.8963	0.6035	0.2992	0.8724	0.4463	0.4459	0	0.3113	0.6067	0	1.1956	2.0893	0.1495	0	0	0.4461	0	0.4562
novel.12642	0.2227	0.2249	1.5613	0	0	0	0	0	0	0	0	0	0	0	0	0	0	0
novel.12645	0.136	0.1374	0.0681	0.5296	0.7112	0.6091	0.8507	0.7086	0.6216	0.4686	0.6124	0.4417	0.9529	0.7513	1.0076	0.3385	1.1232	1.0385
novel.12646	0	0	0	0.1299	0.1329	0.2656	0	0	0	1.9701	0.9345	0	0	0	0.2551	0	1.1374	0
novel.12648	0.7291	0.3682	0	0	0	0	1.2159	0.2532	0.2468	0.1196	0.1216	0.1214	0.8513	0.1167	0.2323	0	0.3884	0.3711
novel.12649	58.3015	58.1358	99.8094	76.5813	78.3469	67.9077	50.1059	40.9215	42.748	75.0256	98.9744	78.2313	54.4131	60.1256	63.1115	50.2177	45.1172	72.8365
novel.1265	0	0	0	1.0879	0	0.4449	0	0	0	0.44	0.6709	0.2233	0	0	0	0.2225	1.6671	0.4551
novel.12650	0.4766	1.4441	1.6706	0.9279	0	0.2371	0	1.2415	0.9679	0	0	0	0	0	0	0	0	0.4852
novel.12651	5.9962	7.2915	9.6201	8.5166	7.7381	6.2712	4.163	3.7611	4.349	8.8532	9.6107	7.5185	6.8578	8.933	8.5378	4.2027	7.6274	3.9236
novel.12653	0.3427	0.4944	0.0981	1.239	0.9263	1.1692	0.4899	0.6121	0.9445	1.7349	2.1062	1.4184	0.5879	0.5643	0.1404	3.8015	3.3385	2.6412
novel.12656	0	0	1.3592	0.1651	0.3379	0	0.3395	0	0.5168	0.167	0	0	0.5093	0.3259	0.3243	1.3511	0.7231	0
novel.12657	0.2747	0.2774	0.9627	0.5347	0.8205	0.2733	0	0	0	0.2703	0.4122	0.1372	0.4123	0.1319	1.1812	0.1367	0	0
novel.12659	0	0	0	0	0	0	0.6098	0.3175	0	0.5999	0	0	0.9148	0.5854	1.1649	0	0.6493	0
novel.12660	1.6012	0.2695	2.1381	0.2598	1.3288	0.9295	0.9346	0.6951	2.0324	0.9194	1.4685	0.6665	2.4036	0.8972	1.913	0	0.5687	0.4075
novel.12661	0.9583	0.547	0.5007	0.1622	0.2904	0.3731	1.1256	1.5193	1.2692	0.6972	0.7086	0.2914	0.4169	0.3602	0.677	0.3318	0.8878	0.4665
novel.12663	0.2092	0.2641	0.0524	0.3055	0.1563	0.1561	0.157	0.218	0.4249	0.2059	0.2093	0.1568	0.314	0.3014	0.4499	0.2603	0.1672	0.0532
novel.12664	0.6766	0.6508	0.6453	0.9095	1.2513	0.6091	0.4513	0.4699	0.2617	1.9662	1.4183	2.6071	0.3224	0.3095	0.2771	2.2451	1.4761	2.4596
novel.12665	0.8566	1.2976	0	0.4169	0.853	0.4262	3.2141	4.2393	4.1315	1.2647	0.4285	0.2139	0.4286	0.8228	1.8421	1.0659	0.9127	1.7438
novel.12666	2.1711	3.5774	0.3433	0.8898	0.6827	1.8193	0.2287	1.7858	0.5801	0.4499	1.2575	1.0274	2.7444	1.5366	0.2184	1.365	0.974	2.3262
novel.12667	9.6475	12.179	19.2499	7.7544	10.6261	8.6546	12.9437	9.9754	11.9482	8.0574	8.9939	6.9365	15.2132	18.6736	18.4411	3.7833	5.6068	7.5138
novel.12668	1.6838	1.913	0.4216	0.8195	1.2575	1.4661	1.4741	3.5086	6.6251	0.6215	0	0.8411	0.2106	2.4259	0.8046	0.2095	1.1212	0.8569
novel.12671	0.9257	0	0.1545	0.901	0.3073	0.1535	0.1544	0	0	0.1519	0	2.3119	0	0	0	0.3072	0	0
novel.12672	0	0	0	0	0	0.3052	0	0.2131	0	0	0	0	0.9209	0.3928	0.2932	0	0.7626	0
novel.12673	0.7225	0.449	0.7792	3.1918	2.9887	1.9357	1.001	0.5212	0.2822	2.2977	3.7811	4.1088	0.3893	0.5872	0.3187	2.877	5.5663	3.7337
novel.12674	3.8976	2.8116	1.1152	1.7614	1.3862	0.4155	2.3677	1.8854	0	0.8221	0.6963	0.9734	0	0.2674	0.133	0	0	0.1417
novel.12675	0	0	0	0.6457	0	1.1001	0.4425	0.6911	0	0.2176	0.2212	0.2209	0.6638	0.2124	1.6906	0.8804	0.2356	0.4501
novel.12676	0.2365	1.6717	0	0	0.471	0.4706	0.7098	1.2319	0.2401	0.9311	0.4732	1.1812	0.2366	0	0.452	0.4708	0	0
novel.12677	4.1325	3.3014	3.3046	1.7711	1.9655	2.4243	3.7645	2.3134	2.693	2.4285	1.9746	2.8653	3.0862	2.9029	2.4759	3.8375	4.0087	3.0135
novel.12678	3.644	6.3695	5.2634	4.9794	3.6287	6.1364	2.3839	0.292	2.0635	5.4492	4.487	5.1106	0	0.5385	0.6698	3.1392	2.7626	4.7078
novel.12679	0.2959	0.5478	0.1482	0.192	0.4911	0.6379	0.0493	0.5138	1.1517	0.3398	0.8387	0.2956	1.135	1.5631	1.3668	0.9818	1.1034	1.1043
novel.1268	0.1201	0.1213	0	0.2338	0	0.5975	0.721	1.001	0.1219	0.1182	0	0	0	0	0.1148	0.8368	0.2559	0.1222
novel.12682	0	0	0	0	0.2163	0	1.5212	0.2263	1.1027	0	0	0.217	0	0	0	0.8648	0.6942	0
novel.12685	2.8774	2.9059	3.7049	3.4676	1.7738	2.2497	0.9597	0.6424	0.4869	2.3602	2.1933	2.943	0.5485	0.9213	0.5238	1.5686	1.0949	1.3249
novel.12686	0	0	0	1.7115	1.1673	1.1664	0	0	0	0.5769	0.2932	0.5855	0	0	0	0.2917	3.4346	3.8777
novel.12687	0.8694	0.5854	0.0967	0.2821	0.3848	0	0.4833	0.6039	0	0.7607	0.6765	0	0.6767	0.8351	0.4616	0.3847	0	0.0983
novel.12688	0.1954	0.1973	0	0.4754	0.1945	0.2916	1.6615	0.3053	0.9919	0	0.2932	0.9759	0.782	1.4074	1.5871	0.0972	0	0.2983
novel.12689	0	0	1.8099	0.3909	0.3999	0	0	0.8369	0	0.3953	0.6027	0.2006	0	0.1929	0	0	0	0.4088
novel.1269	0.3582	0.1206	0	0	0	0	0	0	0.4849	0	0	0.1193	0.1195	0	0	1.9016	1.0176	0.1215
novel.12691	17.3575	9.5161	23.3425	6.2754	4.9385	1.4805	8.1874	11.884	10.3231	6.1018	2.977	2.2295	1.737	2.3817	2.3699	1.4811	2.1136	2.2716
novel.12693	0.218	0	2.8376	0.4243	0.217	1.0844	0.2181	0	0	0.4291	0.4361	0	0	0	0	0.4339	0	0
novel.12694	0.8605	0.6646	1.6728	0.9361	0.4537	0.5541	0.6584	0.3692	0.3598	0.7474	0.3545	0.8597	0.7092	0.4376	0.774	0.1512	0.2697	0.0515
novel.12695	1.792	1.0341	1.0255	0.4984	0.3187	0.1274	0.8325	1.2669	1.0398	0.126	0.064	0.5115	1.2169	0.5532	0.3058	0.1274	0.0682	0.7817
novel.12696	5.5123	5.5669	5.2136	3.577	4.5743	4.2662	3.9833	2.8715	4.6643	1.8086	3.3702	3.3653	5.2098	4.118	1.7561	3.6582	4.8942	9.3513
novel.12697	5.5787	1.3186	1.1887	0.4621	1.0638	0.8268	7.6008	10.5117	8.0751	5.2575	2.1375	2.3716	0.9503	0.7981	0.5672	1.6542	0.6323	2.8996
novel.1270	0.7008	0.1415	0	0	0	0	1.9633	1.3142	0.1423	0.138	0	0	0.2805	0.4039	0.134	0	0	0
novel.12700	0.6425	0	0	0.6253	0	0	0	0.2231	0	0	1.2855	0	0	0	0	1.4923	0.2282	1.9618
novel.12701	6.9263	7.2308	8.1054	6.2116	6.5873	4.6464	5.9958	6.4866	3.0819	4.9792	5.6059	6.9195	4.8286	3.588	4.0165	4.5708	4.9751	6.0995
novel.12703	2.8058	4.129	3.8134	2.38	2.834	2.7123	2.2058	3.7586	2.3199	1.1836	1.6843	1.6018	2.848	2.618	2.7583	1.7956	2.0926	1.7136
novel.12706	0.9924	1.7182	0.7099	2.208	0.8471	1.1286	0.8511	0.7386	1.0077	1.256	0.8511	0.5665	0	0.8171	0	2.2581	0.7553	1.5874
novel.12707	0.1969	0.1989	0	0.3834	0.1961	0.9798	0	0	0.2	0	0	0.787	0.5912	0.3783	0.1882	0.196	0.2098	0.2005
novel.12708	0	0	0	0.0855	0.175	0.0874	0.6155	0.2747	1.2492	0.2595	0.1758	0.2634	0.0879	1.0128	0.7559	0.1749	0.5617	1.2522
novel.12710	0.8952	0.226	1.2701	0	0.1486	0	0.5225	0.0777	0.2272	0.0734	0.1493	0.0745	0.5226	0.4299	0	0	0	0
novel.12712	3.6356	2.3652	2.0103	1.346	1.4437	1.487	2.3209	0.9528	2.6271	1.2294	1.4058	1.9386	1.7856	1.4996	1.0232	0.6883	0.3089	0.0908
novel.12713	0.7096	1.1026	0.9293	1.3283	0.5979	1.5753	0.5462	1.0237	0.5543	1.7194	1.3653	2.1268	0.2731	0.6816	0.4174	1.1955	0	0
novel.12714	1.8147	0.4582	0.7951	0.3312	0.7906	1.5801	0.227	1.0635	0.4607	1.1164	1.3617	1.473	0.1135	0.4358	1.1924	0.7904	0.8459	0.2309
novel.12716	0.9761	0.9857	0.9775	0.5938	0.8505	1.0927	0.3662	0.3813	0.1239	0.8406	0.7324	0.3657	0	0	0	1.0931	1.0399	0.9935
novel.12717	0	0	0	0	0.2392	0.1195	0	0	0	0	0	0	0.8413	0.2307	1.033	0	0	0
novel.12718	0	0	0	0	0.5727	0	0	0	0.5839	0.283	0.2877	0.5745	0	2.7619	2.7482	0	1.2255	0.8781
novel.12719	0.5386	1.321	2.0805	0.7489	0.5364	0.8422	0.6159	0.6413	1.6407	1.136	0.7698	0.9993	0.462	0.5173	0	0.6128	0.164	1.3314
novel.1272	1.4299	2.6475	0.4773	0	0.712	1.66	3.3383	1.7381	6.0496	1.8766	0.4769	0.9523	1.1924	2.2891	0.9111	3.0841	3.047	2.1832
novel.12720	0.5664	1.1439	2.5118	0.5513	0.2417	0.322	1.781	1.0958	0.1643	0.1593	0.1619	0.4041	0	0.3109	0.0773	0.0805	0.2586	0.0824
novel.12722	1.1374	0.6892	0.4556	0.6642	0.2265	0.3961	0.1707	0.1777	0.6352	0	0.0569	0.2273	0.3415	0.4916	0	0.3963	0	0.3473
novel.12724	0	0.1645	0.6525	0.7928	0.6488	0.4863	0.163	2.2063	0.9924	0.6413	0.9778	2.9292	0	0	0.7784	1.6215	1.562	2.1554
novel.12727	0	0	0	0	0	0.9725	0.9779	0	1.9848	0	0.3259	0.1627	2.1191	0.3129	0.1557	0.1622	1.9091	1.3264
novel.12730	0.6524	0.5068	0.5277	0.7083	0.5247	0.8489	1.2553	1.4639	1.4267	0.568	0.4016	0.5013	2.8624	3.2535	3.3573	0.5495	1.0426	0.8939
novel.12732	1.2499	0.5049	1.7525	0.2433	0.2489	0	1.2506	0.7814	1.7769	0.7382	0.5002	0.4995	1.2508	0.2401	0.2389	0.2489	2.3972	0
novel.12733	0.2742	0.3077	0.3052	0.5042	0.9407	0.5306	2.1189	1.7937	1.9492	0.5699	0.4725	0.7915	5.0161	5.1365	4.9072	0.5612	0.7305	0.7754
novel.1274	1.6406	1.1045	1.3691	4.0587	2.7909	3.469	0.9575	1.5668	0.5553	2.6241	3.693	1.7755	1.2313	0.3939	0.9146	1.9734	1.4566	1.6003
novel.12745	1.0937	1.1045	1.2518	0.1521	0.6224	0	0	0	0	0.9227	1.7195	0	0	0	0	0	0	0.6361
novel.12746	0.4476	0.7534	0	1.0166	0.3714	0.8908	0.6718	0.0777	0.909	0.1469	0.2239	0.2236	0.8959	0.5732	0.2139	0	0	0.0759
novel.12747	0.3747	0.239	0.1185	0	0.2749	0.1766	0.513	0.226	0.2803	0.1553	0.3748	0.1576	0.8485	1.1175	1.5454	0.1374	0.1681	0.0803
novel.12749	0.7561	0	0	0.1227	0.6275	0.1254	0	0	0	0.124	0	0.1259	1.3873	0	0.3613	0	1.477	0.2566
novel.1275	54.6583	63.6693	57.8369	31.0471	33.9998	30.5475	59.3836	51.7465	54.4861	17.7862	22.3229	30.3692	63.7891	64.1028	80.768	14.6089	17.9229	17.0717
novel.12750	3.0497	1.0266	0.7635	0	0.5061	0.7587	0.2543	0	1.5483	0.7505	0	0.5078	1.0173	0.4882	0	0	0	0
novel.12751	0.7227	0.3193	1.0404	0.8793	0.6297	0.4045	0.7231	0.1882	0.7797	0.9781	1.5816	0.8122	0.7232	0.9544	0.777	1.0791	0.1444	1.0574
novel.12752	0	0	0.0754	0.1465	0.2997	0	0.3011	0.392	0.6876	0	0	0.2255	2.7107	2.8186	3.5956	0	0	0
novel.12753	9.9263	9.2426	7.8961	6.5784	7.7816	7.2154	7.1847	6.7479	8.2205	5.405	7.2545	8.299	3.3816	5.3419	4.3734	5.6064	5.8506	7.0224
novel.12756	0.3798	0.1918	0.7608	0	0	0	0.285	0.3957	0.2893	0	0	0.1897	1.3304	0.1824	0.0908	0	0	0
novel.12757	0	0.9372	1.6263	0	0.231	0	2.3213	1.692	1.4134	0	0	0	0.4643	2.8969	0.8869	0	0	0
novel.12758	0.1346	0	0.674	0	0.4021	0	0	0.7012	0.1367	0.1325	0	0	0.4041	0.1293	1.5438	0	0	0
novel.1276	0.1237	0	0.2478	1.4452	0.6161	0	0.3714	0.2578	0	0.1218	0.1238	0.3708	0	0.2377	0	0	0	0.2519
novel.12762	0.2329	1.1759	0.6997	0	1.8552	0.4635	0	0.7279	0	1.3754	0.9319	0.698	0	1.5658	0.2226	3.2455	0.4962	0
novel.12763	0.4367	0.441	0.2187	0	0.2174	0.1086	0	0.455	0.1109	0.4298	0.2185	0.3272	0.1093	0	0.1043	0.4347	0.1163	0.1111
novel.12764	0.8379	0.7615	0.1678	0.2447	1.5018	0.5002	0.9222	1.0475	0.8508	0.4124	0.7544	0.7533	0.2515	0.0805	0.4805	0.5838	1.0712	0.8528
novel.12765	1.5428	1.5836	1.7476	1.0011	1.1417	0.8641	1.9148	1.9675	2.0288	0.6058	0.4723	0.6906	1.856	1.9677	1.692	0.856	0.7904	0.5921
novel.12767	0.542	0.6842	0	0.2638	0	1.2135	0.2712	0.5647	0.5504	0.1334	0.6778	0	1.0848	0.3905	0	0	0.4331	0.9655
novel.12768	0.3356	1.5252	0	0.49	1.5039	1.5028	4.0295	2.0979	0	0.6607	0	0.8382	0	1.9341	0	0.8352	0	1.0248
novel.12769	8.9328	9.0213	8.8836	7.0445	7.9482	8.3127	6.1861	8.0788	6.6347	6.167	5.027	6.693	5.9181	7.2891	4.3873	4.5491	5.0011	6.1669
novel.1277	0.2508	0.3166	0.4395	0.122	0.1873	0.1871	0.3763	0.0653	0.191	0	0.1882	0.1253	0.4391	0.4215	0.719	0.1248	0.6679	0.1914
novel.12770	1.9921	3.5503	3.677	1.1026	2.1782	2.0989	6.3705	4.2324	2.816	4.5753	3.3999	3.434	7.1924	5.9279	6.3091	2.7996	5.7432	5.1687
novel.12771	0.3939	0.1989	0	0.3834	0	0.196	0	0.2052	0	0.3877	0.5911	0.3935	0.1971	0.3783	0.3764	3.7249	1.259	1.0023
novel.12773	0	0	0	0	0	0	0	0	0	0	0	0	2.6143	0.2788	1.6645	0.8669	0	0
novel.12774	0.3313	0.239	0.3792	0	0.1885	0	0.4736	1.4301	0.7209	0.1398	0.0474	0.2837	2.7472	3.4097	1.6285	0.4712	0.1009	0.4336
novel.12775	0.2285	0	0	0.8898	0.6827	0.4548	0	0	0.2321	0.6748	0.2286	0	0	0	0.2184	0	0	2.0936
novel.1278	0	0.2981	0	0.7183	0	0.2937	0.5907	0	0	0.1453	0.443	0	1.4769	0	0	0.5877	0.1572	1.2018
novel.12780	12.6013	13.8005	13.1932	11.1507	11.3263	13.2721	13.0996	13.0011	14.2909	7.9737	9.2098	10.4227	9.7853	13.9114	9.5801	16.9022	18.0905	17.699
novel.12784	2.4261	1.7567	1.6961	2.2724	1.8233	2.3686	2.3816	4.2923	3.5325	4.9112	4.3965	6.0821	6.3673	6.9469	6.9124	3.0986	4.6821	2.8888
novel.12785	0	0	0	0.8029	0	0.4104	0	0	0	0.8796	0.3439	0.8241	0.3439	0	0	0.8896	0.9521	1.3294
novel.12787	1.4866	0.1501	0	1.3023	0.2961	0.1479	0.1487	1.8586	0.4528	0.878	0.7436	0.5941	1.3389	0.5712	1.1366	0.444	0.9503	0.3026
novel.12789	0.9847	0.1989	0.3944	0.1917	0.7844	0.196	0.3941	0	0	1.5508	0.5911	0.3935	0	0.1892	0	0	0	0
novel.1279	0.2424	1.0608	0.2428	0.7865	0.7242	0.7236	1.051	0.1684	0.5743	0.7158	0.485	0.3229	0.0809	0	0	0	0.1722	0.9869
novel.12793	3.0142	2.875	1.8028	2.4857	2.8348	2.1246	0.7959	1.134	0.9777	3.0493	3.602	4.015	0.1676	0.4423	0.9203	2.5005	2.4533	2.9403
novel.12794	0.1984	0.1002	0	0.1448	0.0494	0.148	0.0496	0.2583	1.1078	0	0.0992	0.1982	0.9429	0.6669	0.948	0.2468	0.0528	0.101
novel.12799	0	1.5928	0	0	0	0	1.052	1.0955	2.4022	0	1.3149	0.7878	0	1.0099	1.2561	0	0	0
novel.128	0.1501	0.0816	0.1272	0.2585	0.276	0.2873	0.6932	0.5053	0.2814	0.1705	0.2195	0.2999	0.3467	0.4437	0.298	0.1609	0.1722	0.1293
novel.1280	0	0	0.859	0.334	0.3417	0.5122	0	0	0	0	0.5149	0.857	0	0	0	0	0.5484	1.5716
novel.12800	0.3951	1.1972	0.7914	0	0.787	1.1796	1.3838	1.8526	0.4012	0.5834	0.3953	0.7895	0.5931	0.9489	0.1888	0.7867	0.421	0
novel.12801	0.3224	0.6511	0.1614	0.3138	0	0.3208	1.4514	1.8472	4.4188	0.1586	0	0	0	0.4644	0	0.6418	0	0.8203
novel.12802	0	0.197	0.586	0.1899	0.777	0	0	0	0	1.344	0.1951	0.1949	0	0	0	0	0	2.7796
novel.12805	0	0	0.1747	0.3397	0.6951	0.5209	1.0475	0.1818	0	0.3435	1.222	0.1743	0.1746	0.6704	0	0.5211	0.9296	0
novel.12807	0.2817	0.3557	0.2821	0.1861	0.2305	0.3104	1.2182	1.1532	1.839	0.3565	0.1711	0.3518	2.0239	1.9813	1.7406	0.6711	0.7504	1.0242
novel.12808	0.1901	0.224	0.0635	0.2776	0.2524	0.2838	0.317	0.4952	0.4504	0.2807	0.4121	0.2532	0.3488	1.2174	0.4542	0.757	0.5401	0.774
novel.12812	1.7834	1.8573	0.9488	1.1934	0.7215	1.22	1.0037	1.5097	0.3961	1.536	0.2788	1.1135	2.6212	0.8029	1.0653	0.6657	0.8907	0.3971
novel.12813	0.1957	0.3952	1.1758	1.3333	0.3897	0.1947	0.3916	0	0.3974	0.1926	0.7831	0.391	0.3916	0.5639	0	0	0	0.5975
novel.12814	0	0.8621	2.5646	0	1.4876	0	1.2811	1.7787	0.2167	2.1006	0	0.2132	0.6407	2.2548	0.8158	0.2124	0.4547	0
novel.12815	5.7981	13.2781	14.1482	8.5053	10.897	10.9703	7.0269	8.3381	13.8477	9.1635	10.4577	8.4846	8.9077	12.7855	5.6195	5.2841	5.3945	6.8992
novel.12816	1.2104	1.3854	4.2022	3.6131	2.4107	1.5257	3.7948	5.9692	3.4414	2.3829	3.3908	2.6603	3.6339	2.4803	3.2392	2.0082	2.8372	3.614
novel.12819	0.4385	0.4429	0.1464	0.1423	0	0.2909	0	0.1523	0	0	0.1462	0	0	0	0.1397	0	0	0.1488
novel.1282	8.7626	10.8775	14.26	3.9981	6.9081	4.3598	7.6716	9.0345	6.6732	4.2227	3.4702	3.1004	3.197	4.4713	4.2746	5.9062	4.3764	2.7873
novel.12820	0	0	0	0	0	0	0	0	0	0	0	0	0.533	0.7673	2.0361	0	0	0
novel.12823	0.9141	0.7386	1.8309	0	0.1821	0	0	0.9524	0	0	0.1829	0	1.2807	0.7024	0	0	0	0
novel.12824	0.2595	1.3105	0.2599	0.2526	0	0.2582	0	0	0	0	0.7789	0	0	1.2464	0	0	0.2765	0
novel.12827	2.3146	1.6183	0	1.0398	0.1773	0.5315	0	0.9275	0	0.3505	0.5344	1.7787	0.3563	0	0.3403	1.4179	0.1897	0.1812
novel.12828	1.7416	0.5863	0.2907	0	0.5781	0	0	1.5121	0	0.2857	0	0	0	0	1.3871	0	0	0.5909
novel.12832	0.6214	1.1855	0.6224	0.5377	1.1002	0.2748	0.5527	0.5755	0.7712	0.7476	1.5198	0.6208	0.1382	0.0663	0.396	0.7561	0.3678	1.7571
novel.12833	0	0	0	0.1239	0.2536	0.2534	0.1274	1.4593	0	0	0	0	1.2743	0.3669	1.217	1.0141	0	0.3888
novel.12834	0.4658	0.7056	0	0	0.2319	1.6221	1.6311	0	1.6553	0.6877	0	0	0	1.1184	0	0.2318	0.4962	0.237
novel.12837	0.0333	0	0	0.0648	0.0331	0.3642	1.165	1.0398	0.5743	0.0982	0.233	0.1662	2.0308	1.0226	1.9714	1.1591	0.5317	1.2191
novel.12838	0	0.7029	0	0.4516	0.231	0.4617	0	0.9668	0	0	0	0.6953	0.2322	0	0	0	0	0.7084
novel.12839	1.8722	1.3505	0	0.781	0	0.5323	2.1408	0.836	0.5431	0	0.5352	0.8016	1.3382	0.7707	0.7669	1.8637	1.4248	0.8167
novel.1284	2.8626	2.6686	3.5913	0.643	1.5036	1.1269	1.3219	1.5404	1.118	0.4335	0.5665	0.7228	2.9906	1.2992	1.6836	0.9081	1.1396	1.1527
novel.12840	0.209	1.0555	0	0	0	0	1.4641	0.1089	0.1061	0	0	0	0.2092	0.502	0	0.3121	0	0.4255
novel.12841	0.4246	0.4824	0.1595	1.1882	0.9513	1.1619	9.3462	9.7875	10.1854	1.515	1.062	1.4846	15.5619	9.8388	9.9928	2.0605	3.506	4.9161
novel.12842	0.1144	0.0963	0.1624	0.6313	0.2849	0.446	0.7539	0.6359	0.7457	0.6759	0.6107	0.6098	1.6129	1.8229	1.8139	1.1583	1.3718	1.1455
novel.12843	0	0	0	0	0	0	0	0	0	0	0	0	0.6474	1.0357	0.5153	0	0	0.1098
novel.12845	1.9249	1.4138	0	2.044	0.697	2.9602	1.7509	1.2762	1.4215	2.9282	0.8754	0.8741	0.8756	1.6808	0	1.5678	0.5593	0.1781
novel.12846	0.7291	0	0	0	0	0	1.2159	0.2532	0.4936	0	0.7295	0	0	0	0.9292	0	0.259	0
[truncated: 38,519 more rows]
