# Supplementary material for: Integrated Transcriptome and Metabolome Analysis Reveals Mechanism of Flavonoid Synthesis During Low-Temperature Storage of Sweet Corn Kernels
Source: Foods. 2024 Dec 12;13(24):4025. doi: 10.3390/foods13244025 (PMC11727310; doi:10.3390/foods13244025)
Supplement: Supplementary file 1 [file foods-13-04025-s001.zip › Supplemental/Table s2.xlsx]

## Sheet: Sheet1
Table S2. List of DEGs between different temperatures.
					D1_N vs D1_F			D3_N vs D3_F			D5_N vs D5_F
ID	Chr	Start position	End position	Sub class	Log2FoldChange	P_adjust	Type	Log2FoldChange	P_adjust	Type	Log2FoldChange	P_adjust	Type
Zm00001eb000370	chr1	1601134	1602423	2	-1.14227	6.73611e-10	down	-1.5762	1.18716e-16	down	-1.42218	7.4452e-11	down
Zm00001eb000570	chr1	2288852	2293806	2	-1.15185	0.0166885	down	-1.90334	0.000456542	down	-1.79286	0.0145666	down
Zm00001eb000850	chr1	3086161	3086776	4	-1.43105	1.2259e-30	down	-2.6819	1.38348e-38	down	-3.2343	9.60858e-226	down
Zm00001eb001010	chr1	3432419	3436408	2	-1.32181	1.37384e-10	down	-1.59081	1.19209e-13	down	-1.82112	3.72114e-14	down
Zm00001eb001490	chr1	4370484	4378831	2	-1.015	6.65394e-07	down	-1.4263	1.44339e-08	down	-1.58524	1.18552e-07	down
Zm00001eb002380	chr1	6724575	6726661	2	-2.3733	0.000761247	down	-4.27361	0.00344511	down	-4.50054	9.42095e-06	down
Zm00001eb002620	chr1	7344153	7348877	4	-5.34493	2.08799e-205	down	-4.63853	0	down	-5.90225	0	down
Zm00001eb002780	chr1	7779715	7781456	4	-2.14897	0.000539654	down	-3.72759	2.58218e-16	down	-5.85525	5.39828e-20	down
Zm00001eb002790	chr1	7813648	7815428	4	-2.74801	2.28612e-12	down	-5.86442	4.74933e-16	down	-8.06218	2.7282e-11	down
Zm00001eb002800	chr1	7817539	7818734	4	-2.50742	0.00121901	down	-1.97382	7.18465e-05	down	-7.9065	1.08778e-09	down
Zm00001eb003120	chr1	8431970	8434160	2	-1.5972	6.71151e-07	down	-1.13769	0.00114594	down	-1.55176	0.000625731	down
Zm00001eb004540	chr1	12434130	12438763	2	-1.21091	0.00211649	down	-2.6091	1.26845e-09	down	-2.09978	0.000418956	down
Zm00001eb005020	chr1	13757941	13762067	2	-1.57163	2.82564e-07	down	-2.28549	6.647e-10	down	-2.75138	5.03983e-12	down
Zm00001eb006210	chr1	17734718	17736146	4	-2.11155	2.26497e-29	down	-2.84173	2.79733e-21	down	-3.3009	4.04252e-113	down
Zm00001eb006610	chr1	18830491	18833345	4	-1.09121	0.0457615	down	-1.93074	4.09625e-07	down	-1.95208	6.73804e-05	down
Zm00001eb006770	chr1	19575922	19578862	2	-3.13631	1.90687e-63	down	-2.89864	4.52628e-60	down	-4.20616	2.26708e-66	down
Zm00001eb006780	chr1	19638654	19640660	2	-2.51783	0.00253821	down	-4.60241	1.36546e-09	down	-2.66962	0.00256624	down
Zm00001eb007760	chr1	22830209	22834612	4	-1.49661	0.000380187	down	-1.36566	0.000177618	down	-1.52533	2.27398e-05	down
Zm00001eb008080	chr1	24078189	24080376	2	-2.96698	1.09824e-16	down	-3.43972	1.06513e-16	down	-2.36541	0.00042327	down
Zm00001eb008140	chr1	24371598	24375522	2	-1.02502	1.53583e-10	down	-1.75121	6.80725e-37	down	-1.85635	9.45138e-23	down
Zm00001eb008180	chr1	24745257	24749932	4	-2.17907	5.11705e-25	down	-3.20741	1.42938e-54	down	-4.5959	9.10023e-38	down
Zm00001eb009090	chr1	27921803	27924732	4	-1.48331	4.36916e-08	down	-1.93	9.66942e-13	down	-2.93638	1.06966e-30	down
Zm00001eb009130	chr1	28321395	28330871	2	-1.04937	0.00237575	down	-1.84501	0.0001134	down	-1.9481	6.7768e-05	down
Zm00001eb009580	chr1	29708345	29742246	2	-1.37152	1.11338e-07	down	-2.34997	3.62248e-22	down	-2.33618	3.76806e-11	down
Zm00001eb009660	chr1	30281678	30286028	4	-1.56813	3.95837e-05	down	-2.12699	1.36892e-11	down	-3.21383	1.26785e-18	down
Zm00001eb010360	chr1	32807258	32810744	2	-1.6444	3.50619e-31	down	-3.22803	3.61255e-192	down	-3.62127	3.4447e-137	down
Zm00001eb011050	chr1	35509242	35516406	4	-1.14516	2.83788e-10	down	-2.71025	4.71188e-157	down	-2.38525	7.74416e-121	down
Zm00001eb011270	chr1	36281871	36284154	4	-1.32564	9.70401e-19	down	-2.37033	2.97103e-155	down	-2.82429	1.47655e-97	down
Zm00001eb012550	chr1	41300057	41300932	4	-2.3212	4.70564e-31	down	-2.77958	2.4857e-206	down	-3.5109	3.03213e-259	down
Zm00001eb013030	chr1	43336628	43347740	4	-1.33475	0.000827969	down	-1.06288	0.0038593	down	-1.53641	1.4891e-05	down
Zm00001eb013810	chr1	46245762	46248798	2	-1.96362	0.000283187	down	-3.54332	2.52408e-05	down	-3.18368	0.00354074	down
Zm00001eb013990	chr1	46961580	46962740	4	-1.03331	3.15548e-21	down	-1.19615	9.36196e-43	down	-1.70722	6.7996e-82	down
Zm00001eb014000	chr1	46984481	46985367	4	-2.22143	3.0075e-73	down	-2.59672	1.22768e-196	down	-3.38474	4.5855e-214	down
Zm00001eb014010	chr1	46990346	46991278	4	-4.0614	4.91907e-82	down	-3.07626	1.31187e-71	down	-4.69167	2.16632e-145	down
Zm00001eb015190	chr1	51973617	51975733	2	-1.23436	0.000372981	down	-1.26517	0.0013869	down	-1.46673	0.0112841	down
Zm00001eb015240	chr1	52130048	52139540	2	-1.34536	6.72418e-10	down	-2.7615	3.58437e-67	down	-2.12565	8.33603e-23	down
Zm00001eb015720	chr1	54373699	54379357	2	-2.9965	2.1261e-22	down	-2.69318	3.37526e-14	down	-3.56428	7.00554e-24	down
Zm00001eb015890	chr1	55155330	55160761	2	-1.59583	2.1122e-10	down	-2.17765	1.21147e-17	down	-1.96937	2.52164e-07	down
Zm00001eb016610	chr1	58470408	58471902	2	-1.71311	3.7952e-12	down	-2.59065	1.75123e-20	down	-1.77586	1.88854e-05	down
Zm00001eb016750	chr1	59706288	59710432	2	-1.75041	3.27286e-23	down	-2.62561	6.31384e-74	down	-1.48263	5.8454e-10	down
Zm00001eb017400	chr1	62276072	62277852	4	-2.56805	3.89635e-13	down	-2.6694	2.93751e-27	down	-3.68586	2.36632e-103	down
Zm00001eb017930	chr1	63807840	63809328	2	-1.41695	3.59933e-05	down	-3.0232	1.94336e-29	down	-2.25664	3.24474e-07	down
Zm00001eb018220	chr1	65027989	65033690	2	-1.8415	3.06603e-18	down	-3.08587	5.07564e-25	down	-4.38703	1.17122e-25	down
Zm00001eb018570	chr1	66111144	66112191	4	-1.99735	0.00459122	down	-2.10907	4.33491e-06	down	-3.81083	1.18679e-06	down
Zm00001eb018870	chr1	67723745	67726370	4	-1.38418	0.00721753	down	-1.48217	0.00354695	down	-1.2973	0.00411601	down
Zm00001eb019390	chr1	70047964	70049778	2	-1.64728	0.00637875	down	-3.22588	3.88932e-07	down	-1.55607	0.014455	down
Zm00001eb019840	chr1	72506052	72509407	4	-1.40822	1.22383e-05	down	-1.88419	5.12512e-15	down	-2.4405	1.41266e-16	down
Zm00001eb020260	chr1	75022902	75032478	4	-1.01953	4.08866e-07	down	-1.481	2.50528e-31	down	-1.96565	2.13083e-64	down
Zm00001eb020950	chr1	79115933	79117889	4	-4.10007	0.000153574	down	-6.5439	1.98909e-06	down	-6.38478	5.43647e-08	down
Zm00001eb021200	chr1	80515472	80520520	4	-3.46589	1.1031e-06	down	-3.20885	2.32189e-10	down	-4.56724	3.81775e-51	down
Zm00001eb021310	chr1	81002330	81004685	2	-2.03695	3.71515e-21	down	-2.14259	3.0135e-26	down	-2.24606	5.85793e-23	down
Zm00001eb021840	chr1	83214901	83218010	2	-2.02648	5.48565e-06	down	-2.92545	1.61655e-10	down	-2.24027	7.28698e-06	down
Zm00001eb022240	chr1	85314353	85315626	2	-2.11223	3.45732e-10	down	-1.96999	1.20966e-09	down	-2.49062	7.64732e-10	down
Zm00001eb022380	chr1	85658516	85659741	4	-1.04629	0.00117592	down	-3.00067	6.64013e-46	down	-4.10526	1.1297e-39	down
Zm00001eb022390	chr1	85708099	85708437	4	-1.7717	6.11494e-05	down	-1.91009	2.78444e-13	down	-2.9079	6.83147e-184	down
Zm00001eb022500	chr1	86493293	86494456	4	-1.82339	9.92694e-10	down	-2.10975	9.09537e-15	down	-3.40595	2.59179e-09	down
Zm00001eb022710	chr1	87384846	87386772	2	-6.23078	8.00062e-42	down	-8.03316	4.43236e-26	down	-9.31192	3.15645e-13	down
Zm00001eb022870	chr1	88775487	88777794	2	-1.82209	0.007624	down	-4.12002	1.50454e-06	down	-2.88719	0.000372503	down
Zm00001eb023490	chr1	93340488	93342374	2	-4.14875	1.31359e-07	down	-5.32485	1.35554e-07	down	-7.52923	1.36213e-07	down
Zm00001eb023500	chr1	93474804	93482139	2	-1.13673	0.00115278	down	-1.24949	0.000576423	down	-1.48101	0.000416819	down
Zm00001eb023590	chr1	93789616	93792425	2	-1.79471	0.0364557	down	-3.05636	0.0019844	down	-2.56978	0.0133628	down
Zm00001eb023730	chr1	95277243	95286198	4	-1.81977	0.000798356	down	-1.28511	0.00877846	down	-2.45924	7.50267e-10	down
Zm00001eb024960	chr1	104943791	104948823	2	-1.67406	5.8673e-07	down	-1.79893	1.27984e-12	down	-1.32548	8.32345e-07	down
Zm00001eb025150	chr1	106945830	106948497	4	-2.06022	2.21227e-19	down	-2.31688	3.83393e-36	down	-2.66685	2.44914e-34	down
Zm00001eb025880	chr1	114276473	114278942	2	-1.67598	5.64246e-13	down	-2.60398	2.289e-24	down	-2.67667	3.4341e-21	down
Zm00001eb026330	chr1	119489146	119502284	4	-1.61828	7.66699e-15	down	-3.77178	1.94419e-110	down	-5.13947	1.42101e-155	down
Zm00001eb026490	chr1	121465669	121469876	2	-1.14874	7.23974e-06	down	-2.35148	2.66533e-13	down	-2.76135	2.00673e-07	down
Zm00001eb026690	chr1	124029455	124030640	4	-1.56168	0.0243575	down	-2.26869	0.000846901	down	-4.92266	2.07833e-07	down
Zm00001eb026860	chr1	126360704	126364311	4	-1.98886	0.000230269	down	-1.28169	0.015883	down	-1.09844	0.0233856	down
Zm00001eb027550	chr1	134342739	134359738	4	-1.08892	1.52597e-06	down	-2.10393	1.28438e-48	down	-2.20127	1.18711e-60	down
Zm00001eb027750	chr1	141552076	141560183	2	-1.3468	0.000256659	down	-3.1623	1.33373e-14	down	-3.44857	4.58713e-15	down
Zm00001eb028020	chr1	145036857	145039254	4	-2.28368	8.54362e-13	down	-2.59504	5.43162e-27	down	-3.58163	1.12243e-07	down
Zm00001eb028220	chr1	147854533	147885596	2	-1.95267	1.16036e-11	down	-1.93381	4.51862e-07	down	-2.54983	7.35179e-11	down
Zm00001eb028820	chr1	154476509	154478109	4	-1.35695	5.26485e-05	down	-2.78501	1.32297e-32	down	-4.09335	3.61604e-37	down
Zm00001eb029140	chr1	156993315	156998321	2	-6.95876	1.54702e-51	down	-6.92124	8.12215e-54	down	-6.00724	6.34901e-41	down
Zm00001eb029730	chr1	162311649	162315991	2	-1.21791	2.74565e-07	down	-2.15891	8.53737e-22	down	-1.81738	3.46608e-09	down
Zm00001eb030130	chr1	165571075	165571966	2	-1.26769	2.1003e-17	down	-2.842	5.99914e-249	down	-1.34047	1.08317e-44	down
Zm00001eb030260	chr1	166336067	166340970	4	-1.12239	0.0046856	down	-1.91967	3.96405e-08	down	-1.94545	8.9011e-07	down
Zm00001eb030510	chr1	168954998	168957929	2	-1.1652	7.93498e-05	down	-1.66115	7.91221e-08	down	-1.83165	1.50142e-05	down
Zm00001eb030960	chr1	171539378	171542346	2	-1.27749	0.00529962	down	-2.84738	9.55461e-08	down	-1.48108	0.0101398	down
Zm00001eb032600	chr1	182075421	182076489	4	-3.66196	1.70743e-40	down	-4.28556	1.67473e-161	down	-6.2458	0	down
Zm00001eb032860	chr1	183815811	183817146	2	-1.1606	2.35332e-07	down	-1.59246	2.40165e-11	down	-1.86625	6.23609e-07	down
Zm00001eb033160	chr1	184760818	184761809	4	-1.9749	0.000225496	down	-2.72117	2.80737e-21	down	-4.7559	1.20723e-55	down
Zm00001eb033330	chr1	185390110	185394101	2	-1.9002	4.44641e-10	down	-3.37947	3.10129e-25	down	-4.46617	3.45878e-15	down
Zm00001eb033550	chr1	186346816	186356963	2	-1.16944	0.000929255	down	-2.177	2.50084e-07	down	-1.32543	0.0137627	down
Zm00001eb033690	chr1	186961466	186965993	2	-1.01908	0.00153336	down	-1.1067	0.000227713	down	-1.02391	0.00399319	down
Zm00001eb037740	chr1	202909790	202911506	2	-2.07552	0.000452904	down	-1.88066	0.00718395	down	-2.30015	0.00705569	down
Zm00001eb038180	chr1	204185521	204186811	4	-1.27977	0.0323648	down	-1.25437	0.0186321	down	-2.81914	2.39575e-07	down
Zm00001eb038290	chr1	204575555	204578509	4	-1.86157	1.77173e-08	down	-2.03315	4.6602e-20	down	-2.02749	4.60125e-23	down
Zm00001eb038680	chr1	206546796	206549357	4	-1.25602	0.0276116	down	-2.01974	8.89164e-06	down	-2.47433	6.70327e-10	down
Zm00001eb038890	chr1	207455416	207457972	4	-1.87049	1.88326e-45	down	-2.44925	6.58899e-179	down	-1.84675	1.02658e-92	down
Zm00001eb039650	chr1	210055771	210057636	2	-2.07652	5.19635e-74	down	-1.5801	1.33973e-84	down	-1.12325	3.33535e-20	down
Zm00001eb040160	chr1	211806186	211811544	2	-1.70532	0.000208533	down	-1.69911	4.03528e-05	down	-2.19019	0.000938338	down
Zm00001eb040570	chr1	213906537	213908090	4	-5.64112	7.77675e-06	down	-9.58632	1.36718e-14	down	-7.68578	2.18615e-23	down
Zm00001eb040730	chr1	214402569	214403602	2	-1.81094	2.05417e-10	down	-2.55991	3.41899e-27	down	-2.77424	1.2319e-20	down
Zm00001eb041700	chr1	219547437	219549217	4	-2.12173	0.00234323	down	-5.25066	1.13041e-11	down	-8.36267	1.64781e-10	down
Zm00001eb042630	chr1	224874528	224876071	4	-1.40481	3.098e-05	down	-1.43819	1.71683e-08	down	-1.85632	2.335e-09	down
Zm00001eb043100	chr1	227503002	227505303	2	-1.89639	2.81626e-11	down	-1.64864	3.92064e-05	down	-1.51162	0.0196884	down
Zm00001eb043670	chr1	229405820	229408291	2	-2.77308	1.12389e-07	down	-2.41019	1.42273e-05	down	-2.81891	0.000101876	down
Zm00001eb043700	chr1	229557798	229560591	4	-1.20284	1.76515e-06	down	-2.26508	4.65123e-19	down	-3.93378	5.56555e-46	down
Zm00001eb044240	chr1	231738846	231754944	4	-1.21957	0.00839342	down	-1.43561	1.29957e-05	down	-1.2861	0.000232797	down
Zm00001eb044350	chr1	231947094	231949865	4	-1.26959	1.52935e-07	down	-1.45958	9.92564e-10	down	-2.3505	7.18139e-25	down
Zm00001eb044400	chr1	232112008	232112963	4	-1.5683	0.000224273	down	-1.98693	3.77353e-07	down	-4.17975	4.76964e-22	down
Zm00001eb044470	chr1	232348918	232350016	4	-1.47882	1.80801e-06	down	-1.46262	1.78898e-11	down	-2.58411	1.01735e-25	down
Zm00001eb044620	chr1	232869781	232872402	4	-1.22788	1.69899e-14	down	-1.95721	1.3314e-80	down	-2.586	3.25738e-120	down
Zm00001eb044790	chr1	233518533	233526009	2	-1.04738	8.06165e-07	down	-2.15557	1.57513e-33	down	-1.66166	7.32476e-14	down
Zm00001eb044900	chr1	233920171	233923250	2	-2.05736	2.24093e-08	down	-1.84888	1.92812e-11	down	-2.52026	3.20096e-13	down
Zm00001eb045300	chr1	235177855	235202943	2	-1.32326	0.000215159	down	-2.13488	1.20991e-10	down	-2.39528	2.56816e-09	down
Zm00001eb045580	chr1	235868729	235869431	4	-1.87594	0.0114239	down	-2.65561	1.26819e-05	down	-3.61507	3.69257e-07	down
Zm00001eb045750	chr1	236792940	236795058	4	-2.9924	3.5055e-08	down	-3.81237	5.00058e-18	down	-3.68728	9.16021e-11	down
Zm00001eb045990	chr1	238210848	238216781	4	-4.05699	1.05722e-06	down	-1.29279	0.033088	down	-3.44773	1.03397e-12	down
Zm00001eb046170	chr1	239097082	239100854	4	-1.32554	9.16249e-06	down	-1.9163	6.25401e-15	down	-2.11256	2.66849e-26	down
Zm00001eb046900	chr1	241349964	241351069	2	-1.86241	1.74732e-08	down	-2.24892	1.38122e-06	down	-5.1442	1.59337e-15	down
Zm00001eb047120	chr1	242409085	242410825	2	-1.45442	0.000195875	down	-1.10043	0.0124714	down	-2.65999	1.16506e-06	down
Zm00001eb047550	chr1	244188946	244191467	4	-1.05835	0.000615163	down	-1.59316	7.26504e-15	down	-1.26806	3.87307e-11	down
Zm00001eb048190	chr1	247231329	247232696	4	-2.67537	0.000472165	down	-2.79219	3.40659e-06	down	-3.7737	2.34967e-08	down
Zm00001eb048710	chr1	250454021	250455836	4	-2.999	4.14633e-06	down	-5.2224	3.74613e-09	down	-4.38453	1.24696e-16	down
Zm00001eb048740	chr1	250496204	250497299	2	-1.45851	1.30505e-35	down	-1.55579	8.85732e-79	down	-1.46633	7.79738e-31	down
Zm00001eb049790	chr1	254266263	254268276	4	-2.2756	1.32333e-06	down	-2.92827	1.11151e-38	down	-3.67768	8.67389e-118	down
Zm00001eb050910	chr1	259335615	259337851	2	-1.74869	0.033198	down	-2.20524	0.0014318	down	-2.31618	0.013852	down
Zm00001eb050930	chr1	259400770	259407124	2	-1.45274	8.76835e-08	down	-1.36387	1.18213e-05	down	-2.91082	6.31177e-13	down
Zm00001eb051160	chr1	260172982	260178083	4	-1.20358	0.00066908	down	-1.39743	9.33752e-07	down	-2.40336	8.52998e-14	down
Zm00001eb051400	chr1	261090274	261092257	4	-2.53454	6.54156e-10	down	-3.63375	1.27748e-18	down	-4.29706	5.22352e-29	down
Zm00001eb051810	chr1	262595448	262595825	2	-1.85538	3.10878e-25	down	-2.39163	2.24517e-84	down	-2.16968	2.10622e-68	down
Zm00001eb052070	chr1	263730728	263733431	2	-1.97865	2.93507e-06	down	-1.19688	0.00454423	down	-1.28715	0.0141007	down
Zm00001eb052450	chr1	264903007	264905437	4	-2.6705	4.44438e-59	down	-3.03751	0	down	-3.49935	0	down
Zm00001eb052520	chr1	264987437	264988542	4	-4.37917	1.90561e-34	down	-6.16237	1.0167e-162	down	-7.60599	0	down
Zm00001eb052890	chr1	266321457	266323150	4	-1.42823	0.0155318	down	-2.44936	3.13137e-10	down	-2.31656	2.24769e-07	down
Zm00001eb053160	chr1	267362911	267366291	2	-1.7505	1.31707e-08	down	-1.55689	0.000109666	down	-1.74274	3.86206e-05	down
Zm00001eb053700	chr1	269601433	269602721	4	-4.5484	7.54694e-10	down	-5.11117	2.46252e-22	down	-6.69751	9.82797e-17	down
Zm00001eb053810	chr1	270031915	270035633	2	-1.63102	2.65845e-09	down	-1.23213	0.000161101	down	-1.7401	7.30994e-07	down
Zm00001eb053940	chr1	270577834	270581119	2	-1.09185	9.07301e-07	down	-1.84915	8.05744e-22	down	-1.10318	1.50125e-05	down
Zm00001eb055320	chr1	275521953	275526433	2	-1.07211	3.24805e-06	down	-1.21058	8.77959e-11	down	-1.05212	4.12842e-05	down
Zm00001eb055620	chr1	276651571	276662733	2	-1.29494	3.39343e-06	down	-2.38395	5.64691e-23	down	-2.55062	3.04523e-15	down
Zm00001eb056030	chr1	278825101	278828112	4	-1.09773	0.000740632	down	-1.40146	2.33168e-11	down	-2.66041	8.3212e-34	down
Zm00001eb056280	chr1	279867644	279868598	2	-1.10101	0.000110021	down	-1.27834	6.84586e-05	down	-3.02673	8.38335e-13	down
Zm00001eb056450	chr1	280473622	280478439	4	-1.48875	7.0031e-28	down	-2.03733	5.02284e-130	down	-1.83403	8.00633e-65	down
Zm00001eb057120	chr1	282509952	282511166	4	-1.29582	1.0652e-13	down	-1.90207	2.72814e-136	down	-3.80494	0	down
Zm00001eb057130	chr1	282541392	282542374	4	-1.39712	4.82724e-10	down	-1.23066	5.34877e-25	down	-2.34665	1.66618e-83	down
Zm00001eb057250	chr1	282977863	282982562	2	-1.62464	1.86253e-31	down	-1.52123	1.85115e-33	down	-1.44314	2.35097e-20	down
Zm00001eb057350	chr1	283193743	283194961	4	-2.50564	1.36568e-52	down	-3.07404	2.84267e-275	down	-4.016	7.14418e-68	down
Zm00001eb057750	chr1	284764856	284766611	4	-1.7658	0.00149413	down	-3.91981	4.11307e-15	down	-4.87082	3.91192e-13	down
Zm00001eb058060	chr1	285645116	285647202	4	-8.21329	2.77311e-10	down	-7.06787	2.32474e-24	down	-9.95178	5.93959e-21	down
Zm00001eb058070	chr1	285652673	285654937	4	-1.64496	1.06126e-07	down	-3.44096	1.20619e-31	down	-7.374	8.43082e-70	down
Zm00001eb059880	chr1	291997543	291998211	2	-1.12892	0.0202198	down	-1.96079	4.66613e-08	down	-1.80454	6.06212e-05	down
Zm00001eb060070	chr1	292725213	292733317	4	-1.37158	5.02815e-07	down	-1.41256	4.95073e-08	down	-2.04497	1.71543e-11	down
Zm00001eb060710	chr1	294609116	294610150	2	-1.4121	0.00233608	down	-3.08571	0.000297569	down	-2.52358	0.000148382	down
Zm00001eb060980	chr1	295423285	295426271	4	-1.06028	1.02741e-06	down	-1.8655	3.21224e-15	down	-2.51695	3.31393e-19	down
Zm00001eb061400	chr1	296823440	296825544	4	-1.20309	7.27209e-08	down	-1.15398	7.12143e-11	down	-1.45384	2.66003e-15	down
Zm00001eb061490	chr1	297148905	297151559	4	-4.38002	6.74311e-14	down	-3.39629	1.3951e-16	down	-3.64695	1.20886e-16	down
Zm00001eb062510	chr1	300070598	300072122	2	-1.91408	5.18756e-24	down	-1.17062	2.82565e-22	down	-1.24943	4.07141e-18	down
Zm00001eb062750	chr1	300684048	300685030	4	-2.10051	1.09582e-31	down	-3.06343	1.24815e-122	down	-4.20489	3.12722e-191	down
Zm00001eb063070	chr1	301603401	301605367	4	-3.58073	1.25437e-16	down	-4.86971	8.33789e-32	down	-5.84549	3.34951e-41	down
Zm00001eb064440	chr1	304917787	304924311	2	-1.16244	0.00347911	down	-1.51455	4.648e-05	down	-1.55365	0.00477516	down
Zm00001eb064550	chr1	305269862	305278535	4	-1.06956	2.52271e-07	down	-1.1899	5.3379e-08	down	-1.45391	7.03423e-15	down
Zm00001eb064640	chr1	305527586	305529761	4	-1.54705	9.31025e-12	down	-1.53977	2.24949e-11	down	-2.06215	2.9136e-17	down
Zm00001eb066130	chr2	1814848	1815833	2	-1.38742	5.62474e-08	down	-1.3304	4.94322e-05	down	-2.39674	4.82721e-12	down
Zm00001eb067370	chr2	3806463	3812678	4	-1.25847	1.59042e-12	down	-2.78871	3.98399e-114	down	-2.77059	1.90006e-94	down
Zm00001eb067600	chr2	4221315	4224942	2	-1.15003	0.00114134	down	-1.79045	5.30212e-06	down	-1.70399	0.000577916	down
Zm00001eb068310	chr2	5302769	5303560	4	-1.67772	2.33119e-05	down	-1.72314	1.96012e-10	down	-2.63103	3.29732e-14	down
Zm00001eb068580	chr2	6027648	6031578	4	-1.11147	5.38076e-10	down	-1.95515	5.29486e-31	down	-2.27479	1.15686e-26	down
Zm00001eb068610	chr2	6047087	6047964	2	-2.78589	5.01898e-08	down	-3.04683	9.35284e-13	down	-1.60952	0.00164262	down
Zm00001eb070060	chr2	8732670	8739468	2	-1.07485	5.09904e-10	down	-1.66641	4.98664e-28	down	-1.51476	7.71557e-15	down
Zm00001eb070280	chr2	9356706	9360966	2	-1.57884	2.04094e-17	down	-1.63702	2.29543e-40	down	-1.95743	1.63402e-31	down
Zm00001eb070580	chr2	10008051	10032711	2	-1.65546	3.85565e-07	down	-1.1791	3.50174e-05	down	-1.37425	0.0269718	down
Zm00001eb071110	chr2	11019291	11022327	2	-1.70409	5.9635e-13	down	-2.78196	1.08266e-31	down	-3.72923	2.74788e-25	down
Zm00001eb072480	chr2	14376058	14379924	2	-1.72154	6.85752e-16	down	-1.83986	4.32908e-50	down	-1.38831	8.73884e-19	down
Zm00001eb074120	chr2	19403108	19414453	2	-1.57647	2.20589e-06	down	-2.87547	4.33401e-18	down	-3.93333	0.000299779	down
Zm00001eb074140	chr2	19415547	19418740	2	-1.1796	0.000444431	down	-1.3446	4.88019e-05	down	-1.71213	1.30788e-05	down
Zm00001eb074240	chr2	19619934	19634881	2	-1.06526	9.38628e-07	down	-1.11753	4.89727e-08	down	-1.06702	2.74315e-06	down
Zm00001eb074600	chr2	20864912	20866112	4	-1.03736	0.00382805	down	-1.97877	4.26009e-12	down	-2.82685	1.0192e-17	down
Zm00001eb075130	chr2	22776705	22779251	4	-2.6765	7.81545e-07	down	-3.76162	3.97692e-13	down	-2.75389	1.98195e-07	down
Zm00001eb075530	chr2	24293612	24298216	4	-2.70235	0.000195806	down	-3.60485	2.70606e-12	down	-4.25766	4.82274e-05	down
Zm00001eb075580	chr2	24416100	24419281	2	-2.38562	1.59449e-10	down	-2.47242	2.39447e-07	down	-2.37281	9.28947e-11	down
Zm00001eb076190	chr2	26292971	26294428	2	-1.37121	1.09443e-07	down	-2.13863	2.34233e-18	down	-2.16501	3.76045e-13	down
Zm00001eb076240	chr2	26482735	26484420	4	-1.05485	3.34432e-05	down	-1.16045	1.18757e-11	down	-2.19102	1.11349e-24	down
Zm00001eb076540	chr2	27650552	27654431	4	-1.03347	1.64888e-08	down	-1.99355	8.05549e-35	down	-1.96638	5.06973e-50	down
Zm00001eb077580	chr2	30614026	30617100	2	-1.78368	1.5533e-19	down	-1.65722	1.29761e-27	down	-2.18884	2.14244e-20	down
Zm00001eb078290	chr2	33487363	33489618	4	-2.88759	3.91148e-17	down	-4.64323	2.13029e-54	down	-4.14113	1.60768e-206	down
Zm00001eb078360	chr2	33827014	33830293	2	-1.0942	0.00320478	down	-1.55047	8.99734e-06	down	-1.25283	0.015311	down
Zm00001eb078370	chr2	33831377	33835361	2	-1.48491	0.0134529	down	-2.84405	2.11205e-05	down	-2.29426	0.00386141	down
Zm00001eb078570	chr2	34532823	34536576	2	-1.26137	7.12579e-17	down	-1.45214	1.99201e-18	down	-2.30011	3.1533e-16	down
Zm00001eb078650	chr2	34915636	34916808	2	-1.04517	0.0207763	down	-1.23801	0.00038379	down	-1.70067	4.45856e-05	down
Zm00001eb078730	chr2	35084623	35085927	4	-5.09299	0	down	-5.87156	1.51086e-232	down	-8.15603	0	down
Zm00001eb079170	chr2	37826807	37829331	4	-1.64946	2.2146e-55	down	-1.69333	2.4625e-100	down	-2.41693	5.40912e-217	down
Zm00001eb079480	chr2	38694416	38694868	4	-1.88659	1.41781e-38	down	-2.73738	3.65665e-284	down	-3.89569	1.89222e-283	down
Zm00001eb079530	chr2	38821902	38823460	4	-1.87286	4.75065e-12	down	-3.44432	2.64558e-55	down	-5.3202	2.46525e-162	down
Zm00001eb079730	chr2	39508057	39508611	4	-4.45005	3.42588e-158	down	-5.96588	4.76724e-293	down	-4.38448	0	down
Zm00001eb080420	chr2	42344934	42346313	2	-1.35241	3.02916e-11	down	-1.26414	5.7964e-11	down	-1.58777	1.8634e-09	down
Zm00001eb080640	chr2	43287947	43291261	4	-2.43234	0.00217725	down	-2.20189	0.0022719	down	-3.18257	2.84562e-07	down
Zm00001eb080890	chr2	44235387	44238584	4	-1.17307	5.69256e-07	down	-1.27238	3.82652e-09	down	-2.88077	9.1127e-40	down
Zm00001eb081120	chr2	45192719	45197097	2	-1.01585	7.68157e-08	down	-1.15638	1.32668e-17	down	-1.25976	1.12586e-11	down
Zm00001eb081570	chr2	46603332	46605515	4	-2.04206	4.44468e-05	down	-2.6333	1.25047e-28	down	-4.2943	4.15532e-76	down
Zm00001eb081660	chr2	47340250	47342830	4	-1.01803	0.00039987	down	-1.86822	5.93229e-21	down	-2.43642	1.96248e-21	down
Zm00001eb082070	chr2	48990557	48993738	2	-1.28043	1.33988e-05	down	-2.30468	2.15047e-10	down	-2.44876	3.9583e-05	down
Zm00001eb082210	chr2	49788381	49790647	4	-1.89294	0.00527316	down	-3.26017	2.68215e-14	down	-2.95967	2.02421e-08	down
Zm00001eb083250	chr2	56249832	56251428	2	-1.5234	5.12604e-12	down	-2.2656	4.27022e-29	down	-1.94311	5.01766e-11	down
Zm00001eb083400	chr2	56708319	56710094	2	-1.57779	8.547e-58	down	-2.57289	0	down	-1.28673	1.85047e-09	down
Zm00001eb083840	chr2	59030105	59032522	2	-1.96877	1.67407e-28	down	-3.30609	1.80031e-209	down	-1.27003	4.65796e-15	down
Zm00001eb083880	chr2	59206984	59413240	4	-1.10557	0.00206489	down	-1.2824	1.75721e-05	down	-1.46471	0.000299363	down
Zm00001eb084000	chr2	59686652	59687099	4	-2.80072	2.90019e-10	down	-3.18334	0	down	-3.8621	0	down
Zm00001eb084020	chr2	59694305	59696518	4	-1.0843	0.0150912	down	-1.45394	0.000808328	down	-3.94963	7.06483e-24	down
Zm00001eb084630	chr2	63927374	63932516	4	-1.57552	4.3187e-13	down	-2.09483	3.81072e-35	down	-2.26188	3.23268e-40	down
Zm00001eb085040	chr2	67381308	67382342	4	-2.97821	6.54646e-22	down	-3.06024	1.09889e-48	down	-3.69504	1.69599e-101	down
Zm00001eb085280	chr2	70886102	70888104	4	-1.68425	2.48476e-17	down	-1.35021	3.62727e-59	down	-2.57018	1.98976e-184	down
Zm00001eb086840	chr2	88823662	88827030	2	-1.01377	0.00560127	down	-2.33927	4.71643e-09	down	-2.47746	1.97149e-06	down
Zm00001eb087020	chr2	90834362	90840999	4	-1.36711	0.00085572	down	-2.42014	5.94156e-12	down	-2.18559	4.49414e-09	down
Zm00001eb087090	chr2	91880318	91881060	2	-2.05203	1.43605e-16	down	-2.67875	3.4323e-24	down	-2.13213	2.64265e-09	down
Zm00001eb087100	chr2	91917246	91918903	4	-2.32912	0.00895007	down	-4.08337	1.61655e-10	down	-7.85628	1.17705e-09	down
Zm00001eb088830	chr2	112759426	112765422	2	-1.21858	1.64046e-12	down	-1.42477	2.46296e-18	down	-2.33705	4.28625e-20	down
Zm00001eb089480	chr2	116648155	116651969	4	-1.05664	0.0254495	down	-1.32562	0.000564045	down	-1.23457	0.000612327	down
Zm00001eb090910	chr2	132047319	132048039	2	-3.55227	3.50506e-56	down	-4.14714	6.68846e-73	down	-3.03778	3.48696e-19	down
Zm00001eb090980	chr2	132272690	132277067	4	-1.32956	2.98393e-09	down	-1.20864	3.11993e-08	down	-1.1793	1.08025e-06	down
Zm00001eb091000	chr2	132489118	132490833	4	-1.75138	9.2047e-07	down	-2.33319	2.97508e-16	down	-3.74683	1.2852e-21	down
Zm00001eb091060	chr2	133361198	133367122	2	-1.40282	6.49808e-09	down	-1.82491	5.24932e-16	down	-1.6738	1.48289e-09	down
Zm00001eb091400	chr2	136643526	136644455	4	-2.47172	3.02732e-10	down	-3.48673	4.01671e-25	down	-4.00821	3.62876e-30	down
Zm00001eb092800	chr2	148761647	148764479	2	-1.04007	0.015918	down	-2.13624	4.08199e-06	down	-1.92799	0.000437024	down
Zm00001eb092850	chr2	149003178	149006169	2	-1.23065	0.00167542	down	-1.22237	0.0114847	down	-1.07225	0.0433689	down
Zm00001eb093770	chr2	155091457	155091974	4	-3.08299	0.000752196	down	-1.13278	0.0364363	down	-2.49113	1.45827e-15	down
Zm00001eb094580	chr2	160757926	160773611	2	-1.15536	6.29324e-07	down	-2.08408	6.34693e-15	down	-2.18695	4.92228e-12	down
Zm00001eb094750	chr2	161757465	161760100	4	-1.76758	0.0163768	down	-3.03129	5.51565e-06	down	-2.4484	1.60444e-05	down
Zm00001eb095020	chr2	162910876	162914856	2	-1.98455	3.19943e-06	down	-2.6674	1.21291e-07	down	-2.51468	2.62073e-05	down
Zm00001eb095030	chr2	162952551	162955197	4	-1.13572	2.96902e-11	down	-1.81621	2.15518e-39	down	-2.51668	7.38222e-91	down
Zm00001eb095580	chr2	167425436	167426143	4	-1.17051	1.35553e-07	down	-1.66398	1.12749e-68	down	-3.3309	3.30614e-258	down
Zm00001eb095790	chr2	168928780	168930621	4	-1.63032	2.77156e-06	down	-2.27516	1.92804e-08	down	-3.53525	2.44109e-17	down
Zm00001eb095840	chr2	169185814	169188245	4	-1.14813	0.000135219	down	-1.51376	9.62217e-07	down	-2.30714	7.363e-11	down
Zm00001eb096280	chr2	170830655	170834071	2	-1.02819	0.0182685	down	-1.92625	1.28175e-07	down	-1.83412	5.59591e-05	down
Zm00001eb096790	chr2	173649110	173652906	2	-1.22875	0.0014297	down	-3.19045	1.38036e-09	down	-2.0876	0.00640179	down
Zm00001eb096950	chr2	174555480	174563624	4	-1.33454	0.00183414	down	-2.02286	1.52517e-06	down	-3.2778	2.54265e-16	down
Zm00001eb097050	chr2	174953628	174954642	2	-1.92736	2.89778e-12	down	-2.65992	4.61084e-43	down	-3.16367	2.76458e-28	down
Zm00001eb097070	chr2	175035237	175036963	2	-1.40313	0.00139231	down	-2.13641	3.88e-07	down	-2.29148	9.68131e-07	down
Zm00001eb097160	chr2	175279435	175285848	4	-2.41083	0.000358565	down	-2.65864	8.56089e-08	down	-2.21041	1.27387e-05	down
Zm00001eb097550	chr2	177192537	177196433	2	-1.47151	0.00554566	down	-2.67504	3.61533e-06	down	-2.2503	0.00154253	down
Zm00001eb099200	chr2	184157850	184158549	4	-2.30775	0.000470188	down	-1.98759	1.17007e-05	down	-3.69008	0.00300836	down
Zm00001eb100930	chr2	191909253	191910908	2	-1.65795	1.29705e-06	down	-1.43693	0.00070829	down	-1.62006	0.0145401	down
Zm00001eb101340	chr2	193544887	193549343	4	-1.12249	0.0495904	down	-1.58879	0.00507582	down	-1.59657	0.00783653	down
Zm00001eb101560	chr2	194331268	194334993	4	-1.13016	1.55441e-06	down	-1.8212	1.18029e-29	down	-1.70944	4.09179e-24	down
Zm00001eb101660	chr2	194445540	194446451	2	-3.43163	3.27657e-40	down	-3.64494	1.29001e-70	down	-1.81513	7.28158e-09	down
Zm00001eb102220	chr2	197091825	197092760	2	-1.57512	4.50961e-06	down	-2.11965	2.9754e-11	down	-1.78547	3.55601e-06	down
Zm00001eb102880	chr2	199790012	199795489	4	-2.32363	0.00687174	down	-4.06466	6.31936e-08	down	-5.38036	1.99778e-09	down
Zm00001eb103180	chr2	200914551	200924983	2	-1.3029	1.5082e-08	down	-1.68923	1.00861e-14	down	-1.02863	0.00037079	down
Zm00001eb103200	chr2	201009925	201012877	4	-1.72251	0.00513173	down	-2.65069	2.92622e-05	down	-4.17422	1.2736e-10	down
Zm00001eb103330	chr2	201454119	201456108	4	-2.01163	0.00150078	down	-2.62181	9.21593e-07	down	-2.81368	4.72603e-06	down
Zm00001eb103380	chr2	201685182	201687063	4	-2.34668	4.14399e-20	down	-1.78976	3.15985e-15	down	-3.09939	7.15223e-08	down
Zm00001eb103390	chr2	201849999	201852078	4	-1.95184	2.16365e-06	down	-2.29292	4.13015e-11	down	-1.82721	1.40824e-06	down
Zm00001eb104920	chr2	205819237	205820886	4	-3.29841	2.49773e-147	down	-4.3607	0	down	-5.20697	0	down
Zm00001eb105770	chr2	209065470	209068339	2	-1.14325	0.0273456	down	-1.08583	0.0303531	down	-1.20516	0.0466084	down
Zm00001eb105950	chr2	209737398	209739063	4	-2.63594	2.04593e-25	down	-1.94344	7.1162e-32	down	-2.96334	7.34603e-78	down
Zm00001eb106250	chr2	210504458	210507753	2	-2.03025	6.21722e-12	down	-1.81751	1.48902e-10	down	-3.31534	2.28243e-17	down
Zm00001eb107100	chr2	212556997	212557841	2	-1.98915	1.69903e-40	down	-2.4382	2.22206e-179	down	-3.08151	5.03327e-33	down
Zm00001eb107760	chr2	214252312	214254275	2	-1.73307	2.1261e-22	down	-1.76191	5.6305e-26	down	-2.02869	9.95084e-16	down
Zm00001eb108660	chr2	216867852	216869884	4	-3.56038	2.261e-08	down	-3.55465	2.95516e-18	down	-5.12008	1.86323e-46	down
Zm00001eb108670	chr2	216870555	216872404	4	-1.52327	6.92999e-31	down	-1.53849	2.19133e-137	down	-2.63605	0	down
Zm00001eb108950	chr2	217642482	217646336	2	-1.23724	4.41643e-07	down	-1.29146	6.05649e-08	down	-1.48994	7.18762e-06	down
Zm00001eb108970	chr2	217671689	217678272	4	-1.67949	8.26523e-05	down	-2.33293	5.9339e-10	down	-3.29007	4.99509e-10	down
Zm00001eb109110	chr2	217816827	217819302	4	-2.08956	6.83167e-13	down	-4.46517	1.14742e-166	down	-4.60908	3.06629e-171	down
Zm00001eb111110	chr2	222775306	222776039	4	-2.46386	0.00117401	down	-2.37832	1.48689e-05	down	-3.49056	9.59049e-08	down
Zm00001eb111270	chr2	223260715	223262423	4	-1.6038	2.93378e-13	down	-2.54516	2.30598e-87	down	-3.13693	2.79271e-96	down
Zm00001eb111610	chr2	223895643	223899117	2	-2.70632	1.27772e-26	down	-2.31181	9.64311e-25	down	-3.0234	4.65035e-05	down
Zm00001eb111690	chr2	224107046	224109760	2	-1.26621	7.63533e-06	down	-1.34213	1.40129e-06	down	-2.37977	2.33843e-10	down
Zm00001eb111830	chr2	224640451	224644220	2	-1.16885	1.41892e-05	down	-1.85791	1.90824e-20	down	-1.94844	9.52111e-12	down
Zm00001eb111980	chr2	225180639	225183377	2	-1.77881	3.17996e-08	down	-1.15616	0.00432447	down	-2.10893	1.12377e-06	down
Zm00001eb111990	chr2	225182041	225187551	2	-1.42266	2.36525e-19	down	-1.88356	1.11221e-43	down	-1.78142	8.77327e-29	down
Zm00001eb112000	chr2	225213132	225254829	2	-1.52694	2.17449e-15	down	-2.57127	8.6007e-53	down	-3.52889	9.41036e-72	down
Zm00001eb112170	chr2	225744172	225749782	4	-1.73662	0.000162353	down	-3.07179	2.58953e-22	down	-2.92228	1.97153e-14	down
Zm00001eb112570	chr2	227204621	227205102	4	-2.18796	5.79426e-46	down	-4.08931	0	down	-5.09227	6.72348e-140	down
Zm00001eb113660	chr2	231020449	231023156	4	-1.36056	0.0414098	down	-3.75801	3.70087e-11	down	-5.50924	3.70666e-12	down
Zm00001eb114020	chr2	231965898	231967276	4	-2.11491	5.27678e-07	down	-2.33726	1.36079e-12	down	-2.78922	5.09621e-13	down
Zm00001eb114130	chr2	232266306	232268281	4	-1.47633	1.40426e-11	down	-1.87828	4.23166e-30	down	-2.30028	1.16071e-48	down
Zm00001eb114370	chr2	233095773	233101510	4	-1.30141	0.000268464	down	-1.16677	0.00590638	down	-1.96104	7.24424e-05	down
Zm00001eb116010	chr2	237500176	237501923	4	-3.78018	8.32534e-77	down	-4.52543	3.12347e-174	down	-5.23996	4.33531e-212	down
Zm00001eb116390	chr2	238598675	238599811	2	-1.8819	1.32292e-14	down	-2.81451	7.1214e-40	down	-2.20434	4.16757e-13	down
Zm00001eb117100	chr2	239961795	239966287	2	-1.05201	9.04864e-12	down	-1.28615	1.04508e-32	down	-1.02962	2.20221e-15	down
Zm00001eb117770	chr2	241506399	241508265	2	-1.57389	0.0244942	down	-2.41145	0.00104057	down	-2.47008	0.0144255	down
Zm00001eb119200	chr3	1973550	1974645	2	-1.58231	9.55038e-16	down	-1.89885	1.26872e-19	down	-1.75844	1.28789e-08	down
Zm00001eb119970	chr3	3501839	3505275	4	-1.42487	4.00725e-05	down	-1.71232	7.90873e-06	down	-1.76509	1.6324e-08	down
Zm00001eb120190	chr3	3920334	3924785	2	-1.53126	0.0416584	down	-3.37804	1.25478e-07	down	-3.5722	9.68021e-06	down
Zm00001eb120240	chr3	3999329	4001824	2	-1.31651	0.00906485	down	-2.7792	1.53761e-10	down	-3.1613	5.78834e-07	down
Zm00001eb120590	chr3	4730276	4731129	4	-4.73316	2.38125e-08	down	-4.44094	3.43138e-06	down	-4.82417	1.88659e-08	down
Zm00001eb120710	chr3	4936787	4946417	2	-1.38968	2.40243e-10	down	-2.11449	6.16644e-21	down	-2.25803	2.06536e-15	down
Zm00001eb120890	chr3	5524061	5530582	4	-1.34336	1.77782e-06	down	-2.17119	1.16278e-25	down	-2.94575	2.04558e-52	down
Zm00001eb121100	chr3	6060868	6062965	4	-1.27918	1.43839e-08	down	-1.16311	5.7451e-07	down	-1.15098	9.95842e-06	down
Zm00001eb124040	chr3	16484227	16485407	4	-1.68057	1.90592e-13	down	-1.75348	1.09456e-24	down	-3.16815	2.44393e-79	down
Zm00001eb124520	chr3	18105478	18107411	4	-1.92336	2.65214e-10	down	-2.25285	1.04993e-20	down	-1.7031	1.04103e-10	down
Zm00001eb125100	chr3	21309922	21312682	2	-7.72892	5.14236e-09	down	-4.95106	0.00157207	down	-6.5048	3.20893e-08	down
Zm00001eb125560	chr3	23947648	23949316	4	-2.18358	5.60309e-77	down	-2.73214	1.36261e-76	down	-2.97817	0	down
Zm00001eb125830	chr3	25380370	25381595	2	-1.63082	3.53441e-11	down	-2.78886	5.02966e-36	down	-1.85104	1.86999e-12	down
Zm00001eb126150	chr3	27868559	27889616	4	-1.87037	0.00110463	down	-2.36507	1.29575e-07	down	-3.3661	1.49929e-15	down
Zm00001eb126270	chr3	28473090	28474307	2	-1.01232	1.05765e-13	down	-1.61023	8.50277e-64	down	-1.57255	7.36372e-43	down
Zm00001eb126300	chr3	28520709	28522369	2	-1.10648	1.57099e-15	down	-2.17271	3.26926e-124	down	-2.60449	7.20244e-108	down
Zm00001eb126780	chr3	31095096	31097034	2	-2.79221	3.0196e-68	down	-3.93051	1.77771e-81	down	-3.70753	5.35673e-34	down
Zm00001eb126950	chr3	32134052	32143974	2	-1.48821	4.23732e-08	down	-2.78995	9.007e-31	down	-2.62264	3.53039e-17	down
Zm00001eb127300	chr3	33935588	33936913	4	-2.16714	4.21699e-38	down	-1.48783	8.76195e-23	down	-2.01248	9.19915e-28	down
Zm00001eb127310	chr3	33993145	33993824	4	-2.20295	2.82151e-08	down	-1.81293	2.13642e-10	down	-3.89268	9.0856e-17	down
Zm00001eb127810	chr3	36793849	36794615	2	-1.06718	0.00382805	down	-1.5814	8.11737e-05	down	-2.80098	1.26226e-06	down
Zm00001eb128420	chr3	41004195	41009387	2	-1.80344	3.81661e-11	down	-2.12307	1.59437e-11	down	-1.73205	3.96883e-05	down
Zm00001eb128790	chr3	43633372	43637017	2	-1.42606	0.00301802	down	-3.52515	1.3708e-08	down	-1.64178	0.00362071	down
Zm00001eb130000	chr3	52748372	52751534	2	-1.4084	6.70618e-39	down	-2.40407	2.69254e-254	down	-1.80831	4.07978e-66	down
Zm00001eb130390	chr3	55881284	55882537	2	-1.01887	0.00128203	down	-2.11389	1.69741e-16	down	-1.889	6.15571e-11	down
Zm00001eb130610	chr3	57621134	57628531	2	-1.4592	5.60409e-15	down	-2.32745	2.05606e-43	down	-2.43491	2.09586e-20	down
Zm00001eb131000	chr3	59884545	59886710	4	-2.41475	3.02721e-06	down	-6.66601	7.59033e-07	down	-5.61195	1.39126e-23	down
Zm00001eb131870	chr3	70588889	70591236	2	-2.68285	3.71878e-08	down	-4.31632	1.09765e-13	down	-1.92127	0.00557672	down
Zm00001eb131930	chr3	72576065	72578785	4	-1.2493	0.000827293	down	-1.71771	1.06461e-08	down	-2.09993	6.40058e-07	down
Zm00001eb132780	chr3	91052071	91054170	4	-2.49558	0.000915613	down	-1.76406	0.000136303	down	-2.30279	5.52137e-07	down
Zm00001eb133110	chr3	95998349	96065324	2	-1.01788	0.00112386	down	-1.50671	2.50473e-10	down	-1.83638	1.67965e-10	down
Zm00001eb133200	chr3	97317769	97321767	4	-3.59445	4.07776e-15	down	-3.78878	4.44332e-26	down	-5.43014	3.26691e-11	down
Zm00001eb134000	chr3	106344337	106348003	4	-1.77044	4.18131e-10	down	-2.56973	8.95132e-34	down	-2.78799	6.8228e-34	down
Zm00001eb134800	chr3	113452491	113467670	4	-1.10082	0.00840254	down	-1.66951	1.33241e-05	down	-1.73992	1.1627e-05	down
Zm00001eb135460	chr3	118296219	118297253	2	-2.00465	2.58936e-16	down	-3.38555	2.16582e-18	down	-2.42028	2.35992e-05	down
Zm00001eb135540	chr3	119115186	119128673	2	-1.11455	3.80417e-05	down	-2.4123	4.96215e-16	down	-2.60394	3.92284e-14	down
Zm00001eb135860	chr3	122983882	122986448	4	-1.88598	0.00313084	down	-2.75697	9.97485e-08	down	-4.06341	7.15166e-14	down
Zm00001eb137040	chr3	130594814	130598135	4	-2.2701	0.000206773	down	-2.33775	3.02702e-05	down	-2.64438	2.97776e-06	down
Zm00001eb137090	chr3	130717416	130726244	2	-1.94285	0.00404689	down	-1.75221	3.897e-05	down	-1.47218	0.0461197	down
Zm00001eb137120	chr3	130815025	130820018	2	-1.00046	0.0239109	down	-1.23748	0.000166629	down	-1.14201	0.0141872	down
Zm00001eb137390	chr3	133237098	133238746	2	-1.57436	0.00515834	down	-3.43131	4.84183e-05	down	-6.48461	3.13186e-06	down
Zm00001eb137410	chr3	133495517	133496513	4	-2.47016	1.33769e-23	down	-3.98252	4.20509e-42	down	-5.94178	7.59884e-44	down
Zm00001eb137430	chr3	133551194	133552240	4	-2.96043	6.35406e-19	down	-4.18164	1.91601e-22	down	-5.07145	2.05524e-30	down
Zm00001eb137480	chr3	133725139	133726980	2	-2.04313	1.79613e-12	down	-3.40755	1.40288e-24	down	-6.08381	4.16994e-22	down
Zm00001eb137740	chr3	134825301	134829215	2	-1.05311	3.48375e-11	down	-2.00474	3.48557e-55	down	-1.21853	1.79292e-13	down
Zm00001eb138050	chr3	136565008	136566999	4	-1.60138	6.67687e-05	down	-1.92777	4.97146e-08	down	-2.80384	3.37335e-14	down
Zm00001eb138370	chr3	138523237	138525758	4	-1.97983	0.0316525	down	-1.49802	0.0413835	down	-2.15969	0.00251789	down
Zm00001eb138550	chr3	139726099	139728882	2	-2.27118	0.00179838	down	-1.79828	0.00732665	down	-2.94915	0.0015177	down
Zm00001eb138750	chr3	140678961	140687001	2	-1.20608	1.82535e-09	down	-1.55608	1.89316e-14	down	-1.88754	2.26316e-14	down
Zm00001eb138920	chr3	141758915	141760104	2	-2.62375	4.26925e-10	down	-3.04554	2.64988e-10	down	-6.5187	2.84825e-08	down
Zm00001eb139130	chr3	143017489	143082675	4	-1.14987	9.91033e-16	down	-2.07472	3.96802e-139	down	-2.19482	2.79008e-100	down
Zm00001eb139920	chr3	147102479	147105834	4	-2.17319	2.97282e-20	down	-2.09149	1.77749e-17	down	-2.7563	9.64967e-22	down
Zm00001eb139980	chr3	147368450	147371548	2	-1.2968	2.75353e-09	down	-1.57696	1.53454e-10	down	-2.03368	5.2251e-15	down
Zm00001eb141010	chr3	151341442	151345121	4	-1.82382	0.000234037	down	-2.19785	1.44927e-05	down	-3.36259	4.84199e-18	down
Zm00001eb141060	chr3	151478008	151478949	2	-2.2262	0.000547068	down	-2.68752	8.51365e-06	down	-2.27902	0.000391833	down
Zm00001eb141470	chr3	153746551	153750236	4	-2.0426	1.57435e-09	down	-2.49826	9.15075e-26	down	-4.05305	3.65078e-69	down
Zm00001eb141500	chr3	153938047	153940560	4	-3.70954	6.87606e-16	down	-6.62254	9.33864e-148	down	-8.77309	0	down
Zm00001eb142150	chr3	156819485	156820754	4	-1.2083	6.88726e-10	down	-1.36618	1.59103e-13	down	-2.29422	1.01783e-29	down
Zm00001eb142220	chr3	157124587	157126225	4	-1.81364	4.21853e-43	down	-2.09056	8.35943e-90	down	-3.20759	8.83417e-263	down
Zm00001eb142610	chr3	159102896	159116690	4	-1.16356	0.000362857	down	-1.46809	2.25758e-10	down	-2.21147	9.04488e-18	down
Zm00001eb142620	chr3	159200460	159203389	4	-4.36043	5.42583e-18	down	-4.09711	3.09273e-12	down	-5.35365	5.04609e-25	down
Zm00001eb142630	chr3	159226928	159232345	4	-1.21466	4.83984e-20	down	-1.5495	3.2263e-57	down	-2.27571	3.52329e-93	down
Zm00001eb143290	chr3	162745522	162749982	2	-1.24451	1.08587e-10	down	-1.40315	3.66037e-09	down	-1.25634	2.40489e-05	down
Zm00001eb143620	chr3	164631167	164633311	2	-1.76686	0.00715049	down	-1.32313	0.0330754	down	-2.62153	0.00129081	down
Zm00001eb144160	chr3	170125038	170126144	4	-2.79798	1.88976e-13	down	-4.45697	5.19757e-26	down	-5.03749	6.44945e-05	down
Zm00001eb144960	chr3	173440780	173444468	2	-2.71094	1.28685e-68	down	-2.74025	2.02808e-86	down	-1.89396	5.81773e-27	down
Zm00001eb145030	chr3	173533121	173537574	2	-2.1125	5.07433e-26	down	-2.65265	6.40455e-73	down	-1.58949	1.88963e-12	down
Zm00001eb145560	chr3	175346771	175371670	2	-1.11589	0.00320478	down	-2.04555	3.35574e-10	down	-1.40781	0.00144422	down
Zm00001eb145600	chr3	175549492	175552334	2	-1.45686	8.12392e-06	down	-3.19775	2.741e-15	down	-3.67668	9.61917e-17	down
Zm00001eb145860	chr3	176996878	176997498	4	-1.97598	0.00214932	down	-1.97176	0.000134083	down	-5.15513	3.46898e-28	down
Zm00001eb145880	chr3	177036244	177038731	2	-1.17027	0.000159718	down	-1.1786	0.00188801	down	-1.49802	0.00302456	down
Zm00001eb146390	chr3	179073557	179076000	2	-1.99407	3.50929e-10	down	-2.62136	2.30448e-21	down	-2.85383	3.88936e-21	down
Zm00001eb147250	chr3	181675634	181677788	4	-1.55604	1.6097e-25	down	-2.49126	1.25959e-21	down	-4.0147	1.69685e-290	down
Zm00001eb147530	chr3	183162579	183165091	4	-1.42656	1.64694e-05	down	-1.61271	1.37368e-15	down	-2.34007	4.75756e-39	down
Zm00001eb147650	chr3	183437310	183439190	4	-2.45235	1.1448e-40	down	-4.03575	1.88519e-127	down	-4.17222	8.41749e-114	down
Zm00001eb149010	chr3	188366279	188368733	2	-1.45656	1.07427e-08	down	-1.34538	1.53019e-08	down	-1.18415	0.00431542	down
Zm00001eb149090	chr3	188435931	188437253	2	-1.26468	0.0163506	down	-2.7038	9.84625e-07	down	-1.56963	0.0291111	down
Zm00001eb149340	chr3	189205739	189208480	4	-1.64058	0.00382755	down	-1.94045	3.42712e-10	down	-1.90433	9.25951e-07	down
Zm00001eb150050	chr3	191894868	191895885	4	-2.24804	1.31062e-68	down	-3.42635	2.54681e-275	down	-5.84532	0	down
Zm00001eb150250	chr3	192195684	192197508	2	-1.0278	0.0186639	down	-1.11561	0.0117579	down	-1.60551	0.00834824	down
Zm00001eb150470	chr3	192567391	192571400	4	-1.14911	1.12789e-05	down	-1.56738	1.92317e-14	down	-2.70821	6.67242e-48	down
Zm00001eb150510	chr3	192618221	192619571	4	-1.04451	0.00164151	down	-1.12182	0.000129041	down	-3.02335	4.28107e-05	down
Zm00001eb151780	chr3	197316065	197318128	4	-1.75464	2.45058e-24	down	-2.39955	1.16328e-211	down	-4.19979	0	down
Zm00001eb152190	chr3	199451001	199458291	4	-1.00252	5.68367e-06	down	-2.23358	1.77669e-71	down	-3.00584	1.46195e-80	down
Zm00001eb152200	chr3	199529262	199532894	4	-1.55849	2.77767e-09	down	-2.39149	7.60359e-49	down	-3.30688	6.52828e-151	down
Zm00001eb152210	chr3	199564804	199575069	4	-1.21814	0.010893	down	-1.71647	0.000519556	down	-2.54354	1.66914e-08	down
Zm00001eb152390	chr3	200150005	200152711	2	-1.77851	1.51863e-07	down	-2.21846	7.28408e-15	down	-3.65603	1.26236e-14	down
Zm00001eb153120	chr3	202584798	202586031	4	-1.61488	1.12994e-13	down	-4.27026	4.96978e-83	down	-4.13982	0	down
Zm00001eb153230	chr3	202893395	202895588	4	-1.73329	3.19899e-18	down	-2.07344	1.75278e-236	down	-3.07705	2.99299e-272	down
Zm00001eb153730	chr3	204731462	204738694	4	-1.19545	4.5451e-07	down	-1.86569	2.22863e-20	down	-2.46898	7.07517e-30	down
Zm00001eb154060	chr3	205662001	205664413	4	-3.52994	5.69105e-140	down	-5.50286	0	down	-5.32365	3.50011e-58	down
Zm00001eb154370	chr3	206541748	206544121	4	-1.29216	1.46426e-06	down	-2.11642	1.67304e-53	down	-2.46528	2.58622e-59	down
Zm00001eb155000	chr3	208605658	208610272	4	-1.59369	6.26796e-05	down	-1.96714	1.79137e-08	down	-1.9093	3.73693e-06	down
Zm00001eb155140	chr3	209194639	209196473	4	-2.17233	0.000667132	down	-2.11357	3.21403e-13	down	-3.88744	1.77068e-22	down
Zm00001eb155360	chr3	209932316	209933019	4	-1.11687	0.000102681	down	-1.50247	6.5403e-16	down	-2.06279	1.48684e-20	down
Zm00001eb155470	chr3	210063850	210064116	2	-2.3778	1.21175e-06	down	-1.80789	0.00853456	down	-4.57769	0.00125473	down
Zm00001eb155680	chr3	210779427	210781020	4	-2.10742	1.75192e-07	down	-4.94049	2.14263e-05	down	-6.15448	1.19757e-43	down
Zm00001eb157610	chr3	217121663	217125140	4	-1.36399	1.24092e-05	down	-2.0715	6.1466e-13	down	-1.99928	8.21583e-15	down
Zm00001eb158290	chr3	219528136	219533688	4	-2.58701	4.2613e-11	down	-2.75068	1.66017e-23	down	-1.92996	1.43184e-09	down
Zm00001eb158660	chr3	220365167	220366323	4	-1.22964	1.44027e-09	down	-1.88232	9.39998e-87	down	-1.74575	4.62601e-59	down
Zm00001eb158950	chr3	221470641	221473093	2	-1.05121	9.54406e-05	down	-1.966	4.39767e-22	down	-2.31487	1.63561e-09	down
Zm00001eb159100	chr3	221959804	221963820	2	-3.18313	1.97115e-06	down	-3.11839	1.28024e-08	down	-4.55841	8.5991e-07	down
Zm00001eb159490	chr3	223183558	223194367	2	-1.03965	1.02234e-11	down	-1.54965	5.59663e-62	down	-1.26381	1.61393e-37	down
Zm00001eb159910	chr3	224608396	224609673	2	-1.47924	0.0265281	down	-2.69371	2.2575e-05	down	-2.49548	0.010679	down
Zm00001eb163210	chr3	235163653	235166005	2	-1.58963	2.40565e-08	down	-1.31967	7.5851e-08	down	-2.04595	3.32145e-11	down
Zm00001eb163530	chr3	235785935	235796975	4	-1.49673	6.54803e-28	down	-1.97617	4.41269e-68	down	-2.39126	6.21111e-110	down
Zm00001eb163940	chr3	236834595	236836931	4	-2.88479	0.000350707	down	-5.31646	2.57908e-16	down	-6.43	1.61719e-18	down
Zm00001eb164350	chr4	1033659	1036014	4	-1.74908	0.0303238	down	-2.71481	0.002284	down	-2.97011	1.32981e-06	down
Zm00001eb165030	chr4	2917312	2918225	2	-1.87804	1.36338e-24	down	-2.94479	1.33967e-173	down	-4.39873	1.54031e-45	down
Zm00001eb165310	chr4	3473528	3475738	2	-1.4164	0.000233123	down	-1.89163	1.56296e-08	down	-2.32703	2.61716e-09	down
Zm00001eb165450	chr4	3629929	3634070	4	-1.77818	1.25417e-08	down	-2.98111	9.62312e-51	down	-2.70261	4.10369e-38	down
Zm00001eb165550	chr4	3850064	3852826	2	-1.2202	9.41095e-08	down	-1.29421	8.95932e-12	down	-3.43034	2.22287e-25	down
Zm00001eb166390	chr4	5769119	5771070	2	-1.41019	6.59783e-13	down	-1.48346	1.31485e-19	down	-1.29633	6.60702e-13	down
Zm00001eb166580	chr4	6076680	6077672	2	-4.95607	3.36326e-80	down	-6.90658	5.04597e-21	down	-10.1713	2.63412e-16	down
Zm00001eb166850	chr4	6468246	6470220	2	-1.45535	2.0752e-19	down	-2.28199	1.14998e-147	down	-2.53453	3.2794e-139	down
Zm00001eb167150	chr4	7132852	7140339	2	-1.68596	7.12844e-05	down	-3.704	6.46965e-14	down	-2.91754	6.69115e-10	down
Zm00001eb167690	chr4	10695962	10697072	4	-5.66493	4.00185e-194	down	-5.98381	0	down	-7.37832	3.90895e-65	down
Zm00001eb167700	chr4	10715361	10716376	4	-3.42274	3.52621e-70	down	-5.86151	0	down	-8.19238	0	down
Zm00001eb167710	chr4	10718746	10719789	4	-4.56862	2.76369e-21	down	-2.69731	2.01243e-73	down	-5.57805	0	down
Zm00001eb167720	chr4	10736385	10737301	4	-3.14958	1.24985e-90	down	-2.62916	3.63318e-133	down	-4.46632	0	down
Zm00001eb167810	chr4	11065537	11067727	4	-2.75875	4.74841e-07	down	-1.91845	0.00254232	down	-3.11721	2.61849e-07	down
Zm00001eb168120	chr4	12317574	12320379	4	-1.38786	5.63081e-07	down	-1.01999	7.53068e-06	down	-1.00929	2.45866e-05	down
Zm00001eb169020	chr4	16910672	16912823	2	-2.0659	0.00102474	down	-1.42139	0.00503708	down	-3.66699	0.000389375	down
Zm00001eb169270	chr4	18441266	18441647	4	-1.89677	0.0060391	down	-1.53833	0.00118557	down	-2.68493	1.17529e-06	down
Zm00001eb169280	chr4	18442376	18448892	4	-1.08738	0.0321497	down	-1.767	6.90604e-07	down	-1.2926	0.0034767	down
Zm00001eb169330	chr4	18844587	18845607	4	-1.69652	9.78316e-05	down	-3.97848	5.62093e-64	down	-5.72026	1.12319e-129	down
Zm00001eb170070	chr4	23017841	23019024	2	-2.38313	7.75866e-32	down	-4.29596	0	down	-2.41621	1.66055e-136	down
Zm00001eb170470	chr4	24963862	24964546	4	-1.16899	3.68105e-09	down	-2.06921	1.24527e-52	down	-3.33544	4.60407e-163	down
Zm00001eb170530	chr4	25335328	25339091	2	-1.28382	6.42797e-18	down	-1.11554	5.08974e-12	down	-1.26357	9.89341e-08	down
Zm00001eb171130	chr4	28567327	28570067	2	-1.15759	2.91294e-05	down	-1.57764	1.22697e-16	down	-1.6117	2.63244e-07	down
Zm00001eb172420	chr4	34198723	34201171	2	-1.44337	7.0086e-28	down	-1.72221	1.51092e-112	down	-1.71192	1.10447e-60	down
Zm00001eb172800	chr4	36049294	36051224	2	-2.44994	3.65283e-20	down	-2.44989	5.04131e-12	down	-2.04587	3.2738e-05	down
Zm00001eb175250	chr4	47285335	47301133	2	-1.10815	0.000365806	down	-1.55033	2.87792e-07	down	-2.0799	1.15578e-07	down
Zm00001eb176470	chr4	58905738	58910763	4	-1.06112	0.0059405	down	-2.69949	4.62971e-17	down	-3.75817	8.42372e-33	down
Zm00001eb176720	chr4	60544768	60550403	2	-1.43314	2.17155e-26	down	-1.9626	1.00541e-132	down	-1.79032	1.91809e-105	down
Zm00001eb177120	chr4	65096646	65102276	4	-1.11629	0.0181517	down	-2.15073	2.65888e-07	down	-4.32182	1.91649e-13	down
Zm00001eb178780	chr4	78465967	78469544	4	-1.58794	5.11178e-09	down	-1.21477	1.37574e-08	down	-1.454	5.32287e-17	down
Zm00001eb179050	chr4	81325171	81328707	4	-1.88064	7.05275e-13	down	-3.65972	1.10807e-52	down	-4.90495	1.81876e-60	down
Zm00001eb179130	chr4	82039462	82045352	2	-1.86234	2.03321e-21	down	-1.9124	2.75604e-21	down	-1.23709	1.4813e-06	down
Zm00001eb179840	chr4	87763036	87769079	2	-1.55856	3.35864e-07	down	-2.79299	1.04756e-19	down	-2.56517	5.72975e-14	down
Zm00001eb182610	chr4	126163415	126164122	2	-1.3542	0.000463592	down	-1.01998	0.000606661	down	-1.01178	0.0172543	down
Zm00001eb185870	chr4	152792557	152794979	2	-1.20801	2.89603e-05	down	-1.02523	0.000110508	down	-1.40521	2.19814e-08	down
Zm00001eb186900	chr4	159005430	159009037	4	-1.69563	3.97192e-14	down	-2.49632	1.40742e-41	down	-3.77866	2.98803e-103	down
Zm00001eb187130	chr4	160522142	160522910	4	-1.63191	0.00971466	down	-1.37903	0.0110546	down	-3.44097	2.97869e-09	down
Zm00001eb187280	chr4	161219179	161220376	4	-1.19124	7.7575e-12	down	-1.02982	7.61158e-45	down	-2.10269	3.89108e-117	down
Zm00001eb187850	chr4	163118304	163123070	2	-1.60569	5.92833e-12	down	-1.15443	5.5741e-06	down	-1.42098	1.11344e-07	down
Zm00001eb188280	chr4	164879035	164881403	2	-3.08583	2.11384e-09	down	-2.22466	1.89046e-05	down	-2.14977	0.000299354	down
Zm00001eb188410	chr4	165285521	165287647	2	-1.27123	4.44306e-06	down	-1.99422	7.4379e-11	down	-1.76197	7.56803e-08	down
Zm00001eb188990	chr4	167405847	167414713	2	-1.24369	9.7395e-08	down	-2.03305	3.83419e-41	down	-1.82227	1.51695e-20	down
Zm00001eb189220	chr4	168519559	168522468	4	-1.84354	0.000459217	down	-3.20934	4.71643e-09	down	-3.49831	9.26596e-08	down
Zm00001eb189440	chr4	169044142	169046301	4	-1.70859	0.0209137	down	-3.05482	8.42028e-06	down	-2.2257	0.00223889	down
Zm00001eb189510	chr4	169262687	169264172	2	-1.44917	0.000240235	down	-1.23027	0.000662207	down	-2.18258	4.27499e-06	down
Zm00001eb190340	chr4	172172682	172176056	4	-1.43237	2.64556e-22	down	-1.68597	7.32023e-45	down	-2.30243	4.79573e-75	down
Zm00001eb191060	chr4	175532405	175535349	2	-1.60043	5.88382e-08	down	-2.84682	3.07366e-28	down	-1.57895	1.13221e-08	down
Zm00001eb191340	chr4	176410489	176416248	4	-1.01667	0.0184843	down	-2.31751	2.51108e-06	down	-4.22294	5.417e-14	down
Zm00001eb191590	chr4	176927025	176928817	4	-2.81089	3.18465e-57	down	-3.9877	7.51716e-191	down	-5.02921	0	down
Zm00001eb192260	chr4	178693275	178695728	2	-1.18203	5.79254e-07	down	-1.67237	1.49752e-07	down	-1.77768	3.45803e-12	down
Zm00001eb192400	chr4	179069399	179070499	2	-1.80832	1.11504e-10	down	-1.3841	2.79119e-05	down	-1.57725	0.00060988	down
Zm00001eb193370	chr4	182639094	182641908	2	-2.29041	1.91072e-08	down	-1.92782	2.93186e-05	down	-1.62353	0.00148477	down
Zm00001eb193550	chr4	183372947	183374297	2	-3.33491	9.60975e-18	down	-4.20695	8.83402e-44	down	-3.35424	1.90072e-08	down
Zm00001eb193830	chr4	184574917	184579236	4	-1.13792	5.22481e-16	down	-1.79515	2.1157e-62	down	-1.92625	3.57752e-61	down
Zm00001eb194070	chr4	185374820	185376744	4	-2.32489	3.41322e-08	down	-3.35312	5.41085e-14	down	-5.3711	7.0605e-25	down
Zm00001eb196150	chr4	191815688	191817838	4	-3.09488	1.59496e-87	down	-2.44346	9.32532e-80	down	-2.61635	5.50353e-89	down
Zm00001eb196300	chr4	192244508	192246191	4	-2.0287	1.46506e-17	down	-3.65942	3.2825e-119	down	-5.04474	0	down
Zm00001eb196320	chr4	192253566	192255361	2	-2.12525	1.25363e-06	down	-1.26343	0.0312346	down	-1.46052	0.0211472	down
Zm00001eb196500	chr4	192689076	192690490	2	-1.99976	7.14833e-12	down	-2.47009	1.331e-15	down	-1.72337	5.15707e-05	down
Zm00001eb197780	chr4	197419786	197420798	4	-1.34602	3.8454e-11	down	-1.57375	1.48802e-15	down	-2.27763	4.66132e-46	down
Zm00001eb197810	chr4	197481732	197483061	4	-1.66583	6.32094e-08	down	-1.64274	7.66469e-10	down	-2.78385	3.89966e-28	down
Zm00001eb198050	chr4	198812661	198814372	2	-2.90662	8.00421e-15	down	-4.70426	6.89819e-27	down	-5.61711	1.85477e-10	down
Zm00001eb198080	chr4	198828934	198830596	2	-2.79644	6.69817e-07	down	-3.73164	7.76198e-16	down	-2.28265	5.49018e-05	down
Zm00001eb198490	chr4	200960347	200974299	2	-1.2171	0.000194406	down	-2.35646	1.07402e-12	down	-1.80811	4.71657e-06	down
Zm00001eb198660	chr4	201347262	201350612	4	-1.18151	0.0200671	down	-1.34979	0.000163714	down	-2.57299	1.06062e-20	down
Zm00001eb198860	chr4	202004022	202005079	2	-3.0904	2.44328e-10	down	-1.50419	0.00535664	down	-1.74481	0.00448572	down
Zm00001eb198880	chr4	202202571	202203625	4	-3.0815	0.000248003	down	-6.08594	2.31724e-10	down	-4.36703	1.69734e-10	down
Zm00001eb198910	chr4	202382893	202385634	4	-1.40093	3.76347e-14	down	-2.01522	5.28033e-36	down	-2.74342	1.49122e-61	down
Zm00001eb199200	chr4	203323619	203324419	4	-2.80437	0.00124977	down	-3.21358	2.21939e-09	down	-3.30634	6.42897e-11	down
Zm00001eb199470	chr4	204194919	204196509	2	-1.55303	3.18606e-23	down	-1.31643	9.13303e-06	down	-1.51922	3.40337e-26	down
Zm00001eb199530	chr4	204247399	204251757	4	-2.64069	3.3777e-14	down	-3.18496	7.81559e-65	down	-2.96102	6.4952e-58	down
Zm00001eb199930	chr4	205831869	205835500	2	-1.31748	0.00732	down	-1.2548	0.0351949	down	-1.6664	0.0115819	down
Zm00001eb200570	chr4	208514946	208543157	2	-1.61725	3.37873e-05	down	-3.70765	1.39624e-12	down	-3.35648	5.99772e-11	down
Zm00001eb201090	chr4	212103205	212104013	2	-1.14546	0.00148583	down	-1.11689	1.68397e-05	down	-1.53182	1.49638e-07	down
Zm00001eb201850	chr4	217457135	217458574	2	-2.14915	6.5215e-08	down	-2.1459	3.84343e-05	down	-2.7454	9.71656e-07	down
Zm00001eb202050	chr4	218576032	218577185	2	-3.77666	7.20674e-14	down	-4.56872	6.45731e-39	down	-6.19653	2.52324e-16	down
Zm00001eb202110	chr4	219091019	219092076	2	-1.21681	9.4142e-08	down	-1.0654	1.17228e-09	down	-1.10481	1.10922e-05	down
Zm00001eb205030	chr4	237611367	237618289	2	-1.03026	0.00154767	down	-2.38104	6.17024e-25	down	-1.76599	1.13726e-10	down
Zm00001eb205280	chr4	239184101	239186963	4	-1.17257	8.25054e-05	down	-1.74769	4.36134e-20	down	-1.12005	2.45199e-11	down
Zm00001eb206230	chr4	242644403	242652077	4	-1.11693	3.40734e-09	down	-2.28312	4.17148e-41	down	-3.0657	9.61229e-51	down
Zm00001eb206380	chr4	243033880	243035664	2	-1.69107	0.000412154	down	-1.62041	1.49153e-06	down	-1.04707	0.0296573	down
Zm00001eb206470	chr4	243185790	243189565	4	-1.10481	5.20312e-10	down	-1.51517	2.00171e-38	down	-1.66638	3.91943e-34	down
Zm00001eb206980	chr4	244134453	244137095	4	-6.91621	9.01062e-07	down	-6.6488	8.22413e-25	down	-5.89646	6.88651e-38	down
Zm00001eb208110	chr4	246309170	246318613	2	-1.34958	1.347e-13	down	-2.13747	1.38173e-71	down	-1.98102	6.44189e-37	down
Zm00001eb210520	chr5	1191559	1197349	2	-1.06795	4.49011e-09	down	-1.5573	1.6715e-31	down	-1.2458	1.08978e-10	down
Zm00001eb211030	chr5	1839437	1841917	4	-1.89536	5.25319e-36	down	-2.71073	4.50571e-140	down	-2.2356	3.89243e-53	down
Zm00001eb211970	chr5	3006639	3008998	4	-2.37553	1.47097e-19	down	-1.12323	4.02966e-06	down	-2.60181	3.40774e-31	down
Zm00001eb212380	chr5	3626739	3629463	4	-1.10061	0.019431	down	-1.55012	1.43133e-06	down	-1.71354	2.07536e-07	down
Zm00001eb213850	chr5	5981874	5982721	4	-1.53074	6.03354e-06	down	-1.70083	3.35952e-11	down	-3.39168	4.94846e-50	down
Zm00001eb214390	chr5	6940158	6942265	4	-1.27633	1.23102e-07	down	-1.85426	2.27043e-31	down	-2.01348	2.11735e-26	down
Zm00001eb214440	chr5	6983016	6987589	4	-2.59035	0.00028653	down	-4.56791	1.12243e-10	down	-5.4027	2.9113e-15	down
Zm00001eb217390	chr5	14253487	14254617	4	-1.04021	1.43197e-12	down	-1.35355	1.15187e-85	down	-2.01491	2.04157e-75	down
Zm00001eb217420	chr5	14327510	14329489	2	-2.21308	4.48115e-07	down	-2.21152	2.51205e-06	down	-3.16511	1.1579e-06	down
Zm00001eb218020	chr5	15656953	15659142	2	-2.29134	2.86937e-06	down	-1.04839	0.0216553	down	-2.08116	3.40452e-05	down
Zm00001eb218350	chr5	16294978	16295737	4	-4.49821	1.8267e-07	down	-2.79187	1.03837e-08	down	-4.24405	4.33566e-14	down
Zm00001eb219530	chr5	20406761	20408708	4	-2.38699	0.00148201	down	-1.91601	0.000337863	down	-2.64698	3.82918e-07	down
Zm00001eb220340	chr5	23306489	23308381	2	-1.61324	1.10159e-13	down	-2.22026	1.62973e-19	down	-3.11842	1.89052e-24	down
Zm00001eb220390	chr5	23623860	23627256	4	-1.12694	5.13294e-05	down	-2.0594	1.63229e-26	down	-3.81553	1.33023e-106	down
Zm00001eb220610	chr5	24283344	24313996	2	-1.25431	7.08781e-05	down	-3.06496	1.39381e-17	down	-1.85575	2.96009e-08	down
Zm00001eb220660	chr5	24519844	24527390	4	-1.96703	1.47841e-05	down	-2.817	1.18595e-15	down	-2.79937	3.88011e-15	down
Zm00001eb220740	chr5	24782124	24782815	2	-1.12777	1.23304e-06	down	-2.2603	7.75617e-22	down	-1.12346	8.6981e-12	down
Zm00001eb220870	chr5	25393432	25397454	2	-2.00047	2.97012e-17	down	-2.41414	6.51047e-20	down	-2.69447	4.93406e-09	down
Zm00001eb221090	chr5	26526932	26528305	4	-1.83117	4.85209e-39	down	-1.14153	3.59528e-66	down	-2.17747	1.06338e-135	down
Zm00001eb222370	chr5	32830864	32832077	4	-2.12318	0.00776137	down	-2.39372	0.00373227	down	-4.77362	3.19263e-09	down
Zm00001eb222490	chr5	33255542	33257341	2	-1.53841	0.00225059	down	-1.90576	3.02962e-09	down	-1.11936	0.00755715	down
Zm00001eb222660	chr5	33896202	33898109	4	-9.28987	2.89649e-13	down	-6.91413	3.03721e-31	down	-8.5797	1.07476e-63	down
Zm00001eb222690	chr5	34097235	34105997	2	-1.18964	1.93892e-18	down	-1.10422	5.78317e-29	down	-1.0602	3.18092e-18	down
Zm00001eb223050	chr5	35312585	35323879	2	-1.23077	1.56311e-09	down	-2.18813	8.5201e-17	down	-2.04236	1.7717e-08	down
Zm00001eb223180	chr5	35960327	35960761	4	-1.59009	3.44844e-06	down	-2.19337	1.92448e-14	down	-2.58897	5.54072e-16	down
Zm00001eb223340	chr5	36746622	36748107	2	-1.70154	1.46225e-30	down	-1.98676	1.04924e-57	down	-1.19658	1.45641e-22	down
Zm00001eb224720	chr5	44024952	44031174	2	-1.14058	5.43685e-06	down	-2.12942	6.62488e-19	down	-1.66124	8.4592e-08	down
Zm00001eb225050	chr5	47433640	47437437	4	-1.04389	1.42784e-05	down	-2.29491	2.96573e-37	down	-2.98245	2.25867e-40	down
Zm00001eb225120	chr5	48195293	48197299	2	-2.04373	2.97003e-20	down	-2.10742	4.57433e-24	down	-1.32561	1.09133e-06	down
Zm00001eb225130	chr5	48198061	48207354	2	-1.82226	9.12072e-23	down	-2.64888	2.39467e-73	down	-2.10893	2.12251e-24	down
Zm00001eb225320	chr5	49863482	49870821	4	-2.18542	1.00464e-11	down	-2.24539	9.1952e-20	down	-3.33548	1.40223e-47	down
Zm00001eb225370	chr5	50084872	50091225	2	-1.88171	6.59909e-11	down	-1.3009	0.000483154	down	-1.84146	0.010737	down
Zm00001eb225650	chr5	51393415	51414784	2	-1.05478	0.000193702	down	-1.65147	2.75589e-11	down	-2.64576	0.000744675	down
Zm00001eb226040	chr5	53394752	53395850	2	-2.5475	8.56714e-16	down	-2.68616	6.45149e-23	down	-3.49056	0.000197141	down
Zm00001eb226170	chr5	54274773	54275461	2	-1.58167	0.000121952	down	-2.32256	4.73148e-12	down	-1.94174	1.26273e-06	down
Zm00001eb226400	chr5	55295811	55299444	4	-4.97314	0.000242529	down	-2.6645	5.40821e-06	down	-4.83912	3.40798e-11	down
Zm00001eb227810	chr5	62111249	62114577	4	-1.13319	0.00322549	down	-2.16346	7.94065e-08	down	-1.91928	8.90739e-10	down
Zm00001eb228330	chr5	64438392	64440291	4	-1.30096	0.00110199	down	-2.07147	5.44055e-10	down	-1.80678	6.69461e-07	down
Zm00001eb228370	chr5	64559504	64561278	4	-3.25931	6.0341e-13	down	-3.17761	2.82548e-15	down	-4.01323	1.72721e-19	down
Zm00001eb229480	chr5	69570858	69575051	4	-1.07126	1.12732e-05	down	-1.1527	9.61106e-10	down	-1.16773	2.22965e-09	down
Zm00001eb229660	chr5	70478742	70487674	2	-1.07709	4.00725e-05	down	-2.13368	3.48945e-37	down	-1.29548	3.55526e-08	down
Zm00001eb229730	chr5	70764887	70776828	2	-1.08976	0.000655557	down	-1.84993	5.61772e-08	down	-2.88042	0.00740562	down
Zm00001eb229790	chr5	71095645	71100332	2	-2.43432	2.56206e-78	down	-3.48444	0	down	-1.69777	1.13607e-39	down
Zm00001eb230770	chr5	74821337	74833659	2	-1.55883	4.13288e-11	down	-2.32514	1.05195e-19	down	-2.65378	3.07941e-13	down
Zm00001eb231100	chr5	76385476	76391046	2	-1.5095	2.10742e-06	down	-1.22523	0.000249122	down	-1.04411	0.00767043	down
Zm00001eb231550	chr5	78469520	78474120	2	-1.04683	0.000435809	down	-1.66098	5.81707e-10	down	-1.61658	2.40655e-07	down
Zm00001eb232100	chr5	80373183	80399857	2	-1.01598	5.73777e-06	down	-2.12641	1.51173e-27	down	-1.31233	7.72626e-06	down
Zm00001eb232780	chr5	84889357	84891246	4	-1.54728	0.0279968	down	-2.47655	3.11894e-06	down	-7.31983	5.28249e-11	down
Zm00001eb233410	chr5	89056870	89058732	4	-4.44442	5.42708e-08	down	-6.37238	1.10929e-32	down	-6.08534	6.12855e-54	down
Zm00001eb234600	chr5	99954272	99956534	4	-1.64505	9.18395e-21	down	-2.39018	2.8606e-69	down	-2.61922	1.62946e-76	down
Zm00001eb234750	chr5	101616810	101621419	4	-1.23472	0.00201659	down	-1.9431	1.98945e-06	down	-2.01678	1.6084e-06	down
Zm00001eb234850	chr5	102143059	102148987	4	-1.09617	6.89723e-08	down	-1.40524	3.64218e-17	down	-2.17093	3.61569e-27	down
Zm00001eb234970	chr5	103400307	103409679	4	-1.7629	0.000604659	down	-2.61185	8.49732e-11	down	-3.08941	1.15761e-16	down
Zm00001eb235240	chr5	108542805	108572765	4	-2.37321	8.06286e-05	down	-2.41256	6.65048e-08	down	-1.96148	4.78367e-05	down
Zm00001eb235450	chr5	114384308	114385558	2	-1.26126	5.71025e-09	down	-1.56567	9.8545e-13	down	-1.43113	1.83241e-08	down
Zm00001eb236820	chr5	130441250	130444600	2	-1.01255	3.21468e-09	down	-1.21263	1.38834e-12	down	-1.29015	8.3592e-18	down
Zm00001eb237210	chr5	135099978	135112071	4	-1.25112	4.72689e-05	down	-2.05623	4.67554e-11	down	-2.13356	1.83155e-10	down
Zm00001eb237510	chr5	138572076	138580548	4	-1.26636	6.34056e-05	down	-2.18562	3.84539e-14	down	-2.27885	4.89582e-13	down
Zm00001eb238010	chr5	142576317	142576996	2	-2.66233	1.87236e-27	down	-1.33376	1.96327e-07	down	-2.55434	3.8941e-25	down
Zm00001eb238120	chr5	143531902	143533800	4	-1.97997	0.000195219	down	-1.35013	0.00147447	down	-3.26973	2.00292e-11	down
Zm00001eb238300	chr5	145131834	145134200	4	-1.10319	2.29939e-17	down	-1.04013	3.01584e-30	down	-2.53332	4.69572e-134	down
Zm00001eb239000	chr5	149985608	149986470	2	-1.11631	0.0151687	down	-2.21559	2.76437e-10	down	-1.75288	0.00775547	down
Zm00001eb239390	chr5	153353115	153354302	4	-1.91692	0.00142193	down	-4.44323	9.07366e-11	down	-3.66225	1.77759e-08	down
Zm00001eb239670	chr5	155389412	155390487	2	-1.6705	3.36862e-11	down	-2.35033	6.32102e-21	down	-1.80101	6.93822e-05	down
Zm00001eb241320	chr5	165504371	165505478	2	-5.17379	8.88013e-32	down	-3.01705	2.84192e-16	down	-3.14098	0.00197263	down
Zm00001eb241870	chr5	167665263	167666531	4	-2.11811	3.2547e-29	down	-2.54071	2.04051e-66	down	-2.84341	4.48309e-46	down
Zm00001eb241920	chr5	168019341	168023851	2	-1.88939	1.44157e-62	down	-2.27783	5.67066e-234	down	-1.55354	1.96414e-46	down
Zm00001eb242880	chr5	172974902	172976013	2	-1.55284	1.07665e-06	down	-2.85525	6.73682e-19	down	-2.62117	0.0314869	down
Zm00001eb244110	chr5	177692038	177698716	4	-1.64484	7.47153e-12	down	-2.5815	3.78953e-26	down	-3.8498	8.2976e-52	down
Zm00001eb244990	chr5	180184379	180185465	2	-1.97358	7.13859e-06	down	-1.77801	6.25976e-06	down	-1.44515	0.0174	down
Zm00001eb245000	chr5	180188882	180189220	4	-4.23799	3.24154e-08	down	-3.20611	8.25167e-07	down	-9.6486	1.30673e-14	down
Zm00001eb245530	chr5	182155521	182156642	4	-1.33437	2.08795e-12	down	-1.18716	1.55877e-34	down	-2.76312	8.05133e-280	down
Zm00001eb245540	chr5	182181678	182182229	4	-1.46244	0.00153502	down	-1.97579	3.55711e-16	down	-3.14111	1.16279e-36	down
Zm00001eb245610	chr5	182447634	182448435	4	-4.80342	4.03833e-77	down	-4.77608	8.76044e-125	down	-8.66133	2.55607e-147	down
Zm00001eb246540	chr5	185849839	185851610	4	-5.22527	5.57151e-138	down	-5.33048	0	down	-5.40853	0	down
Zm00001eb247760	chr5	190826434	190829806	4	-1.17744	0.0277454	down	-1.8364	5.12974e-05	down	-2.12519	1.75182e-09	down
Zm00001eb248080	chr5	191812438	191812975	2	-1.2002	0.000174283	down	-1.55877	1.02987e-07	down	-1.96719	4.48576e-07	down
Zm00001eb248610	chr5	193082679	193084856	4	-1.16583	0.0181146	down	-1.98232	8.25869e-06	down	-3.74699	3.281e-16	down
Zm00001eb248720	chr5	193895441	193902219	4	-1.39857	1.28286e-16	down	-2.41583	1.23936e-197	down	-2.98429	9.39308e-222	down
Zm00001eb248760	chr5	194002394	194003327	4	-1.34858	0.000616334	down	-2.06531	7.30208e-15	down	-2.29815	0.000101312	down
Zm00001eb249190	chr5	195248494	195251397	4	-1.38114	3.32363e-09	down	-2.11604	5.89986e-35	down	-2.12318	4.85939e-30	down
Zm00001eb249200	chr5	195289178	195290832	2	-1.2884	3.34025e-05	down	-2.53163	9.74616e-13	down	-2.6981	1.43579e-05	down
Zm00001eb249960	chr5	197826952	197830695	2	-1.655	6.3027e-11	down	-2.14592	2.72193e-17	down	-2.80601	6.89103e-16	down
Zm00001eb250050	chr5	197910454	197914844	2	-1.88259	3.72836e-14	down	-2.20963	3.03426e-19	down	-1.76187	3.96442e-06	down
Zm00001eb250210	chr5	198479947	198482007	4	-1.09776	3.05963e-13	down	-1.24296	2.20825e-39	down	-1.06088	1.36854e-23	down
Zm00001eb250730	chr5	204484397	204485571	2	-1.54729	3.85777e-10	down	-1.62005	1.39824e-15	down	-1.31925	6.76461e-07	down
Zm00001eb251130	chr5	206116743	206122215	4	-1.99054	0.000562328	down	-3.13308	0.00186494	down	-6.17184	1.49478e-19	down
Zm00001eb251680	chr5	207922370	207924921	4	-2.06406	2.01798e-13	down	-2.39502	3.67084e-27	down	-2.79535	7.84832e-47	down
Zm00001eb251690	chr5	207989534	207995778	4	-1.65183	4.34258e-20	down	-1.04764	7.80249e-11	down	-1.15813	3.91346e-13	down
Zm00001eb252430	chr5	210121508	210124437	2	-1.23736	2.04394e-05	down	-1.92839	1.13145e-10	down	-1.86632	5.26096e-08	down
Zm00001eb252920	chr5	211677014	211677955	4	-2.14089	0.00789562	down	-3.06543	0.00189777	down	-5.66251	1.55829e-08	down
Zm00001eb253330	chr5	212545404	212550178	2	-1.44436	8.48217e-05	down	-2.21897	4.71407e-07	down	-2.02924	0.00025872	down
Zm00001eb253820	chr5	213469593	213473117	4	-1.41884	6.08875e-28	down	-1.99111	1.38301e-102	down	-2.89786	2.90038e-115	down
Zm00001eb254800	chr5	215666002	215705711	2	-1.97238	1.10706e-07	down	-2.3458	1.13626e-09	down	-1.88698	0.00119672	down
Zm00001eb255200	chr5	216542432	216546864	2	-1.00367	5.42212e-07	down	-1.19152	1.2856e-08	down	-2.0057	7.08872e-07	down
Zm00001eb255380	chr5	216900905	216903717	4	-2.34543	0.00400218	down	-1.92559	0.000313366	down	-2.63133	7.8588e-08	down
Zm00001eb255870	chr5	218265199	218267208	4	-1.27709	8.57386e-19	down	-1.46406	8.99029e-29	down	-2.62178	3.60786e-102	down
Zm00001eb256180	chr5	218984388	218985331	4	-1.4807	0.000138663	down	-1.40024	0.000377415	down	-4.01234	6.37116e-17	down
Zm00001eb256370	chr5	219379582	219382975	2	-1.88825	1.9533e-06	down	-2.07865	4.10871e-06	down	-2.12759	5.94864e-06	down
Zm00001eb256600	chr5	219926748	219929141	2	-1.20104	0.00425771	down	-1.63513	3.68641e-07	down	-4.004	7.85473e-16	down
Zm00001eb256970	chr5	220407258	220410009	4	-1.30503	2.85289e-05	down	-2.03472	4.49868e-10	down	-2.28057	8.82029e-09	down
Zm00001eb257530	chr5	221475883	221477602	2	-1.5475	0.00323019	down	-2.3361	0.000196498	down	-3.16467	0.000455179	down
Zm00001eb259950	chr6	5904344	5905733	2	-1.99886	5.98592e-20	down	-1.97904	1.39627e-26	down	-1.97903	4.04621e-12	down
Zm00001eb260010	chr6	6082226	6084292	4	-1.15999	1.7717e-11	down	-1.36655	7.98484e-18	down	-3.43402	1.16527e-108	down
Zm00001eb260130	chr6	6641802	6642430	4	-2.72571	6.76771e-12	down	-2.64617	6.39342e-188	down	-3.81532	0	down
Zm00001eb260220	chr6	7059908	7061865	4	-1.43784	1.23742e-12	down	-3.00376	3.75988e-67	down	-2.01563	2.26442e-42	down
Zm00001eb261380	chr6	12248212	12251370	2	-2.67092	1.11896e-06	down	-2.88542	7.21035e-07	down	-4.19366	2.47755e-08	down
Zm00001eb262890	chr6	19572166	19573209	2	-1.59597	3.83532e-07	down	-1.62997	5.03842e-05	down	-2.12712	1.54042e-06	down
Zm00001eb262910	chr6	19611658	19613000	2	-6.14203	4.14889e-07	down	-4.39047	7.51977e-06	down	-4.17187	0.000148531	down
Zm00001eb264830	chr6	30924285	30925530	4	-1.26664	0.0136344	down	-1.84692	0.000155963	down	-2.69007	2.97595e-06	down
Zm00001eb264870	chr6	31197929	31199589	2	-2.0257	5.47427e-11	down	-1.14674	0.0173993	down	-1.76384	0.00478345	down
Zm00001eb265880	chr6	39433273	39434690	4	-1.44999	2.61987e-24	down	-1.58982	2.38768e-130	down	-2.1416	1.40227e-148	down
Zm00001eb265890	chr6	39480961	39707782	4	-1.88179	4.18586e-39	down	-1.73677	2.93652e-138	down	-3.23546	5.97723e-166	down
Zm00001eb266300	chr6	42318401	42331903	4	-1.2322	6.53301e-14	down	-1.64918	3.17779e-42	down	-2.07577	6.96171e-63	down
Zm00001eb266330	chr6	42395165	42431392	2	-1.16422	0.00048275	down	-2.12915	1.11817e-15	down	-1.12176	0.00240516	down
Zm00001eb266370	chr6	42757910	42760236	4	-1.87417	7.86729e-36	down	-1.9308	6.69877e-49	down	-2.63468	8.11374e-51	down
Zm00001eb266420	chr6	42934254	42935294	4	-1.93657	0.00187661	down	-1.39472	0.00583529	down	-3.25206	1.45897e-10	down
Zm00001eb266600	chr6	44063214	44084539	4	-1.90879	1.21804e-14	down	-1.64129	2.53782e-23	down	-2.54451	9.53658e-55	down
Zm00001eb267000	chr6	47122351	47122966	2	-2.38555	4.68817e-46	down	-4.10836	0	down	-2.59977	6.57018e-23	down
Zm00001eb267030	chr6	47319217	47349865	2	-2.43627	1.59277e-16	down	-2.53774	1.62403e-19	down	-3.44884	5.72113e-17	down
Zm00001eb267630	chr6	52605100	52606565	4	-1.94851	5.80895e-18	down	-2.98797	1.02533e-42	down	-3.15886	1.39461e-54	down
Zm00001eb268150	chr6	60492586	60496635	2	-1.10281	0.00463181	down	-1.38629	0.000175862	down	-1.76758	0.000370505	down
Zm00001eb268800	chr6	66877701	66882477	2	-1.2454	1.17071e-05	down	-1.53822	3.25548e-08	down	-1.27463	0.000115708	down
Zm00001eb268950	chr6	68148741	68149666	4	-1.14428	0.000222191	down	-1.25782	5.83096e-19	down	-2.6005	8.29761e-77	down
Zm00001eb271130	chr6	84944296	84946203	4	-1.6324	9.79248e-38	down	-3.17813	9.91505e-263	down	-2.89498	8.46881e-191	down
Zm00001eb271420	chr6	88157758	88169484	2	-1.28964	6.25435e-08	down	-2.50564	9.89207e-32	down	-2.4835	1.31094e-24	down
Zm00001eb271530	chr6	89415125	89416772	4	-1.20267	4.95913e-07	down	-2.15404	4.19289e-25	down	-4.62564	5.86912e-171	down
Zm00001eb271810	chr6	91352085	91357228	4	-1.84944	0.0160028	down	-1.90997	0.00119748	down	-2.65671	0.000483661	down
Zm00001eb272090	chr6	92474902	92476065	4	-3.54757	3.00386e-56	down	-2.80443	3.75988e-67	down	-5.0651	0	down
Zm00001eb272750	chr6	95608193	95608894	4	-2.66982	5.71173e-12	down	-4.05538	6.02573e-15	down	-5.6421	2.74074e-105	down
Zm00001eb272780	chr6	95642068	95644863	2	-2.15152	4.85385e-09	down	-1.94389	2.9431e-12	down	-3.51322	1.48321e-22	down
Zm00001eb273440	chr6	98626732	98631698	4	-1.64046	6.95328e-29	down	-1.89151	1.6861e-54	down	-2.13062	3.32435e-39	down
Zm00001eb274300	chr6	103049618	103051423	4	-3.0878	0.00211631	down	-5.91687	9.40627e-13	down	-5.07535	1.40073e-11	down
Zm00001eb274310	chr6	103159797	103161555	4	-1.46016	1.2665e-06	down	-2.20985	8.08232e-19	down	-4.06985	1.02472e-38	down
Zm00001eb274850	chr6	105120692	105126050	4	-1.56061	0.000239824	down	-1.11885	0.000124175	down	-2.10594	4.06535e-14	down
Zm00001eb274890	chr6	105185158	105185917	4	-1.61977	1.43875e-05	down	-2.32486	1.40185e-14	down	-1.94779	6.40536e-13	down
Zm00001eb275430	chr6	107122391	107127099	4	-1.06246	1.09905e-07	down	-1.84278	3.33908e-26	down	-2.06327	2.68738e-21	down
Zm00001eb276850	chr6	112990687	113001384	2	-2.07264	7.9193e-20	down	-2.68337	1.04243e-31	down	-1.53767	1.39832e-05	down
Zm00001eb277300	chr6	114293042	114295303	2	-1.50466	6.53252e-07	down	-1.51197	2.15757e-06	down	-1.99727	4.99412e-06	down
Zm00001eb277970	chr6	116984710	116988788	2	-2.23607	0.00129142	down	-1.95702	0.00182776	down	-1.77519	0.0107951	down
Zm00001eb278120	chr6	117816636	117822978	2	-1.94282	7.43094e-11	down	-2.43413	8.93559e-16	down	-2.19138	2.21341e-09	down
Zm00001eb278130	chr6	117845737	117850307	2	-1.04779	1.81929e-06	down	-1.05615	5.60729e-07	down	-1.23929	5.40985e-07	down
Zm00001eb278620	chr6	119633589	119635650	4	-1.36345	0.00598464	down	-2.16686	2.48976e-06	down	-3.38921	1.16361e-12	down
Zm00001eb279290	chr6	122207131	122208548	2	-2.25245	2.16865e-21	down	-2.97986	4.78022e-27	down	-2.58111	4.4788e-14	down
Zm00001eb279680	chr6	123833803	123841105	4	-3.48103	7.51995e-05	down	-2.53786	9.88579e-05	down	-1.90449	0.000901031	down
Zm00001eb279890	chr6	124932192	124933968	4	-3.57218	0.000228768	down	-7.06434	3.91951e-10	down	-9.85181	2.81558e-15	down
Zm00001eb280010	chr6	125616658	125623874	2	-1.43585	5.50171e-10	down	-1.78883	1.41087e-14	down	-1.79073	4.27417e-07	down
Zm00001eb280280	chr6	126751036	126754755	4	-2.1556	0.000781616	down	-1.60136	0.000512953	down	-1.75664	4.63306e-05	down
Zm00001eb280690	chr6	128970106	128973410	2	-1.46003	0.000231028	down	-2.85752	3.53703e-13	down	-1.52491	0.0109856	down
Zm00001eb280720	chr6	129034798	129038304	4	-1.37079	0.0115311	down	-3.22398	1.6445e-08	down	-3.92253	3.29862e-10	down
Zm00001eb280890	chr6	130456886	130457871	4	-2.00649	0.00358526	down	-2.41496	3.86714e-07	down	-3.10276	2.54217e-15	down
Zm00001eb281300	chr6	132031723	132032169	2	-3.08727	1.76026e-29	down	-2.23125	5.36736e-22	down	-2.85293	9.54548e-23	down
Zm00001eb282430	chr6	135946028	135947713	2	-2.18939	5.15754e-23	down	-2.25836	7.5192e-11	down	-1.41143	0.00139839	down
Zm00001eb282930	chr6	138713176	138715827	4	-1.14408	0.000401356	down	-1.96545	3.1453e-11	down	-2.1017	2.26951e-09	down
Zm00001eb283200	chr6	139644733	139655572	2	-1.13894	0.000104021	down	-1.97628	8.41346e-13	down	-1.38425	4.55919e-07	down
Zm00001eb283890	chr6	142254331	142256627	2	-2.4365	2.1262e-10	down	-2.1003	9.92994e-08	down	-1.70909	0.0183363	down
Zm00001eb283960	chr6	142368151	142369961	4	-1.22288	3.44519e-09	down	-1.02185	1.28783e-10	down	-1.61416	5.53212e-24	down
Zm00001eb284090	chr6	142993144	142997598	2	-1.31106	1.09422e-15	down	-1.45859	7.07633e-23	down	-1.41339	1.08661e-14	down
Zm00001eb284230	chr6	143560892	143564098	4	-1.85324	2.22501e-10	down	-3.76889	6.55399e-78	down	-4.01161	3.95345e-20	down
Zm00001eb285360	chr6	148134643	148135795	4	-1.55022	6.41109e-33	down	-1.76159	9.51299e-139	down	-3.42434	0	down
Zm00001eb285430	chr6	148365305	148365876	2	-2.04144	9.7395e-08	down	-2.1864	2.00175e-10	down	-3.77724	0.00140663	down
Zm00001eb285480	chr6	148586428	148587768	4	-2.5507	4.1327e-53	down	-3.52747	0	down	-4.19005	0	down
Zm00001eb285520	chr6	148684439	148688508	4	-1.69815	6.17192e-40	down	-2.45973	6.29226e-258	down	-2.24899	1.79162e-121	down
Zm00001eb286070	chr6	150992485	150997952	2	-1.07951	0.00100804	down	-1.51379	1.06402e-09	down	-1.46222	4.65454e-06	down
Zm00001eb286150	chr6	151445811	151446813	4	-1.64542	9.66125e-23	down	-1.42571	2.24026e-45	down	-3.82257	0	down
Zm00001eb286170	chr6	151481816	151482230	4	-2.86437	5.5159e-14	down	-2.95327	4.99381e-288	down	-4.52245	0	down
Zm00001eb286430	chr6	152308436	152310224	2	-2.69241	5.28298e-10	down	-2.95156	5.97948e-07	down	-2.42493	0.00433382	down
Zm00001eb286530	chr6	152636176	152639859	2	-1.77829	0.000271292	down	-1.64483	0.00543684	down	-1.71574	0.00728066	down
Zm00001eb286760	chr6	153451995	153456515	4	-3.8311	7.04851e-170	down	-3.49394	3.66375e-57	down	-2.80093	5.75256e-145	down
Zm00001eb286910	chr6	153776425	153778447	4	-1.22507	7.22111e-06	down	-1.76645	6.62596e-13	down	-2.75282	2.50521e-27	down
Zm00001eb287290	chr6	155272452	155276135	2	-1.02712	0.0266414	down	-1.04371	0.044397	down	-1.33746	0.0298042	down
Zm00001eb287400	chr6	155664574	155667432	4	-1.08758	6.71595e-09	down	-1.33679	7.88133e-17	down	-1.13889	1.20048e-11	down
Zm00001eb287410	chr6	155721946	155724224	4	-1.93555	0.00061517	down	-5.21746	2.11573e-09	down	-5.3442	4.78518e-05	down
Zm00001eb288990	chr6	160717811	160719794	2	-1.32558	3.86123e-13	down	-1.13682	6.11481e-19	down	-1.29482	3.51819e-13	down
Zm00001eb290330	chr6	164447845	164450866	4	-1.91719	1.02767e-39	down	-2.39184	5.46435e-183	down	-4.17884	0	down
Zm00001eb291890	chr6	168199823	168201808	2	-2.24554	2.18293e-05	down	-2.00646	0.00042022	down	-2.94227	0.00173356	down
Zm00001eb293210	chr6	170964142	170965418	2	-1.51928	2.31689e-10	down	-1.70448	0.00472888	down	-2.35193	1.43578e-06	down
Zm00001eb294140	chr6	172942141	172943128	4	-2.89711	1.72669e-21	down	-3.06237	3.48572e-19	down	-4.13865	5.02764e-248	down
Zm00001eb294180	chr6	172967670	172969521	2	-2.02397	1.02366e-22	down	-1.73925	2.86115e-14	down	-2.39	3.51431e-27	down
Zm00001eb294470	chr6	173462684	173470011	4	-1.27523	0.000641231	down	-1.56063	5.98767e-05	down	-1.3257	0.000172495	down
Zm00001eb294520	chr6	173518945	173521696	4	-1.20176	0.000268434	down	-1.05878	0.00218233	down	-2.74299	5.69032e-12	down
Zm00001eb294880	chr6	174185272	174185944	4	-2.8904	8.48296e-24	down	-4.19351	1.97923e-81	down	-6.46828	5.97025e-174	down
Zm00001eb295330	chr6	174957654	174958858	4	-2.03529	5.599e-05	down	-2.93085	1.37315e-65	down	-3.16738	4.33573e-229	down
Zm00001eb295580	chr6	175416890	175422184	2	-1.10053	0.00302245	down	-1.10796	0.0032387	down	-2.48701	3.68905e-06	down
Zm00001eb295920	chr6	176084528	176089143	4	-1.3031	0.0273293	down	-1.50679	0.000311759	down	-2.858	4.87673e-07	down
Zm00001eb298320	chr7	1371319	1375731	2	-1.63727	4.47451e-14	down	-1.54482	1.20958e-19	down	-1.84639	1.58852e-17	down
Zm00001eb298780	chr7	2340935	2342234	2	-1.20977	6.04076e-05	down	-1.51281	8.39299e-11	down	-1.5919	2.11838e-05	down
Zm00001eb299370	chr7	3606418	3607174	4	-5.95557	2.45773e-09	down	-9.45572	5.18488e-28	down	-11.4269	1.38311e-27	down
Zm00001eb299450	chr7	3910937	3911516	2	-5.82904	0.000153323	down	-5.41473	1.61004e-12	down	-6.78046	6.8378e-06	down
Zm00001eb299920	chr7	5139115	5140697	4	-1.56356	1.72706e-08	down	-1.55536	2.4996e-09	down	-3.19506	1.13302e-19	down
Zm00001eb300280	chr7	6397015	6399383	4	-1.03573	6.82175e-14	down	-1.27625	1.67005e-55	down	-1.83969	1.39393e-68	down
Zm00001eb300320	chr7	6487458	6489788	4	-1.48035	5.54298e-13	down	-2.06484	3.08101e-45	down	-1.98557	1.18669e-37	down
Zm00001eb300490	chr7	6867785	6869846	4	-1.80726	0.00139067	down	-3.18304	5.48045e-10	down	-4.56199	9.10693e-11	down
Zm00001eb301330	chr7	10077699	10081592	2	-1.14437	0.00189793	down	-1.81415	2.49032e-06	down	-1.09181	0.0294482	down
Zm00001eb302230	chr7	13899628	13901440	2	-1.45484	0.014131	down	-1.3436	0.00392152	down	-2.0681	0.000861106	down
Zm00001eb302760	chr7	16547843	16550699	2	-1.80936	1.38166e-12	down	-1.09071	0.000612406	down	-1.01648	0.0123773	down
Zm00001eb303190	chr7	19580549	19584098	2	-2.28662	1.00108e-87	down	-1.22257	2.26185e-94	down	-1.05905	1.75334e-25	down
Zm00001eb303980	chr7	23668847	23671341	2	-7.18078	9.30219e-07	down	-8.45016	6.03061e-11	down	-7.31165	1.77742e-07	down
Zm00001eb304180	chr7	24903934	24904646	4	-6.65127	1.96844e-06	down	-8.91239	2.62376e-12	down	-10.5205	1.51413e-17	down
Zm00001eb304330	chr7	25701228	25701863	4	-1.15412	0.000312995	down	-1.50542	8.12917e-10	down	-2.96395	1.39457e-40	down
Zm00001eb305200	chr7	31825131	31825875	4	-7.14096	6.11922e-19	down	-7.99363	2.40084e-38	down	-11.5113	4.23883e-21	down
Zm00001eb307060	chr7	48894733	48896885	4	-2.52643	5.99961e-13	down	-3.43007	1.52457e-35	down	-4.38543	7.08618e-27	down
Zm00001eb307400	chr7	52720492	52722060	4	-1.37816	1.62785e-07	down	-1.3709	1.22551e-13	down	-1.8641	1.76611e-19	down
Zm00001eb307440	chr7	53281916	53317188	2	-1.3665	9.7793e-07	down	-1.96666	6.29175e-15	down	-1.44885	4.01803e-06	down
Zm00001eb307510	chr7	53612511	53613631	2	-1.6578	0.000291432	down	-2.82012	7.9422e-14	down	-1.97648	9.07457e-06	down
Zm00001eb307730	chr7	58839276	58841594	4	-1.44006	0.000935573	down	-1.38497	0.000311023	down	-1.72203	6.03642e-06	down
Zm00001eb308650	chr7	78902044	78902646	4	-3.73446	1.18142e-09	down	-8.66168	4.21932e-99	down	-9.79951	1.09222e-76	down
Zm00001eb308680	chr7	79509198	79515962	2	-1.08691	5.02219e-07	down	-1.80174	2.40183e-29	down	-1.80815	6.05893e-13	down
Zm00001eb308690	chr7	79924461	79930169	2	-1.89594	1.22071e-08	down	-1.27345	0.00159949	down	-1.59566	0.00284367	down
Zm00001eb309020	chr7	83272769	83276487	4	-1.42729	1.32333e-06	down	-3.09197	2.96121e-33	down	-3.73871	5.09316e-08	down
Zm00001eb309910	chr7	93292688	93293824	4	-2.00862	2.82184e-19	down	-3.60652	4.38629e-47	down	-4.43495	4.00063e-56	down
Zm00001eb310010	chr7	94232908	94252757	2	-1.12436	9.78789e-05	down	-2.41247	1.08613e-24	down	-2.94928	4.15079e-19	down
Zm00001eb311010	chr7	103133653	103138913	4	-1.20521	0.0187335	down	-3.15387	3.92547e-13	down	-2.92287	1.50857e-09	down
Zm00001eb311430	chr7	106494786	106498342	4	-3.12633	0.00812404	down	-6.62988	5.10677e-13	down	-9.64439	1.61494e-14	down
Zm00001eb311720	chr7	109860273	109861230	4	-5.35808	0.00139776	down	-4.32993	0.00195839	down	-7.10806	1.11059e-07	down
Zm00001eb311730	chr7	109894729	109897035	4	-3.94761	7.85512e-10	down	-3.47377	2.1971e-14	down	-5.26126	8.52705e-07	down
Zm00001eb312190	chr7	113589300	113590904	4	-1.38759	0.000307715	down	-1.37797	0.000393987	down	-2.61485	1.35131e-13	down
Zm00001eb312450	chr7	116016634	116017184	2	-1.18626	5.74212e-07	down	-1.07246	8.85892e-09	down	-2.30105	2.43703e-18	down
Zm00001eb312640	chr7	117804733	117818434	2	-1.16646	4.70617e-18	down	-1.40561	1.39233e-47	down	-1.68731	1.94567e-33	down
Zm00001eb313780	chr7	125329476	125334174	4	-1.16512	6.21739e-19	down	-1.84239	2.76619e-98	down	-2.24756	2.06963e-152	down
Zm00001eb313850	chr7	125577204	125580195	2	-1.10945	3.34229e-20	down	-1.16054	1.6443e-27	down	-1.32376	2.64109e-22	down
Zm00001eb313950	chr7	126118126	126119473	4	-1.67905	1.94212e-09	down	-2.50287	1.19242e-20	down	-2.5267	1.26059e-23	down
Zm00001eb314230	chr7	127365737	127369201	4	-1.46567	0.00960286	down	-1.25941	0.000309719	down	-3.05334	2.53509e-28	down
Zm00001eb314320	chr7	128017074	128018459	2	-2.33692	0.00936683	down	-3.01492	3.28518e-05	down	-2.7795	0.0345435	down
Zm00001eb314380	chr7	128333235	128333620	2	-1.8446	3.21468e-09	down	-1.70018	1.58543e-09	down	-2.24583	7.34619e-10	down
Zm00001eb314510	chr7	128986364	128988622	4	-1.31928	1.51263e-06	down	-1.192	1.13915e-14	down	-1.2029	8.29878e-19	down
Zm00001eb315130	chr7	132126882	132128419	4	-2.50061	1.85267e-11	down	-3.74351	2.511e-26	down	-3.4033	3.3855e-19	down
Zm00001eb315970	chr7	135700566	135703813	2	-1.32645	1.06633e-05	down	-1.00375	0.000763611	down	-2.2444	2.73054e-10	down
Zm00001eb316220	chr7	136452528	136453786	2	-1.85664	9.09168e-07	down	-1.09916	0.00126711	down	-2.26286	1.67836e-06	down
Zm00001eb316340	chr7	136780208	136782361	4	-1.64399	0.00162405	down	-2.89851	5.56385e-12	down	-3.72855	1.25467e-20	down
Zm00001eb316370	chr7	136788947	136789291	4	-1.39028	7.94894e-13	down	-2.05995	1.33575e-90	down	-3.89792	1.84764e-268	down
Zm00001eb317300	chr7	141155439	141160134	2	-1.18236	3.4469e-15	down	-1.14212	3.4382e-26	down	-1.05596	4.7578e-14	down
Zm00001eb317380	chr7	141579279	141580146	4	-1.22915	0.0171674	down	-2.58556	3.48301e-07	down	-5.79235	1.85943e-11	down
Zm00001eb317890	chr7	143327976	143329299	4	-1.18043	1.43429e-05	down	-1.06434	8.08446e-05	down	-1.70927	2.06866e-10	down
Zm00001eb319620	chr7	149364659	149375517	2	-1.5176	6.77864e-05	down	-1.15256	0.00592372	down	-1.4827	0.00349839	down
Zm00001eb319850	chr7	150016595	150018597	4	-1.01501	5.4565e-05	down	-1.41434	1.26373e-07	down	-2.65509	1.33177e-20	down
Zm00001eb319980	chr7	150436654	150436998	2	-1.24	0.00991026	down	-1.66979	0.000570689	down	-1.69573	0.0360391	down
Zm00001eb320440	chr7	151852643	151853547	2	-1.84691	6.36356e-18	down	-1.73031	4.32797e-10	down	-2.89579	1.03484e-24	down
Zm00001eb321180	chr7	153972769	153973650	4	-1.13506	0.00424276	down	-2.01361	6.21468e-10	down	-2.0579	1.45852e-13	down
Zm00001eb321710	chr7	156213016	156219012	4	-1.27285	6.69583e-06	down	-1.84797	6.03227e-20	down	-2.78724	1.55374e-31	down
Zm00001eb321900	chr7	156502321	156507035	2	-1.33077	6.68429e-05	down	-1.97127	1.6814e-11	down	-1.02659	0.0108311	down
Zm00001eb322810	chr7	162438594	162440730	2	-3.35269	1.90696e-08	down	-5.87048	5.57666e-18	down	-2.77139	3.47301e-06	down
Zm00001eb322820	chr7	162543852	162551596	2	-1.00319	4.41538e-05	down	-1.33194	2.4578e-09	down	-1.11954	0.000132752	down
Zm00001eb322970	chr7	162833532	162834873	2	-1.00067	1.71694e-05	down	-1.41053	1.94e-06	down	-2.82276	7.01229e-17	down
Zm00001eb323140	chr7	163342588	163346227	4	-2.18896	4.76358e-05	down	-3.27732	3.55566e-21	down	-4.06852	1.43188e-29	down
Zm00001eb323280	chr7	163712852	163717490	4	-1.04163	0.0144749	down	-2.46038	4.27093e-19	down	-2.85146	2.69501e-30	down
Zm00001eb323290	chr7	163718067	163721476	4	-1.43489	1.26408e-13	down	-1.39815	3.08749e-39	down	-1.25816	8.72601e-29	down
Zm00001eb323300	chr7	163725677	163730383	4	-1.63847	1.78283e-14	down	-2.89802	5.53584e-40	down	-2.95191	2.66454e-48	down
Zm00001eb323710	chr7	165182615	165187497	4	-1.38552	2.61324e-08	down	-4.25488	1.65306e-101	down	-4.03694	1.50899e-65	down
Zm00001eb323930	chr7	165782404	165786054	2	-2.27263	0.0081916	down	-3.3359	1.77055e-05	down	-2.16068	0.0169924	down
Zm00001eb324600	chr7	167440164	167442497	2	-1.17931	1.21143e-08	down	-1.2517	3.28568e-08	down	-1.85438	6.51239e-17	down
Zm00001eb324710	chr7	167965019	167970449	2	-1.05688	0.000170466	down	-2.19209	1.31768e-22	down	-1.49759	6.41258e-08	down
Zm00001eb325340	chr7	169286617	169287744	4	-2.06661	9.57627e-63	down	-3.72436	0	down	-6.19142	0	down
Zm00001eb325930	chr7	170806387	170808301	2	-1.32904	0.00147759	down	-2.05016	7.82012e-12	down	-1.24009	0.00209139	down
Zm00001eb326850	chr7	172768269	172769063	2	-1.31774	1.02685e-13	down	-2.00256	4.10072e-54	down	-1.86517	6.27712e-31	down
Zm00001eb327160	chr7	173900422	173903087	4	-1.44564	3.89527e-17	down	-1.76782	6.81531e-24	down	-2.99352	4.86706e-60	down
Zm00001eb327220	chr7	174108640	174114152	2	-1.09749	2.5313e-06	down	-1.44471	6.45785e-11	down	-1.1566	1.34232e-05	down
Zm00001eb327230	chr7	174111435	174117074	2	-1.23163	2.58768e-10	down	-1.51289	3.11888e-12	down	-1.4629	2.25332e-08	down
Zm00001eb327310	chr7	174320766	174323068	4	-2.17937	1.35396e-09	down	-3.23801	1.70636e-41	down	-4.32966	1.70579e-05	down
Zm00001eb328770	chr7	177834533	177835859	4	-1.08293	6.85077e-18	down	-1.65065	4.15308e-195	down	-2.89411	0	down
Zm00001eb328980	chr7	178292543	178294724	4	-1.12916	1.46136e-11	down	-1.42885	8.35039e-68	down	-1.65085	4.20644e-100	down
Zm00001eb329520	chr7	179674794	179678084	4	-1.78139	5.40179e-43	down	-3.40272	0	down	-2.57743	2.98139e-108	down
Zm00001eb329660	chr7	180011545	180014984	2	-1.17278	0.00176439	down	-1.5126	7.35369e-05	down	-1.7306	0.00289928	down
Zm00001eb330540	chr7	181831453	181833093	4	-3.58417	0.000786226	down	-5.16427	4.42302e-09	down	-6.49208	3.97195e-07	down
Zm00001eb331260	chr7	183321470	183327052	4	-1.47155	0.000265231	down	-2.28061	3.78773e-10	down	-3.19485	1.67618e-24	down
Zm00001eb331330	chr7	183400681	183402527	2	-1.64934	1.43027e-10	down	-1.60408	1.16257e-10	down	-1.31722	0.000515512	down
Zm00001eb331360	chr7	183502809	183505183	2	-2.34578	2.48316e-31	down	-2.53126	2.61665e-55	down	-1.9711	2.52187e-28	down
Zm00001eb331460	chr7	183571711	183576273	2	-1.62742	2.91944e-07	down	-2.77744	1.04402e-19	down	-1.21013	0.0434844	down
Zm00001eb332090	chr7	185400814	185403407	4	-1.13327	1.02685e-13	down	-1.18004	5.15896e-18	down	-1.1181	1.91058e-23	down
Zm00001eb332100	chr7	185403999	185405833	2	-4.36078	9.30439e-199	down	-6.09161	0	down	-4.05472	7.2238e-62	down
Zm00001eb332810	chr8	2726568	2736932	4	-1.74003	0.010893	down	-1.70912	0.00123	down	-1.60078	0.00807128	down
Zm00001eb333150	chr8	4103053	4104781	4	-1.3927	0.00435896	down	-1.2685	0.000573532	down	-2.03333	2.43014e-08	down
Zm00001eb334430	chr8	8695876	8703670	4	-1.21642	1.47395e-16	down	-1.40222	1.41411e-43	down	-1.14545	1.14274e-23	down
Zm00001eb334460	chr8	8716609	8719613	4	-1.6009	3.33438e-11	down	-1.80513	6.55146e-40	down	-2.8518	7.6662e-55	down
Zm00001eb334500	chr8	8834296	8836197	4	-1.50332	0.0200578	down	-3.37324	8.23615e-19	down	-7.09789	2.70374e-10	down
Zm00001eb335040	chr8	11746141	11748976	2	-2.30577	0.00368106	down	-1.86321	0.0362984	down	-2.7853	0.000351942	down
Zm00001eb335070	chr8	11952663	11964360	4	-1.56268	2.6137e-25	down	-2.51109	6.15717e-115	down	-3.08573	1.07709e-172	down
Zm00001eb335210	chr8	12720819	12721497	4	-4.37092	3.86351e-221	down	-3.36223	0	down	-3.19437	3.14187e-234	down
Zm00001eb335970	chr8	15236630	15241924	2	-1.53845	5.60454e-09	down	-1.40143	1.55985e-06	down	-1.00055	0.00462237	down
Zm00001eb336580	chr8	17457976	17459123	2	-2.19136	1.5726e-09	down	-1.31499	5.82086e-05	down	-1.11062	0.0173439	down
Zm00001eb337270	chr8	20447561	20448977	2	-2.14444	6.57963e-17	down	-2.48474	1.67907e-16	down	-2.97327	5.10119e-18	down
Zm00001eb337640	chr8	21986519	21988279	4	-2.65418	2.86075e-10	down	-3.83823	7.00535e-19	down	-5.27668	8.40675e-23	down
Zm00001eb337910	chr8	22841333	22842309	4	-3.66853	0.000631823	down	-3.55396	7.51181e-09	down	-4.59923	7.85675e-19	down
Zm00001eb338270	chr8	24434223	24437287	4	-1.53389	2.62843e-08	down	-1.76781	9.91152e-20	down	-1.58733	1.74969e-18	down
Zm00001eb339170	chr8	28889775	28891906	4	-5.75746	9.49172e-09	down	-9.23737	1.87049e-13	down	-7.02861	2.2406e-14	down
Zm00001eb339950	chr8	35415543	35416721	4	-1.51561	4.53176e-09	down	-3.065	4.68961e-128	down	-3.13182	1.19136e-121	down
Zm00001eb339960	chr8	35418543	35419512	4	-1.30799	0.0012554	down	-3.79942	8.75391e-72	down	-3.04763	9.91955e-46	down
Zm00001eb340310	chr8	37538054	37538485	2	-2.46968	7.93538e-07	down	-2.23477	5.12696e-05	down	-2.67907	0.00037398	down
Zm00001eb340640	chr8	40553040	40556058	2	-2.02182	2.13574e-11	down	-3.31938	3.51109e-46	down	-3.1714	6.56579e-19	down
Zm00001eb341670	chr8	54805183	54855065	4	-1.06859	8.35942e-06	down	-2.02316	1.47713e-22	down	-1.96594	1.9979e-14	down
Zm00001eb342050	chr8	60520723	60522215	2	-1.358	0.0288231	down	-2.31301	5.60941e-08	down	-2.38451	1.68991e-05	down
Zm00001eb342270	chr8	62710032	62712735	4	-2.85105	6.56505e-05	down	-1.46395	0.0219239	down	-4.7185	3.60485e-11	down
Zm00001eb342360	chr8	63719442	63725056	2	-1.12624	1.99276e-05	down	-1.64831	3.35227e-10	down	-1.49982	1.87296e-06	down
Zm00001eb343090	chr8	67364467	67368145	4	-1.27812	9.01339e-10	down	-2.6899	5.69314e-63	down	-2.81264	3.90266e-41	down
Zm00001eb344400	chr8	74367114	74368811	2	-2.08739	8.5106e-53	down	-2.62684	9.24965e-201	down	-1.38721	8.77547e-20	down
Zm00001eb346560	chr8	88707486	88730717	2	-1.09476	0.00889521	down	-1.21479	0.0060804	down	-1.19729	0.0313438	down
Zm00001eb346570	chr8	88841272	88847914	4	-1.98085	3.58515e-22	down	-2.32202	1.7889e-114	down	-3.09814	2.28847e-155	down
Zm00001eb346860	chr8	90582152	90583599	4	-1.81983	8.84569e-05	down	-2.88401	1.4434e-28	down	-4.35445	5.27666e-77	down
Zm00001eb346870	chr8	90681716	90686205	4	-1.98839	0.00390605	down	-1.49376	0.00117009	down	-3.61171	3.49839e-12	down
Zm00001eb346980	chr8	92060621	92063486	4	-1.24096	0.0019017	down	-1.1265	8.65832e-05	down	-1.77278	1.37084e-09	down
Zm00001eb348690	chr8	103397321	103397893	2	-1.31041	2.24984e-14	down	-1.46024	2.42856e-14	down	-1.1314	7.1124e-06	down
Zm00001eb348840	chr8	104081863	104084569	2	-1.01106	3.12562e-08	down	-1.58793	2.36662e-16	down	-1.06018	2.95092e-05	down
Zm00001eb349940	chr8	110537841	110541581	2	-2.41079	0.000724983	down	-3.36981	2.22534e-09	down	-1.71681	0.00872553	down
Zm00001eb352610	chr8	123908456	123911104	4	-1.32522	0.0270725	down	-2.3585	1.9253e-08	down	-3.93526	0.000554377	down
Zm00001eb353970	chr8	129511420	129515733	2	-5.2519	8.02304e-126	down	-5.42627	1.42754e-147	down	-7.20555	1.19889e-23	down
Zm00001eb354850	chr8	134111373	134117818	4	-1.25095	1.63976e-09	down	-1.62866	5.44191e-23	down	-2.47671	2.92211e-41	down
Zm00001eb355410	chr8	136341645	136343228	4	-3.18412	3.42396e-79	down	-4.12787	0	down	-3.3988	1.99045e-287	down
Zm00001eb355730	chr8	137428938	137429720	2	-1.06892	0.000393247	down	-1.89901	3.91802e-10	down	-1.18919	0.000843729	down
Zm00001eb355980	chr8	137953430	137953959	2	-1.77078	0.0116454	down	-2.01226	0.00645106	down	-1.64469	0.048537	down
Zm00001eb355990	chr8	138037032	138037649	2	-1.65204	2.37391e-19	down	-2.46628	3.63878e-55	down	-1.96027	3.89707e-63	down
Zm00001eb357600	chr8	144808566	144810451	4	-1.57502	2.7182e-08	down	-4.09544	1.71713e-38	down	-4.54693	6.02635e-57	down
Zm00001eb357750	chr8	145369185	145371873	4	-1.21882	2.92433e-05	down	-1.23519	5.59738e-06	down	-3.01806	2.83697e-25	down
Zm00001eb358310	chr8	148016659	148019731	4	-1.32272	4.53183e-18	down	-2.46588	5.96793e-156	down	-2.33881	4.17449e-65	down
Zm00001eb358430	chr8	148441616	148445909	2	-1.21596	5.72779e-05	down	-2.07507	1.16686e-11	down	-1.71895	1.36581e-05	down
Zm00001eb358740	chr8	149333847	149336307	4	-2.71785	0.000101786	down	-4.7287	3.50248e-14	down	-6.46898	1.85389e-18	down
Zm00001eb358850	chr8	149586596	149587779	2	-1.25816	0.0100488	down	-1.20361	0.0451226	down	-1.96228	0.00107218	down
Zm00001eb359360	chr8	151125491	151129599	4	-1.38434	5.22478e-21	down	-1.86976	2.61109e-47	down	-2.96881	4.85524e-92	down
Zm00001eb360710	chr8	156246281	156250891	2	-1.13713	0.000650761	down	-1.79574	7.4242e-12	down	-1.32389	0.000894318	down
Zm00001eb361110	chr8	157704853	157707190	4	-1.43122	5.35735e-05	down	-2.358	3.05919e-12	down	-1.15889	6.79854e-05	down
Zm00001eb361330	chr8	158639566	158642478	2	-1.75391	1.59287e-17	down	-2.03249	2.00822e-17	down	-1.38121	0.0117998	down
Zm00001eb361480	chr8	159062419	159071751	2	-1.01683	1.03114e-06	down	-1.16522	1.5515e-10	down	-1.10795	8.12464e-05	down
Zm00001eb362010	chr8	162522109	162524488	4	-1.10687	0.00127275	down	-2.34388	7.51907e-14	down	-1.41149	9.78852e-05	down
Zm00001eb362240	chr8	162892558	162893775	4	-1.5501	0.00118553	down	-1.95502	5.09563e-06	down	-3.37205	4.19016e-13	down
Zm00001eb362460	chr8	163270291	163276771	2	-1.68738	4.75309e-05	down	-1.17837	0.00329237	down	-1.68025	2.2838e-05	down
Zm00001eb362670	chr8	163737258	163741642	4	-1.20762	0.00473493	down	-2.72503	3.48606e-08	down	-3.2115	4.2876e-11	down
Zm00001eb362760	chr8	163970816	163973707	4	-3.61865	2.26135e-12	down	-2.33989	3.43678e-13	down	-2.49932	4.07652e-22	down
Zm00001eb362850	chr8	164171382	164172520	2	-3.77055	1.34031e-48	down	-4.8303	1.49552e-99	down	-4.37792	3.82687e-28	down
Zm00001eb363040	chr8	164791141	164795754	4	-1.11693	0.00218429	down	-3.1982	2.03406e-36	down	-4.31638	9.14542e-19	down
Zm00001eb363610	chr8	166131110	166141370	2	-1.83934	3.7723e-18	down	-1.86027	3.06278e-18	down	-2.55217	3.47007e-19	down
Zm00001eb365130	chr8	169515536	169517991	2	-1.09711	0.0114362	down	-1.5466	0.00027911	down	-1.42854	0.0265863	down
Zm00001eb366300	chr8	171756795	171762937	2	-1.16185	2.6085e-15	down	-1.63283	3.56579e-85	down	-1.00242	2.40761e-14	down
Zm00001eb367220	chr8	173831590	173832620	2	-1.13366	0.00608934	down	-1.25907	0.00123549	down	-1.43772	0.00941742	down
Zm00001eb367300	chr8	173983699	173984903	4	-1.76826	0.0224753	down	-1.45506	0.010637	down	-3.76946	0.0328213	down
Zm00001eb367720	chr8	174619175	174621005	4	-3.30305	0.00092226	down	-5.88504	1.85464e-12	down	-4.70048	4.47922e-10	down
Zm00001eb368460	chr8	176300393	176321965	2	-1.01128	0.0203399	down	-2.084	3.0448e-13	down	-1.87911	9.23149e-06	down
Zm00001eb369010	chr8	177276360	177279866	4	-3.16608	3.23368e-06	down	-5.41187	1.64035e-52	down	-4.70925	6.91908e-11	down
Zm00001eb369320	chr8	177836733	177839632	4	-1.19207	3.06862e-10	down	-2.64556	7.80797e-82	down	-3.03556	2.46602e-84	down
Zm00001eb369350	chr8	177910448	177912358	4	-2.89601	9.72255e-99	down	-1.95179	2.03185e-80	down	-3.37359	7e-234	down
Zm00001eb369540	chr8	178125273	178129902	4	-1.8025	2.3726e-08	down	-1.94698	1.3648e-16	down	-2.88646	3.39178e-23	down
Zm00001eb369770	chr8	178411725	178417922	2	-1.37312	2.5072e-07	down	-2.11837	5.73138e-23	down	-1.99246	5.82522e-12	down
Zm00001eb369810	chr8	178482561	178483357	4	-2.79441	3.32957e-16	down	-4.24334	5.4688e-75	down	-6.63252	9.5209e-185	down
Zm00001eb370200	chr8	179533164	179535709	4	-2.37928	1.6781e-11	down	-4.78027	1.24882e-88	down	-6.46592	1.78715e-202	down
Zm00001eb372800	chr9	7684232	7684522	4	-2.05414	0.0197874	down	-3.18721	4.21359e-07	down	-3.86678	7.98652e-12	down
Zm00001eb372950	chr9	8354758	8355319	2	-1.6062	0.000316414	down	-1.14891	0.000298585	down	-3.16762	8.56108e-13	down
Zm00001eb373460	chr9	10089974	10091440	4	-3.49963	4.24198e-119	down	-5.27932	3.58565e-194	down	-5.35283	0	down
Zm00001eb373820	chr9	11794397	11794939	4	-1.57895	0.00121503	down	-2.91141	4.89204e-18	down	-3.0812	2.12155e-30	down
Zm00001eb374140	chr9	12969705	12972676	2	-1.47144	1.16716e-13	down	-2.2102	1.37445e-67	down	-2.17525	3.54499e-40	down
Zm00001eb374990	chr9	15726512	15728707	2	-1.79902	0.0226354	down	-1.98014	0.00495397	down	-3.68024	0.000368328	down
Zm00001eb375120	chr9	16107395	16109281	4	-1.78236	2.48612e-12	down	-2.6441	1.83865e-90	down	-2.99303	1.22765e-126	down
Zm00001eb375450	chr9	17305419	17307261	4	-1.96558	1.74701e-06	down	-1.79664	2.51772e-10	down	-1.992	2.78959e-16	down
Zm00001eb375490	chr9	17603750	17611545	2	-1.32292	1.83009e-25	down	-1.39153	3.15988e-15	down	-1.0725	8.19345e-40	down
Zm00001eb375820	chr9	18538642	18544276	2	-1.1881	2.80595e-06	down	-2.12515	8.40293e-17	down	-1.73259	3.65912e-08	down
Zm00001eb375940	chr9	18727407	18727730	4	-2.04253	2.88808e-07	down	-2.30162	5.68823e-13	down	-2.73486	1.14773e-16	down
Zm00001eb376990	chr9	21320425	21338542	2	-1.03436	0.044752	down	-1.0344	0.0417296	down	-1.46853	0.0243495	down
Zm00001eb378280	chr9	25714998	25716434	2	-1.47051	2.64101e-16	down	-1.29869	9.67049e-57	down	-2.59965	3.37353e-160	down
Zm00001eb378380	chr9	26115621	26118040	2	-1.86152	5.63628e-27	down	-3.33293	4.0687e-101	down	-2.61676	6.26592e-30	down
Zm00001eb379560	chr9	30852137	30853684	2	-1.20953	1.8176e-22	down	-1.8601	2.2589e-66	down	-1.70688	3.73646e-47	down
Zm00001eb380150	chr9	35152744	35153561	4	-1.28621	3.03095e-06	down	-1.92725	1.48457e-12	down	-2.6466	3.03033e-24	down
Zm00001eb380260	chr9	36441093	36454140	4	-1.44209	1.03158e-27	down	-1.93602	3.59153e-184	down	-1.97617	5.8453e-82	down
Zm00001eb380830	chr9	40687307	40708833	4	-1.7829	0.0101433	down	-1.56332	0.0382469	down	-2.6378	0.00106185	down
Zm00001eb381210	chr9	44481515	44491669	2	-1.81468	5.68198e-06	down	-1.62033	1.20301e-05	down	-1.8013	9.13942e-05	down
Zm00001eb381220	chr9	44573716	44593541	2	-1.13478	4.89837e-07	down	-2.53448	3.77504e-34	down	-2.3193	1.09631e-17	down
Zm00001eb381410	chr9	46177110	46178902	4	-1.85677	7.02843e-06	down	-1.37853	3.8812e-05	down	-1.8358	4.13722e-12	down
Zm00001eb381880	chr9	49014218	49014991	2	-1.66595	2.89718e-09	down	-1.94907	3.01556e-15	down	-3.04713	1.11082e-15	down
Zm00001eb382100	chr9	50824626	50846922	4	-4.28555	1.56251e-07	down	-4.5644	1.52699e-10	down	-3.87583	1.3164e-13	down
Zm00001eb382200	chr9	51561196	51562519	4	-1.54759	0.0278667	down	-1.71887	0.0186018	down	-2.02064	0.00861801	down
Zm00001eb382290	chr9	52816143	52822254	4	-1.80862	3.83463e-15	down	-2.62404	1.42637e-39	down	-1.95039	2.63791e-17	down
Zm00001eb382400	chr9	54603751	54604587	4	-1.86753	1.00789e-21	down	-2.55331	9.38887e-263	down	-3.46304	2.8825e-302	down
Zm00001eb382900	chr9	63343006	63353355	4	-1.03552	7.43262e-05	down	-1.9646	6.33216e-23	down	-2.61861	1.02742e-31	down
Zm00001eb383830	chr9	72300352	72302161	4	-3.51171	1.8393e-26	down	-3.51448	6.5218e-112	down	-5.10818	7.29397e-302	down
Zm00001eb384200	chr9	74664551	74675562	2	-1.18251	5.6133e-19	down	-2.0682	8.12614e-66	down	-1.67247	1.57891e-28	down
Zm00001eb384340	chr9	76922583	76930875	4	-1.37739	4.4425e-08	down	-2.20096	5.40286e-21	down	-2.60125	1.03915e-25	down
Zm00001eb384580	chr9	78685764	78690140	4	-1.22181	7.40418e-05	down	-2.52044	7.83463e-15	down	-3.42245	4.07797e-25	down
Zm00001eb384590	chr9	79147326	79152172	4	-1.05042	0.000348328	down	-2.10644	1.34105e-19	down	-3.66702	2.65675e-92	down
Zm00001eb385210	chr9	85828041	85832389	2	-1.94484	4.86066e-29	down	-1.68128	4.6408e-36	down	-1.97742	3.37143e-31	down
Zm00001eb385850	chr9	91985151	91987073	2	-1.20019	0.00354683	down	-2.22948	1.60238e-05	down	-2.30799	0.00014133	down
Zm00001eb386020	chr9	93160374	93170895	2	-1.53878	8.43423e-40	down	-2.28119	6.50514e-137	down	-1.11828	1.6369e-20	down
Zm00001eb387430	chr9	102018986	102024732	4	-1.79003	6.84091e-14	down	-1.84833	1.53114e-16	down	-3.33894	2.88117e-28	down
Zm00001eb387520	chr9	102559060	102564845	2	-1.1392	7.60574e-05	down	-1.89049	1.90315e-12	down	-1.32566	0.00187114	down
Zm00001eb387530	chr9	102588695	102592796	2	-1.43393	3.87588e-06	down	-2.12849	9.91456e-14	down	-1.68999	2.55436e-06	down
Zm00001eb387730	chr9	103795329	103797008	4	-1.47845	7.69918e-08	down	-2.00476	1.6466e-16	down	-2.71063	2.49179e-38	down
Zm00001eb387920	chr9	104730044	104737089	4	-2.10236	2.84619e-19	down	-3.58006	6.719e-69	down	-4.21427	2.30736e-86	down
Zm00001eb388590	chr9	108314999	108318822	2	-1.85881	0.000580236	down	-2.05253	0.00110698	down	-2.05157	0.00465152	down
Zm00001eb388950	chr9	110224880	110229338	2	-2.29064	0.011738	down	-3.82003	0.0282578	down	-1.98706	0.0362349	down
Zm00001eb390100	chr9	116107471	116108687	2	-2.35536	0.000682035	down	-2.24523	0.000592532	down	-2.32909	0.0179056	down
Zm00001eb390310	chr9	117049887	117056365	4	-2.54892	0.00144032	down	-3.94285	7.80422e-09	down	-3.80305	2.22154e-06	down
Zm00001eb390760	chr9	119019007	119020816	4	-1.62748	1.77242e-05	down	-3.67119	5.45868e-23	down	-2.99921	3.64693e-23	down
Zm00001eb390980	chr9	120177363	120181881	2	-2.19972	3.07292e-23	down	-2.12656	5.85154e-18	down	-2.75444	6.13324e-09	down
Zm00001eb391140	chr9	120697990	120703259	2	-1.91963	5.63534e-21	down	-1.8466	3.42904e-16	down	-1.31205	5.23038e-05	down
Zm00001eb391240	chr9	120966180	120968587	2	-3.264	2.37175e-14	down	-2.59121	1.72404e-08	down	-3.19057	7.87533e-07	down
Zm00001eb392430	chr9	125667564	125670746	2	-2.46717	0.00682609	down	-3.83778	7.93815e-07	down	-2.66895	0.00368681	down
Zm00001eb392450	chr9	125793513	125795353	2	-4.40868	3.68433e-100	down	-3.41513	2.48255e-19	down	-4.09182	4.76472e-44	down
Zm00001eb392680	chr9	127185586	127191938	4	-1.73671	0.000918635	down	-2.26587	1.04547e-10	down	-3.33925	8.18458e-15	down
Zm00001eb392940	chr9	128422738	128427791	4	-1.97193	1.36568e-52	down	-4.88909	2.5267e-140	down	-5.15957	0	down
Zm00001eb393670	chr9	131078281	131105203	4	-1.51673	8.68986e-07	down	-1.44215	0.000284932	down	-1.86735	8.41513e-07	down
Zm00001eb394150	chr9	133082739	133087299	4	-1.44312	1.04144e-09	down	-1.17104	6.89365e-15	down	-1.64871	4.67841e-30	down
Zm00001eb394220	chr9	133244399	133270223	2	-2.85173	5.04963e-11	down	-2.45526	5.40207e-10	down	-1.51071	0.000551177	down
Zm00001eb394980	chr9	136330935	136332755	2	-2.7711	2.00279e-18	down	-2.79739	4.5354e-10	down	-3.33969	5.09899e-14	down
Zm00001eb395300	chr9	137903226	137907529	4	-1.42754	0.00572472	down	-2.67295	1.15977e-11	down	-3.43757	4.86819e-21	down
Zm00001eb396490	chr9	142700397	142705748	2	-1.09337	6.57463e-06	down	-1.35438	2.24133e-10	down	-1.00518	0.000456189	down
Zm00001eb396640	chr9	142917197	142918380	2	-1.66648	1.14621e-09	down	-1.61818	1.22606e-09	down	-2.0225	1.76521e-07	down
Zm00001eb396920	chr9	143487068	143489846	2	-1.73008	3.48122e-06	down	-2.40872	1.08151e-12	down	-3.18233	0.00802436	down
Zm00001eb398010	chr9	146909510	146911516	2	-1.17363	0.00118375	down	-1.69136	3.61013e-06	down	-1.81228	0.000114526	down
Zm00001eb398840	chr9	149196581	149199306	2	-2.27512	1.81865e-07	down	-2.05554	3.97724e-05	down	-1.9793	0.00564392	down
Zm00001eb399890	chr9	152301170	152304736	2	-1.35951	0.0179029	down	-2.2042	0.000950708	down	-2.86242	0.00112425	down
Zm00001eb399900	chr9	152366920	152371486	2	-2.17008	9.87234e-06	down	-2.3913	7.83514e-06	down	-4.96767	1.49591e-07	down
Zm00001eb400190	chr9	153266833	153268354	4	-8.76397	2.50059e-11	down	-5.65323	9.22985e-14	down	-8.39035	3.37994e-11	down
Zm00001eb400670	chr9	154110939	154115968	4	-1.37271	2.82729e-05	down	-1.82055	3.04353e-11	down	-2.05801	1.36781e-16	down
Zm00001eb400720	chr9	154190652	154192059	4	-1.33691	1.81442e-08	down	-1.28075	2.12785e-14	down	-1.02154	1.2599e-09	down
Zm00001eb401000	chr9	154891409	154895447	4	-2.22734	2.45657e-41	down	-2.16712	0	down	-2.49596	7.68734e-213	down
Zm00001eb401380	chr9	155985329	155986874	4	-1.30991	1.71252e-06	down	-2.19058	8.21952e-22	down	-3.35526	8.01044e-38	down
Zm00001eb401390	chr9	155995799	156001253	2	-1.08983	0.0115469	down	-1.37536	0.00198741	down	-2.15207	0.000598552	down
Zm00001eb401510	chr9	156203575	156206212	4	-1.66649	0.000124354	down	-1.78887	8.7433e-05	down	-1.95394	1.3006e-05	down
Zm00001eb402430	chr9	157845661	157847715	4	-2.68469	3.0877e-43	down	-2.53283	1.11168e-59	down	-2.47031	4.84366e-60	down
Zm00001eb402820	chr9	158467238	158469329	4	-1.20378	1.89333e-08	down	-1.29136	1.85124e-08	down	-2.19311	5.82085e-20	down
Zm00001eb403230	chr9	159217407	159221490	4	-1.00786	3.07856e-10	down	-1.38663	1.63422e-70	down	-2.02899	1.17204e-145	down
Zm00001eb403330	chr9	159546262	159551297	2	-1.72705	2.80605e-09	down	-3.08869	4.5538e-18	down	-3.16152	3.39641e-11	down
Zm00001eb403660	chr9	160011634	160017390	2	-1.2885	2.66603e-13	down	-2.59487	7.29481e-168	down	-1.07085	9.57564e-17	down
Zm00001eb403760	chr9	160224105	160225436	4	-2.03901	8.08124e-21	down	-2.15014	4.76229e-25	down	-2.19978	6.09247e-29	down
Zm00001eb403950	chr9	160484409	160487411	2	-1.43304	5.2898e-19	down	-1.75225	2.12585e-46	down	-1.46108	2.80912e-26	down
Zm00001eb404490	chr9	161758848	161760697	4	-1.15117	0.018904	down	-2.63448	2.00207e-08	down	-2.9549	1.40939e-13	down
Zm00001eb404520	chr9	161785775	161787358	2	-1.39087	0.000232348	down	-1.41069	9.46587e-05	down	-2.3076	8.62195e-08	down
Zm00001eb404760	chr10	218406	220251	4	-2.56869	0.00329799	down	-4.18662	2.15789e-07	down	-3.87846	2.16635e-07	down
Zm00001eb404780	chr10	397846	399692	2	-1.2694	4.60644e-08	down	-1.69493	4.72147e-11	down	-3.78761	2.09965e-24	down
Zm00001eb404790	chr10	575706	577353	2	-2.00717	3.07292e-23	down	-3.06473	6.29678e-39	down	-5.19912	2.20762e-47	down
Zm00001eb404800	chr10	578243	580336	4	-1.06118	5.97024e-05	down	-1.28144	1.11091e-12	down	-2.6949	5.97255e-46	down
Zm00001eb404870	chr10	784195	786994	4	-1.05146	0.000185826	down	-1.38336	8.36442e-14	down	-2.04836	5.58612e-25	down
Zm00001eb405440	chr10	2000564	2005747	2	-1.45179	1.21365e-06	down	-2.22711	3.43542e-18	down	-2.28876	1.42312e-12	down
Zm00001eb405820	chr10	2735922	2738625	4	-3.33474	7.35607e-14	down	-2.07964	1.27758e-06	down	-1.54459	6.63655e-08	down
Zm00001eb406100	chr10	3759133	3760129	4	-1.35234	8.0102e-29	down	-2.3939	5.89769e-59	down	-4.58822	0	down
Zm00001eb406460	chr10	4269805	4270719	2	-1.64976	1.46548e-13	down	-2.1913	9.12626e-24	down	-1.69654	1.00938e-17	down
Zm00001eb406570	chr10	4604189	4610207	4	-1.08062	1.02273e-10	down	-1.8842	1.29355e-37	down	-2.2859	1.13034e-39	down
Zm00001eb406950	chr10	5668101	5670253	2	-1.90316	4.95495e-07	down	-1.64844	1.57679e-05	down	-2.68562	2.05626e-07	down
Zm00001eb407030	chr10	5975473	5976593	4	-1.32371	7.99117e-06	down	-2.80718	1.33868e-16	down	-3.90073	2.80201e-23	down
Zm00001eb408750	chr10	13500868	13503675	4	-1.34423	0.000501722	down	-1.84962	2.37108e-06	down	-3.06002	3.013e-10	down
Zm00001eb409360	chr10	17038590	17042320	2	-1.3171	8.03987e-06	down	-2.25539	5.7881e-23	down	-1.62084	1.45553e-11	down
Zm00001eb409690	chr10	19269570	19271539	4	-6.46306	1.25666e-38	down	-6.26325	1.68893e-45	down	-10.5279	8.74487e-18	down
Zm00001eb409700	chr10	19272477	19274189	4	-6.86847	4.55828e-40	down	-10.2594	5.01587e-17	down	-8.12298	1.08978e-10	down
Zm00001eb409710	chr10	19438632	19439598	2	-4.1133	5.19991e-91	down	-5.21392	4.59849e-123	down	-5.32224	2.21183e-68	down
Zm00001eb409740	chr10	19678758	19684923	4	-3.89788	6.65051e-130	down	-4.51045	2.93256e-253	down	-4.60468	7.11285e-210	down
Zm00001eb410040	chr10	22620555	22621617	4	-7.04416	9.43272e-55	down	-7.56425	9.47295e-34	down	-7.65566	1.73924e-08	down
Zm00001eb410710	chr10	26879837	26883826	2	-1.90688	1.2921e-06	down	-2.99587	3.07838e-16	down	-2.64413	2.40791e-06	down
Zm00001eb410980	chr10	29756992	29758089	4	-1.56942	1.05971e-13	down	-2.82081	1.33493e-83	down	-2.96367	6.84631e-96	down
Zm00001eb411100	chr10	30856610	30859097	4	-1.56175	8.07091e-12	down	-2.18574	2.52053e-17	down	-2.4287	1.15619e-22	down
Zm00001eb411380	chr10	34811276	34816392	4	-3.11556	1.93706e-51	down	-2.58787	2.06293e-64	down	-2.64156	4.05232e-87	down
Zm00001eb411680	chr10	38458493	38463380	4	-1.18556	0.000610751	down	-2.21844	2.37299e-09	down	-4.40808	1.19889e-23	down
Zm00001eb412970	chr10	56650963	56661616	4	-5.93108	8.72054e-12	down	-7.98654	3.19541e-19	down	-7.95074	1.17334e-65	down
Zm00001eb412980	chr10	56730598	56733742	4	-5.62317	2.14387e-16	down	-7.92574	1.20456e-43	down	-8.97033	3.76939e-94	down
Zm00001eb412990	chr10	56844495	56847243	4	-6.14764	2.07084e-19	down	-8.49274	3.58078e-43	down	-10.3943	1.41202e-55	down
Zm00001eb413630	chr10	63380948	63385071	4	-2.42958	0.00258175	down	-3.34463	1.99839e-05	down	-3.50392	2.19465e-05	down
Zm00001eb413770	chr10	64761904	64762913	4	-2.39398	1.75789e-33	down	-3.44731	1.46095e-64	down	-4.54305	0	down
Zm00001eb414270	chr10	69046860	69053782	2	-1.72252	8.81102e-05	down	-2.16073	4.0757e-09	down	-2.02835	5.11548e-06	down
Zm00001eb414990	chr10	74006738	74012988	2	-1.05046	2.13407e-07	down	-1.22098	1.96477e-12	down	-1.02942	1.66591e-07	down
Zm00001eb415840	chr10	79969883	79970916	4	-2.12655	1.49148e-08	down	-1.85153	2.22224e-12	down	-1.18603	3.99153e-07	down
Zm00001eb415890	chr10	80125707	80127020	2	-1.04885	0.00212981	down	-1.25346	0.00439035	down	-1.18252	0.0177207	down
Zm00001eb417030	chr10	86314024	86321637	4	-1.76729	3.8614e-07	down	-5.83206	6.7199e-132	down	-6.15189	1.28432e-180	down
Zm00001eb417240	chr10	87380573	87385170	2	-1.03918	4.81585e-11	down	-1.05829	3.483e-12	down	-1.20686	3.30181e-14	down
Zm00001eb417450	chr10	88766137	88768448	4	-1.27848	1.10419e-09	down	-1.28999	1.47805e-19	down	-2.0782	2.39783e-32	down
Zm00001eb417480	chr10	88882051	88885193	4	-1.3985	4.6603e-33	down	-1.5073	3.2734e-87	down	-1.4195	1.59649e-45	down
Zm00001eb418440	chr10	94075328	94078083	4	-2.11531	0.000144882	down	-5.43124	3.99086e-12	down	-4.44512	8.1285e-13	down
Zm00001eb418460	chr10	94506536	94508522	2	-3.76399	1.67578e-09	down	-5.88223	8.90383e-10	down	-3.65725	0.0453091	down
Zm00001eb418760	chr10	96653576	96732935	2	-1.09238	0.00195551	down	-1.34782	2.70783e-05	down	-1.36877	0.000110608	down
Zm00001eb418840	chr10	96940299	96944201	2	-4.63835	3.60377e-06	down	-9.60127	1.31086e-14	down	-8.37187	2.36778e-10	down
Zm00001eb418850	chr10	97020849	97022719	4	-1.78555	0.000297933	down	-2.53379	1.09344e-07	down	-3.68527	2.89096e-13	down
Zm00001eb419390	chr10	100085188	100086065	4	-2.91625	5.29281e-114	down	-1.98575	3.07588e-108	down	-2.26271	1.86935e-157	down
Zm00001eb419430	chr10	100468577	100472682	2	-2.73473	1.58366e-05	down	-2.66053	0.0355547	down	-5.87628	1.34094e-06	down
Zm00001eb419450	chr10	100917398	100919447	4	-2.17948	3.27614e-13	down	-2.74585	9.9325e-21	down	-3.48415	1.54497e-24	down
Zm00001eb419520	chr10	101521179	101524993	4	-1.08037	0.000180102	down	-2.30956	8.87517e-29	down	-1.97757	2.22594e-17	down
Zm00001eb419900	chr10	103742181	103743303	4	-1.61899	7.91529e-70	down	-2.95694	0	down	-3.34012	5.13448e-263	down
Zm00001eb420190	chr10	105842369	105847780	4	-1.18296	5.82037e-14	down	-2.24904	1.27224e-134	down	-2.88437	3.01768e-165	down
Zm00001eb420280	chr10	106720801	106725167	2	-1.26823	6.77957e-10	down	-1.35094	4.62145e-11	down	-1.2197	2.37389e-06	down
Zm00001eb421200	chr10	112465951	112466506	2	-2.30928	1.51669e-06	down	-2.12858	7.20522e-10	down	-2.7172	7.08403e-05	down
Zm00001eb423050	chr10	121481662	121484419	2	-1.10137	0.00265958	down	-1.43347	0.000352741	down	-1.29689	0.0139949	down
Zm00001eb423180	chr10	122017522	122017962	2	-1.31488	4.20126e-05	down	-1.213	0.000105419	down	-1.17566	0.00371577	down
Zm00001eb423440	chr10	122921017	122926006	4	-1.22452	1.17946e-05	down	-2.77586	4.04033e-30	down	-3.47731	9.70631e-51	down
Zm00001eb423710	chr10	123896160	123896799	4	-2.91391	0.00509835	down	-2.93714	4.10208e-05	down	-2.62328	1.12403e-08	down
Zm00001eb424340	chr10	125775534	125776916	4	-1.1156	0.0147728	down	-1.55787	0.000153723	down	-2.20342	6.50607e-05	down
Zm00001eb425730	chr10	130344095	130347318	4	-3.74228	2.77703e-06	down	-5.9218	0.00102189	down	-5.43918	1.07491e-54	down
Zm00001eb426360	chr10	132695270	132697286	2	-2.05979	2.09668e-35	down	-1.5178	2.43773e-84	down	-1.88181	3.95832e-79	down
Zm00001eb426620	chr10	133003877	133006295	2	-1.52198	5.10607e-10	down	-1.46761	5.29133e-12	down	-1.0194	8.17012e-05	down
Zm00001eb427960	chr10	137214761	137217464	2	-2.42995	1.30986e-17	down	-1.73266	6.96107e-07	down	-1.91866	5.37866e-06	down
Zm00001eb428290	chr10	137948737	137950424	4	-2.15193	2.07317e-15	down	-3.90178	6.45384e-51	down	-5.04812	2.97283e-16	down
Zm00001eb428840	chr10	139829662	139836323	4	-1.04826	0.000207878	down	-2.02371	7.83697e-25	down	-2.05365	5.56806e-29	down
Zm00001eb429260	chr10	140903740	140905579	2	-2.66203	2.23312e-11	down	-2.67429	2.48679e-10	down	-2.99007	1.6948e-05	down
Zm00001eb429390	chr10	141223511	141227145	4	-1.82963	1.01802e-07	down	-2.39555	6.8822e-23	down	-5.11164	6.88423e-05	down
Zm00001eb429790	chr10	141969533	141970601	4	-2.25188	1.25452e-10	down	-3.08459	1.80402e-17	down	-3.18538	3.98699e-17	down
Zm00001eb429950	chr10	142288030	142289087	2	-1.30043	0.00110094	down	-1.82023	0.000225365	down	-2.06415	0.000443283	down
Zm00001eb430800	chr10	144343333	144346991	4	-1.08432	0.000283226	down	-2.48755	6.38072e-13	down	-2.34261	4.56129e-11	down
Zm00001eb431080	chr10	144948727	144950792	4	-1.00138	2.09791e-05	down	-1.57592	9.06766e-20	down	-2.41576	1.51923e-07	down
Zm00001eb431400	chr10	145646723	145648651	2	-1.79749	0.00342675	down	-1.79154	0.00041493	down	-1.91276	0.014416	down
Zm00001eb433160	chr10	149501744	149507904	2	-1.44395	1.1742e-05	down	-1.64493	3.63255e-07	down	-2.62999	1.70541e-14	down
Zm00001eb433960	chr10	150731904	150733299	2	-2.11529	4.45631e-15	down	-1.78843	5.40162e-10	down	-1.84077	1.02138e-06	down
Zm00001eb434590	chr10	152284763	152287382	4	-1.07998	1.63823e-09	down	-2.07833	1.76046e-48	down	-2.75384	1.56523e-55	down
Zm00001eb442020	scaf_490	28478	37189	2	-1.56477	1.33871e-08	down	-1.62091	2.60111e-14	down	-1.52784	1.2413e-05	down
novel.10173	chr4	229075803	229078048	4	-1.34632	0.010958	down	-1.8629	4.27093e-06	down	-1.92839	0.000321847	down
novel.1039	chr1	126639134	126648634	4	-2.03295	0.00614031	down	-1.9644	0.000425606	down	-2.31317	4.87758e-08	down
novel.1063	chr1	128726743	128729425	2	-1.7987	2.40002e-12	down	-3.57213	1.81926e-96	down	-2.41961	3.28055e-20	down
novel.10634	chr5	29081947	29083630	2	-1.74854	0.00105573	down	-1.51155	0.00260863	down	-2.15592	5.97336e-05	down
novel.1094	chr1	130826271	130829096	2	-1.57233	0.0285815	down	-2.54964	0.000159846	down	-3.29835	0.00153661	down
novel.11221	chr5	97758157	97760285	4	-1.45568	0.019602	down	-4.87452	4.51305e-14	down	-3.53034	7.96397e-10	down
novel.11275	chr5	104054457	104070259	4	-1.80112	1.6069e-12	down	-1.93698	6.67866e-26	down	-1.35637	4.75724e-10	down
novel.11940	chr5	188396242	188401776	2	-1.31687	0.00172151	down	-1.38971	0.000626401	down	-1.78435	0.000809641	down
novel.1195	chr1	146224734	146227152	4	-1.67938	0.00406745	down	-1.81034	4.26057e-06	down	-2.22642	3.16303e-12	down
novel.12343	chr6	9566755	9567438	2	-4.8821	1.70783e-17	down	-5.13269	1.55836e-22	down	-3.38401	0.00350618	down
novel.12392	chr6	18151606	18177170	2	-1.2164	0.000312045	down	-1.25742	1.78492e-06	down	-1.18795	0.000504831	down
novel.12416	chr6	19334799	19349663	2	-1.52536	0.00319264	down	-2.60923	5.07542e-15	down	-2.10627	4.70229e-05	down
novel.12422	chr6	19524410	19525441	4	-4.7017	1.50771e-06	down	-3.53945	6.40765e-07	down	-5.62908	1.16091e-21	down
novel.1246	chr1	153597572	153599308	2	-1.16309	0.00429852	down	-1.33054	0.000894645	down	-1.48634	0.00973387	down
novel.12918	chr6	71750615	71752680	2	-1.33214	9.23508e-08	down	-1.76547	1.85429e-13	down	-2.25804	0.00849343	down
novel.13345	chr6	120338174	120342507	4	-1.16136	0.0186906	down	-1.82571	0.00197353	down	-1.68744	2.25229e-07	down
novel.13517	chr6	140420578	140422519	4	-1.88524	0.00421898	down	-3.68638	2.38751e-07	down	-3.08397	6.4727e-05	down
novel.13620	chr6	153605830	153607093	2	-1.23446	5.06723e-07	down	-1.16345	4.87774e-09	down	-1.3696	2.29306e-11	down
novel.13663	chr6	158750654	158752784	4	-1.40206	0.0107556	down	-1.70475	1.80968e-05	down	-2.42691	2.64335e-07	down
novel.13705	chr6	162723426	162724566	2	-2.35193	3.5419e-06	down	-2.34738	2.96901e-06	down	-3.12793	4.24106e-07	down
novel.14024	chr7	14824260	14843811	4	-1.86816	1.70494e-06	down	-4.39945	7.10301e-79	down	-3.74052	3.59272e-38	down
novel.14469	chr7	67144998	67157964	4	-2.51568	0.000440505	down	-3.80167	2.90532e-14	down	-2.62988	4.33959e-06	down
novel.14547	chr7	76370303	76384245	2	-1.92089	1.39975e-12	down	-2.81008	4.56656e-23	down	-1.49326	0.0297065	down
novel.14949	chr7	120712852	120730400	4	-1.13887	0.00151191	down	-2.4254	1.84768e-16	down	-1.80107	4.41178e-10	down
novel.14954	chr7	121170322	121173053	4	-1.62754	0.0182172	down	-2.04507	0.000169067	down	-2.39082	3.6405e-05	down
novel.14979	chr7	125387470	125398618	2	-2.21306	1.25126e-07	down	-3.97907	1.46901e-38	down	-2.1682	0.00112988	down
novel.14982	chr7	126634197	126635302	4	-1.95189	0.000673593	down	-3.39313	4.98603e-16	down	-2.84688	1.89598e-09	down
novel.15090	chr7	132498296	132508009	4	-1.13174	0.0488447	down	-1.44684	0.00106058	down	-3.74187	7.9109e-12	down
novel.15285	chr7	150235054	150237746	4	-3.05333	1.5803e-22	down	-3.64669	1.36349e-64	down	-4.65488	2.74846e-116	down
novel.15286	chr7	150351100	150352724	2	-5.19448	8.93384e-07	down	-7.23477	3.36736e-08	down	-4.29637	0.000753467	down
novel.15334	chr7	155625479	155632855	4	-2.62001	1.32067e-07	down	-3.35614	1.31326e-43	down	-2.0526	1.79124e-13	down
novel.15585	chr8	1158760	1159531	2	-1.40115	2.85509e-09	down	-1.63421	3.44293e-36	down	-1.27893	4.81775e-13	down
novel.16047	chr8	60530611	60542206	2	-1.85846	8.48538e-06	down	-3.11272	3.37495e-15	down	-2.19499	1.69353e-06	down
novel.16504	chr8	119122862	119124702	4	-1.0572	6.87749e-06	down	-1.88948	2.99363e-14	down	-2.87314	3.04036e-23	down
novel.16897	chr8	168168317	168175191	4	-1.68016	0.000258739	down	-2.69474	1.04706e-14	down	-2.58553	1.51946e-08	down
novel.16968	chr8	173436677	173438031	4	-2.13154	0.00933872	down	-1.42017	0.0472146	down	-2.74984	9.63011e-05	down
novel.17334	chr9	25037799	25039210	2	-1.22579	0.000108541	down	-1.68833	6.29074e-06	down	-2.1329	3.47524e-06	down
novel.17389	chr9	30656151	30657340	2	-2.16215	0.000517028	down	-2.98753	6.31779e-09	down	-2.31904	0.00308862	down
novel.17527	chr9	48851636	48855022	4	-1.49061	0.0233209	down	-1.01426	0.0238018	down	-1.43567	0.00243829	down
novel.17716	chr9	73633885	73635600	2	-1.3583	0.0015547	down	-1.3871	0.00158926	down	-1.07018	0.0470587	down
novel.17841	chr9	89512187	89517030	4	-2.11041	1.75944e-14	down	-2.38981	8.68734e-34	down	-2.93617	2.6667e-52	down
novel.17852	chr9	90603885	90606583	2	-1.12393	0.00522899	down	-2.64272	1.17577e-11	down	-1.64926	0.00193567	down
novel.17886	chr9	98382097	98383272	2	-4.02271	1.34468e-05	down	-5.61738	5.16281e-11	down	-3.82002	0.000117111	down
novel.18099	chr9	122421434	122435113	2	-1.22471	0.0052629	down	-2.11534	4.05104e-08	down	-1.5741	3.91966e-05	down
novel.18138	chr9	125360275	125367163	2	-1.94745	0.000192202	down	-2.56162	0.000537103	down	-2.4595	0.000452217	down
novel.18293	chr9	142233046	142234828	4	-1.98543	9.36751e-39	down	-3.71131	1.91678e-42	down	-4.12371	9.88256e-134	down
novel.18329	chr9	145026766	145028324	2	-1.19454	1.37138e-06	down	-2.06078	8.08068e-29	down	-1.30411	1.03078e-05	down
novel.18333	chr9	145487186	145488530	2	-2.08096	6.17205e-08	down	-3.06853	5.55976e-12	down	-2.91045	2.96527e-10	down
novel.18348	chr9	146920292	146921749	4	-3.03081	0.00257569	down	-2.11129	0.00262144	down	-2.00472	0.0115384	down
novel.18417	chr9	154573700	154575458	4	-2.48417	0.00163454	down	-1.39432	0.0465011	down	-2.58031	0.00026461	down
novel.18493	chr9	161840900	161842246	2	-1.23284	0.0263589	down	-1.66762	0.00693505	down	-2.51625	0.00788012	down
novel.229	chr1	18632960	18634629	2	-2.39011	7.93538e-07	down	-3.96982	1.35145e-15	down	-2.97008	4.43778e-08	down
novel.2917	chr10	37568693	37572064	4	-2.1593	5.37209e-19	down	-4.70333	1.80359e-137	down	-5.90904	2.09741e-157	down
novel.3034	chr10	49754906	49771699	4	-1.97734	0.0112687	down	-4.51133	8.429e-17	down	-4.01301	5.20931e-24	down
novel.3036	chr10	49779085	49786658	4	-2.9843	3.14458e-13	down	-5.37817	1.05856e-52	down	-3.9595	1.98774e-53	down
novel.314	chr1	29747743	29756289	2	-1.22882	7.92345e-05	down	-2.46138	1.37916e-16	down	-2.23623	7.11714e-11	down
novel.3292	chr10	84857262	84860472	4	-1.33716	0.00814146	down	-1.26681	0.0152992	down	-2.99249	2.05286e-07	down
novel.3382	chr10	96402105	96403424	4	-2.03528	7.01561e-12	down	-1.95439	4.55055e-15	down	-1.74364	3.24575e-13	down
novel.3405	chr10	100378344	100381684	2	-1.85753	0.00544015	down	-1.7702	0.00960663	down	-2.61584	0.00266881	down
novel.3416	chr10	102309634	102333203	4	-2.0471	6.95736e-09	down	-1.4188	9.5925e-06	down	-2.52594	4.72902e-14	down
novel.3462	chr10	108542862	108557712	2	-1.03629	0.0223611	down	-1.48143	0.000292209	down	-1.56247	0.0102927	down
novel.4081	chr2	12060091	12062502	4	-1.29173	6.41608e-05	down	-3.613	2.55273e-48	down	-2.35736	5.39947e-24	down
novel.4113	chr2	13629764	13630623	2	-1.17962	0.018405	down	-3.83787	1.09063e-12	down	-2.41341	0.000420078	down
novel.4227	chr2	24033209	24034916	2	-2.78459	8.96116e-05	down	-6.22203	4.04953e-31	down	-6.42088	4.94518e-15	down
novel.4264	chr2	27183268	27194792	2	-1.403	2.03298e-11	down	-1.97064	6.47354e-32	down	-1.25623	2.81036e-08	down
novel.4538	chr2	59685144	59685911	4	-2.64956	2.67733e-70	down	-2.9807	2.92945e-225	down	-3.46755	2.32017e-237	down
novel.50	chr1	3785736	3786964	2	-1.50986	0.0210289	down	-2.62235	9.88351e-08	down	-1.56698	0.0190814	down
novel.5085	chr2	123101990	123106226	4	-2.329	4.8603e-26	down	-2.41157	1.78036e-43	down	-1.6634	4.68135e-13	down
novel.5137	chr2	132447527	132458108	4	-1.73643	0.00457693	down	-2.85658	1.01849e-07	down	-4.46635	9.39806e-19	down
novel.5317	chr2	155414748	155427585	4	-2.20356	0.00649551	down	-2.10574	0.000280075	down	-2.2238	0.000696376	down
novel.5561	chr2	188344163	188350248	4	-1.68038	0.0239153	down	-4.44254	1.03622e-20	down	-2.7784	6.27136e-13	down
novel.5725	chr2	203969994	203971676	2	-1.40396	0.00148065	down	-2.70115	1.32171e-09	down	-1.32031	0.0197814	down
novel.5802	chr2	211056034	211060671	2	-1.0096	0.000254543	down	-1.42289	2.94641e-08	down	-1.15498	0.000704344	down
novel.5954	chr2	225781037	225822274	4	-1.80822	9.93249e-06	down	-2.75198	4.79226e-18	down	-3.1529	2.53766e-47	down
novel.5962	chr2	226714273	226730309	4	-2.00572	6.43783e-05	down	-3.18252	7.88856e-173	down	-5.10236	0	down
novel.6007	chr2	232268389	232284029	2	-1.41892	1.23335e-09	down	-1.45393	1.00275e-15	down	-1.30411	1.38686e-07	down
novel.6118	chr2	241909525	241923741	2	-1.20127	8.12821e-05	down	-2.26779	7.40976e-12	down	-1.00377	0.030951	down
novel.6222	chr3	8277053	8281569	2	-1.28222	0.000283993	down	-1.07708	0.0059318	down	-1.30831	0.0063736	down
novel.6264	chr3	13685146	13686537	4	-1.9045	0.034147	down	-1.76896	0.000623009	down	-5.00154	2.8022e-07	down
novel.6308	chr3	17199761	17200587	4	-1.46801	0.00655448	down	-1.1264	0.00629863	down	-2.06768	2.17552e-06	down
novel.6334	chr3	19123635	19126322	2	-1.29956	0.00878667	down	-2.08488	1.40852e-05	down	-1.90345	0.00505246	down
novel.6535	chr3	43604023	43640368	2	-1.6142	1.59932e-06	down	-3.05711	1.11204e-13	down	-1.56932	0.000260493	down
novel.6560	chr3	49558787	49559883	2	-1.96051	3.24487e-12	down	-1.82474	1.47168e-13	down	-1.91092	4.18991e-13	down
novel.68	chr1	5556195	5558228	2	-1.18707	3.09469e-12	down	-1.12413	1.81574e-25	down	-1.47165	2.22817e-31	down
novel.6885	chr3	84462846	84466940	4	-2.63655	0.00611758	down	-4.24887	4.23912e-12	down	-3.71086	8.92556e-22	down
novel.7051	chr3	104412080	104418385	2	-1.0956	6.32981e-12	down	-1.48462	1.58268e-21	down	-1.4196	1.16708e-14	down
novel.7066	chr3	108888627	108890153	4	-1.41865	0.0321763	down	-3.36561	1.77627e-06	down	-7.44787	1.69479e-08	down
novel.7184	chr3	123535737	123540222	2	-1.0863	1.44017e-05	down	-1.97372	9.52394e-18	down	-1.22692	0.000344162	down
novel.7239	chr3	130798294	130799694	2	-1.54902	5.07679e-06	down	-2.50275	7.69746e-18	down	-1.78691	0.000191048	down
novel.7333	chr3	144782657	144784097	4	-1.8056	3.76356e-12	down	-3.42366	3.49706e-35	down	-3.74766	0.000481281	down
novel.7340	chr3	145399541	145405494	2	-1.07237	2.31979e-06	down	-1.21393	5.89957e-09	down	-1.03219	6.09384e-05	down
novel.7430	chr3	154567344	154570539	4	-1.4202	0.00504342	down	-1.11824	0.0150868	down	-1.91249	0.000236266	down
novel.7431	chr3	154620704	154623682	2	-1.43522	0.000785052	down	-1.39631	0.0145155	down	-1.18779	0.0317169	down
novel.7514	chr3	166014325	166024962	4	-1.17604	0.00506373	down	-1.08985	4.97217e-05	down	-2.84446	3.3886e-18	down
novel.7655	chr3	184308590	184312229	2	-3.02438	8.65921e-07	down	-2.43804	0.000163917	down	-1.85913	0.010064	down
novel.784	chr1	92352033	92354999	2	-1.19793	9.83537e-14	down	-2.72378	2.01143e-147	down	-3.52273	7.76068e-123	down
novel.8160	chr4	2055595	2056738	4	-5.26693	3.07795e-108	down	-7.61657	0	down	-6.64767	0	down
novel.8161	chr4	2545000	2546261	2	-1.46644	0.0283069	down	-2.30767	0.000377554	down	-1.74659	0.0220139	down
novel.8311	chr4	17752238	17761764	4	-1.41736	0.00496254	down	-1.67714	0.00383102	down	-3.20446	2.44418e-09	down
novel.8437	chr4	31829380	31831482	2	-1.19522	0.000663477	down	-2.77301	1.31242e-22	down	-1.89935	2.46195e-07	down
novel.846	chr1	102453158	102454803	4	-1.86278	0.001708	down	-3.07692	6.82914e-14	down	-4.3109	5.98277e-05	down
novel.8576	chr4	46103940	46106743	4	-1.07448	1.23449e-14	down	-1.90751	7.01123e-117	down	-2.04435	2.60404e-113	down
novel.8864	chr4	86180841	86190192	4	-2.4361	0.0063469	down	-3.63986	0.000217922	down	-2.45359	0.00254888	down
novel.9090	chr4	106537421	106566289	4	-2.05173	0.00177446	down	-2.48739	3.9773e-13	down	-2.90882	9.67685e-21	down
novel.9291	chr4	132147164	132151526	2	-1.1265	0.0185398	down	-1.99765	3.71085e-06	down	-1.45411	0.0408494	down
novel.9615	chr4	169960376	169960828	2	-1.5231	0.00039596	down	-1.07776	0.02032	down	-1.48407	0.00484921	down
novel.9773	chr4	185710067	185711964	2	-2.45394	1.56162e-29	down	-3.49448	6.59142e-73	down	-2.82512	2.16959e-40	down
novel.9775	chr4	185649220	185652931	4	-1.52924	1.07526e-06	down	-3.00932	1.37191e-46	down	-3.23577	5.33987e-66	down
novel.9822	chr4	190432195	190433131	2	-2.65489	1.72172e-19	down	-2.30596	7.80669e-17	down	-1.70184	3.75646e-10	down
Zm00001eb000880	chr1	3163359	3167829	4	-0.0895973	0.799508	false	-1.19714	7.57746e-19	down	-1.36921	3.66308e-20	down
Zm00001eb001020	chr1	3434663	3437323	2	-0.190835	0.810419	false	-1.29119	0.00880244	down	-1.61677	0.004553	down
Zm00001eb001720	chr1	5076499	5081101	4	-0.443402	0.393619	false	-1.94328	2.99969e-06	down	-2.37614	8.66157e-08	down
Zm00001eb002090	chr1	5987621	5991591	2	-0.961192	3.56739e-05	false	-1.5158	4.15298e-09	down	-2.20017	8.37394e-10	down
Zm00001eb002450	chr1	6868157	6871764	4	-0.393044	0.420265	false	-1.25867	1.01545e-05	down	-1.46157	2.26451e-06	down
Zm00001eb002480	chr1	7025419	7027826	4	-1.0926	0.197151	false	-1.59564	0.023162	down	-2.09472	0.00199959	down
Zm00001eb002810	chr1	7820676	7822238	2	-0.837533	0.00450188	false	-1.63229	2.84826e-05	down	-2.3564	4.98139e-11	down
Zm00001eb003040	chr1	8268532	8271928	4	-0.603417	0.353944	false	-1.3958	0.0117233	down	-2.03607	0.000536269	down
Zm00001eb003070	chr1	8298052	8307439	4	-0.137466	0.659952	false	-1.43095	4.63473e-09	down	-1.57959	3.70806e-13	down
Zm00001eb003570	chr1	9556542	9557259	2	-0.163438	0.6493	false	-1.08742	6.12484e-05	down	-1.48882	3.09122e-05	down
Zm00001eb003580	chr1	9572976	9579961	4	-0.896989	0.0100143	false	-1.98724	2.24834e-13	down	-1.89107	1.85625e-11	down
Zm00001eb003890	chr1	10774523	10779546	4	-0.651492	0.0113802	false	-1.49162	4.40556e-15	down	-1.35705	1.56269e-14	down
Zm00001eb003970	chr1	11046929	11051293	2	-0.187482	0.51663	false	-1.04362	1.12979e-06	down	-1.1335	2.62663e-05	down
Zm00001eb004210	chr1	11615310	11620571	4	-0.725147	0.00279653	false	-1.73793	2.05064e-18	down	-1.89863	1.00734e-16	down
Zm00001eb005030	chr1	13799902	13806468	2	-0.360811	0.0169061	false	-1.31551	1.35903e-49	down	-1.41748	1.93868e-29	down
Zm00001eb005420	chr1	15051704	15057169	4	-0.693892	0.12559	false	-1.29628	0.000991283	down	-2.02241	2.3843e-05	down
Zm00001eb005770	chr1	16331561	16342289	2	-0.799972	0.0410611	false	-1.29496	0.00197808	down	-1.88792	0.00204463	down
Zm00001eb006010	chr1	17058140	17062174	4	0.00549799	0.99648	false	-1.31331	0.0134205	down	-2.1793	1.97472e-05	down
Zm00001eb006020	chr1	17081542	17085367	2	-0.906528	6.95176e-15	false	-2.16059	3.64691e-140	down	-2.12985	2.74309e-76	down
Zm00001eb006080	chr1	17428770	17448305	2	-0.313744	0.180086	false	-1.00516	1.78533e-05	down	-1.4476	9.08295e-07	down
Zm00001eb006470	chr1	18169758	18175624	2	-0.749653	0.000312299	false	-1.85888	7.9258e-42	down	-1.71439	5.10079e-23	down
Zm00001eb006870	chr1	19871210	19875488	4	-0.546567	0.0207046	false	-1.52521	5.62994e-19	down	-1.78369	2.92919e-23	down
Zm00001eb007680	chr1	22687343	22699456	4	0.168132	0.584443	false	-1.28943	7.41486e-13	down	-1.96405	9.56195e-21	down
Zm00001eb007770	chr1	22835276	22841005	4	-0.708453	0.209028	false	-1.34368	0.0258291	down	-1.50917	0.0145265	down
Zm00001eb007930	chr1	23409053	23412585	4	-0.302689	0.447783	false	-1.1536	0.000133088	down	-1.18764	0.00211659	down
Zm00001eb008440	chr1	25519365	25523870	4	-0.55401	0.000190282	false	-1.41872	4.98724e-40	down	-1.31474	7.07853e-25	down
Zm00001eb008690	chr1	26638227	26647909	2	-0.989931	2.20307e-08	false	-1.33929	3.92368e-20	down	-1.01235	2.54654e-06	down
Zm00001eb008710	chr1	26667839	26672526	4	-0.345655	0.763528	false	-3.81344	4.36897e-08	down	-2.53441	0.00123395	down
Zm00001eb008750	chr1	27008957	27014719	4	-0.119635	0.856975	false	-1.72078	0.00429998	down	-1.13527	0.0130767	down
Zm00001eb008980	chr1	27743303	27748179	4	-0.783083	2.96807e-05	false	-1.68911	1.47884e-32	down	-1.57378	1.74969e-18	down
Zm00001eb009890	chr1	31043758	31049005	2	-0.69667	1.73819e-05	false	-1.63445	2.64356e-25	down	-1.36333	3.99152e-09	down
Zm00001eb009980	chr1	31438235	31442895	2	-0.882053	0.020011	false	-1.6127	0.000382507	down	-1.10199	0.0113853	down
Zm00001eb010660	chr1	34165929	34167705	2	-0.995228	0.00752628	false	-1.33865	0.00714064	down	-1.59724	0.0232861	down
Zm00001eb013140	chr1	43792114	43796213	4	-0.885771	0.00254435	false	-2.03793	5.01286e-14	down	-2.60178	1.44984e-21	down
Zm00001eb013830	chr1	46289067	46291074	2	-1.20454	0.0759075	false	-1.31188	0.0426599	down	-2.02473	0.0235752	down
Zm00001eb013870	chr1	46455129	46459976	4	-0.334377	0.117722	false	-1.31133	2.74516e-28	down	-1.66977	2.90364e-19	down
Zm00001eb014160	chr1	47526869	47533117	2	-0.511462	0.333874	false	-1.54431	0.00289237	down	-2.41079	0.00261411	down
Zm00001eb014500	chr1	48523846	48529008	2	-0.882438	0.0172413	false	-1.52488	4.98766e-05	down	-2.51286	2.25895e-06	down
Zm00001eb014670	chr1	49061215	49063075	4	0.229539	0.49915	false	-1.24923	2.37021e-05	down	-1.0686	0.00243731	down
Zm00001eb014960	chr1	50528355	50618883	2	0.113968	0.692395	false	-1.33479	8.16341e-08	down	-1.12142	2.60865e-05	down
Zm00001eb015140	chr1	51621300	51625776	4	-0.957266	0.187848	false	-2.30139	0.000805	down	-2.57994	3.20569e-06	down
Zm00001eb016180	chr1	56683403	56686703	2	-0.842658	0.000378267	false	-2.74295	9.13284e-34	down	-3.37199	2.11894e-31	down
Zm00001eb017230	chr1	61746246	61754577	2	-0.432562	0.169438	false	-1.34756	5.95718e-06	down	-1.50531	4.48322e-06	down
Zm00001eb017770	chr1	63177394	63179641	4	0.204709	0.684076	false	-1.23144	0.000551795	down	-1.10826	0.000784184	down
Zm00001eb017800	chr1	63240240	63242660	2	-0.847755	0.27709	false	-4.09042	1.19136e-11	down	-4.3699	4.46834e-06	down
Zm00001eb017860	chr1	63647617	63650898	2	-0.327112	0.368812	false	-2.16104	2.26983e-10	down	-2.01195	9.74874e-05	down
Zm00001eb018120	chr1	64755691	64760725	2	-0.475994	0.0947813	false	-1.47136	2.40389e-07	down	-1.00395	0.000806648	down
Zm00001eb018950	chr1	67859791	67860826	4	0.251945	0.622956	false	-1.28512	0.0162703	down	-1.29284	0.0172848	down
Zm00001eb019340	chr1	69491611	69495468	4	-1.22692	0.057533	false	-1.50494	0.00223016	down	-1.82641	2.17011e-05	down
Zm00001eb019450	chr1	70236282	70238719	4	0.201442	0.643636	false	-1.35438	0.000338592	down	-1.7758	4.74882e-08	down
Zm00001eb019830	chr1	72342720	72343644	4	-0.233418	0.379929	false	-1.63021	5.35647e-41	down	-1.48856	3.01259e-29	down
Zm00001eb020380	chr1	75733384	75764284	2	-0.0887216	0.876953	false	-1.49931	3.94529e-05	down	-1.50327	0.000852943	down
Zm00001eb020540	chr1	76771998	76773219	4	-0.931385	1.83754e-05	false	-2.58875	3.1654e-45	down	-2.71572	4.12663e-44	down
Zm00001eb020790	chr1	77982461	77985837	2	-0.595618	0.000711207	false	-1.45884	8.69601e-22	down	-2.48932	1.51569e-33	down
Zm00001eb021390	chr1	81423585	81427280	2	-0.785459	0.00655129	false	-1.0537	0.00012667	down	-1.10686	0.000994471	down
Zm00001eb022830	chr1	88543429	88551857	4	-0.59471	0.00136866	false	-1.12316	3.9159e-13	down	-1.02887	1.75683e-10	down
Zm00001eb024240	chr1	98884753	98889758	4	-0.294516	0.663761	false	-1.0736	0.00271368	down	-1.08563	0.00677055	down
Zm00001eb024850	chr1	103759657	103765393	2	-0.924329	0.000627248	false	-1.8126	2.37864e-15	down	-1.97009	3.29697e-12	down
Zm00001eb025110	chr1	106415742	106419887	4	-0.273107	0.696867	false	-1.16673	0.0132399	down	-1.34033	0.00526802	down
Zm00001eb025240	chr1	107672735	107676755	4	-0.400206	0.381552	false	-1.92027	7.5264e-06	down	-2.57315	1.50857e-09	down
Zm00001eb025410	chr1	108550486	108551976	4	-0.725749	0.000156236	false	-1.14192	8.91259e-21	down	-1.58423	1.18856e-28	down
Zm00001eb025420	chr1	108552188	108554167	4	-0.159899	0.706598	false	-1.61971	3.39855e-22	down	-1.15695	2.41156e-07	down
Zm00001eb026350	chr1	119849063	119856146	2	-0.43041	0.425819	false	-1.1188	0.0176778	down	-1.87564	0.00107674	down
Zm00001eb026400	chr1	120681090	120693848	4	-0.237904	0.665474	false	-2.0818	4.93591e-07	down	-1.83504	2.48133e-06	down
Zm00001eb026650	chr1	123391671	123418454	4	-0.0708001	0.792696	false	-1.28639	1.18993e-20	down	-1.5602	2.25264e-25	down
Zm00001eb026960	chr1	127437983	127462480	4	-0.475462	0.237674	false	-1.7587	5.44575e-08	down	-2.58785	2.67899e-09	down
Zm00001eb027340	chr1	131153727	131172843	2	-0.438707	0.0283905	false	-1.13401	3.99546e-07	down	-1.15021	4.14576e-05	down
Zm00001eb028170	chr1	147073304	147077439	2	-0.491398	0.0122181	false	-1.19943	3.53712e-15	down	-1.27301	3.73878e-11	down
Zm00001eb028190	chr1	147320966	147332980	4	-0.516534	0.674863	false	-3.27179	3.48108e-06	down	-3.02454	1.75639e-05	down
Zm00001eb028210	chr1	147642696	147650560	4	-0.336456	0.657875	false	-1.22303	0.000839989	down	-2.22215	7.07781e-07	down
Zm00001eb028310	chr1	149414114	149442807	4	-0.821737	0.00040335	false	-1.20087	7.73667e-08	down	-1.79251	1.40992e-14	down
Zm00001eb028460	chr1	150853269	150862926	4	-0.645237	0.0135979	false	-1.83217	9.3717e-16	down	-1.66419	7.49735e-10	down
Zm00001eb029040	chr1	155898223	155901896	4	-0.912182	0.106532	false	-1.84598	2.73153e-05	down	-1.32734	0.000427029	down
Zm00001eb029300	chr1	158672333	158676799	2	-0.513182	0.178689	false	-1.03854	0.0018899	down	-1.64651	0.000132011	down
Zm00001eb030050	chr1	165219404	165223736	4	-0.161004	0.603972	false	-1.15436	1.09722e-07	down	-1.43925	6.30195e-08	down
Zm00001eb030410	chr1	168374878	168379292	2	-0.579736	0.0181213	false	-1.06658	8.74127e-05	down	-1.43212	2.25147e-07	down
Zm00001eb030460	chr1	168830245	168832990	2	-0.711209	0.212494	false	-1.27869	0.0289513	down	-2.58262	0.00454349	down
Zm00001eb030660	chr1	170234715	170305324	4	-0.662229	0.00052153	false	-1.39395	6.8938e-38	down	-1.25966	3.12277e-24	down
Zm00001eb031150	chr1	174351872	174355534	2	0.0944304	0.675412	false	-1.15873	5.50382e-14	down	-1.04441	1.99209e-06	down
Zm00001eb031190	chr1	174585559	174587353	4	-0.861175	0.194689	false	-1.33438	0.0128532	down	-4.93131	4.24841e-20	down
Zm00001eb032320	chr1	181026080	181028532	4	-0.411214	0.643318	false	-1.7844	0.0128821	down	-1.94556	0.00471402	down
Zm00001eb032430	chr1	181652640	181655428	4	-0.698395	0.19195	false	-1.69199	9.96499e-06	down	-2.9103	5.24257e-09	down
Zm00001eb032850	chr1	183813702	183814589	4	-0.33617	0.473193	false	-1.94042	2.80199e-20	down	-3.27657	2.46609e-39	down
Zm00001eb033040	chr1	184428073	184439205	2	-0.865997	0.000415979	false	-1.71364	4.24121e-11	down	-1.56634	9.38489e-07	down
Zm00001eb033220	chr1	184902985	184907230	2	-0.717538	0.0205354	false	-1.35506	1.32254e-06	down	-1.79428	2.40078e-06	down
Zm00001eb033320	chr1	185387084	185389157	2	-1.16582	0.189557	false	-3.3061	1.73e-07	down	-2.25309	0.045923	down
Zm00001eb033820	chr1	187533912	187539807	4	-0.292305	0.468636	false	-1.10919	5.78752e-09	down	-1.40986	3.56853e-11	down
Zm00001eb034120	chr1	188359287	188369776	4	0.689963	0.263226	false	-1.48807	0.00309076	down	-2.60072	3.18489e-10	down
Zm00001eb034690	chr1	191356052	191359858	4	-0.718595	0.0959623	false	-1.23106	0.00528608	down	-1.16362	0.00224886	down
Zm00001eb036850	chr1	199145970	199146829	4	-0.679523	0.0104464	false	-3.0628	1.97578e-17	down	-4.51994	7.04919e-39	down
Zm00001eb036970	chr1	199884092	199888702	4	0.46615	0.271435	false	-1.23448	1.1318e-06	down	-2.06205	7.33324e-21	down
Zm00001eb037190	chr1	200538436	200541983	4	-0.706159	0.0474316	false	-1.21132	0.00384478	down	-1.17602	0.00245115	down
Zm00001eb037470	chr1	201432526	201441576	4	-0.375333	0.0978793	false	-1.90994	3.23663e-56	down	-2.5374	1.67357e-100	down
Zm00001eb037890	chr1	203292020	203293337	4	-0.732471	6.47519e-06	false	-1.0989	2.15399e-35	down	-1.60029	3.53687e-78	down
Zm00001eb037990	chr1	203688151	203691072	4	-0.776487	0.00387039	false	-1.7172	7.7604e-17	down	-2.95344	1.41217e-44	down
Zm00001eb038250	chr1	204442767	204444666	4	-0.297014	0.694327	false	-1.0329	0.000670243	down	-2.5144	7.8179e-25	down
Zm00001eb038660	chr1	206336770	206338448	4	0.970861	4.12113e-10	false	-1.23083	7.40895e-18	down	-1.89677	4.14771e-67	down
Zm00001eb038720	chr1	206785610	206824688	4	-0.66119	0.0500806	false	-2.15151	3.31698e-17	down	-2.10572	9.84553e-14	down
Zm00001eb039010	chr1	208281994	208288348	4	-1.36219	0.0581576	false	-2.31537	3.15104e-07	down	-1.22645	0.0306237	down
Zm00001eb039820	chr1	210796122	210801073	4	-0.640896	0.00448846	false	-2.12834	9.90263e-35	down	-3.65434	1.15259e-58	down
Zm00001eb040100	chr1	211665305	211667661	2	-0.81228	0.000538993	false	-1.23882	6.14543e-07	down	-1.34978	5.57534e-06	down
Zm00001eb040190	chr1	211951352	211953019	2	-0.774163	0.000417655	false	-1.38267	4.72751e-11	down	-1.87692	1.7827e-09	down
Zm00001eb040970	chr1	215665557	215671225	2	-0.87458	0.140971	false	-1.47485	0.0309512	down	-1.51968	0.0309173	down
Zm00001eb041000	chr1	215727401	215729319	4	-0.12324	0.629944	false	-1.02064	1.68167e-11	down	-1.81571	4.10369e-38	down
Zm00001eb041450	chr1	218413248	218416660	2	-0.888885	0.000378062	false	-1.23568	8.68093e-06	down	-1.05695	0.00634197	down
Zm00001eb041600	chr1	218992778	218998255	4	-0.660149	0.0107336	false	-1.7206	6.15349e-16	down	-1.61116	4.0354e-12	down
Zm00001eb041970	chr1	221038130	221050996	2	-0.0705327	0.922153	false	-1.71514	0.00172714	down	-2.22377	0.000377588	down
Zm00001eb042030	chr1	221469629	221476820	4	-0.632167	0.0921104	false	-1.19252	0.00072612	down	-1.76863	1.10518e-05	down
Zm00001eb042240	chr1	222481118	222482687	4	-0.513223	2.10476e-05	false	-1.69389	2.08981e-74	down	-1.93034	4.7109e-89	down
Zm00001eb042480	chr1	224266071	224268892	2	-0.723802	0.000651747	false	-1.11674	1.77607e-06	down	-1.06415	1.56752e-05	down
Zm00001eb042590	chr1	224642847	224690111	4	-0.443024	0.260373	false	-1.73784	7.59046e-10	down	-2.10318	1.03653e-06	down
Zm00001eb042610	chr1	224792628	224801598	2	-0.992305	0.000262309	false	-1.27535	5.80548e-06	down	-1.95592	2.57176e-07	down
Zm00001eb042990	chr1	226576671	226581220	4	-0.474881	0.0506336	false	-1.23337	6.49305e-06	down	-1.29389	2.09613e-07	down
Zm00001eb043090	chr1	227432982	227436878	2	-0.638098	0.00951568	false	-1.22362	2.38191e-08	down	-1.04722	0.00018686	down
Zm00001eb044040	chr1	231044647	231051065	2	-0.476243	0.0132894	false	-1.29681	3.23284e-16	down	-1.0827	9.37134e-09	down
Zm00001eb044710	chr1	233240834	233264806	4	-0.386755	0.0754817	false	-1.14967	3.61367e-11	down	-1.97757	3.30516e-24	down
Zm00001eb044810	chr1	233566639	233569753	4	-0.370439	0.247963	false	-1.71793	9.75215e-13	down	-3.54404	1.78678e-27	down
Zm00001eb044980	chr1	234241264	234245636	4	0.146754	0.71652	false	-1.09749	0.000142718	down	-1.6977	8.78981e-07	down
Zm00001eb046050	chr1	238442885	238446423	2	-0.441724	0.0482922	false	-2.29132	6.43417e-43	down	-2.12765	5.81472e-16	down
Zm00001eb046310	chr1	239537407	239545413	2	-0.119802	0.776189	false	-1.14929	3.04811e-05	down	-1.02737	0.0260131	down
Zm00001eb046560	chr1	240248238	240255190	4	-0.673427	0.388314	false	-1.47139	0.0060882	down	-2.85904	1.72698e-05	down
Zm00001eb046670	chr1	240894069	240898656	4	-0.242642	0.574764	false	-1.07259	0.000166462	down	-2.61112	2.16753e-16	down
Zm00001eb046790	chr1	241198303	241222209	4	-0.645864	0.00205117	false	-1.97889	1.44734e-48	down	-2.81356	8.69971e-91	down
Zm00001eb046840	chr1	241244086	241250186	4	-0.548873	0.00753576	false	-1.51941	6.52265e-29	down	-1.76922	1.75224e-23	down
Zm00001eb047200	chr1	242648507	242654443	4	-0.783463	0.262956	false	-1.33977	0.00411835	down	-2.63256	2.06234e-15	down
Zm00001eb047820	chr1	245695990	245697911	4	0.581861	0.669829	false	-2.06394	0.000471357	down	-1.31077	0.0484904	down
Zm00001eb047920	chr1	246303570	246327972	4	-0.424625	0.209311	false	-1.36853	1.2428e-07	down	-2.43757	6.74883e-18	down
Zm00001eb048810	chr1	250821398	250825881	4	-0.649046	0.0878032	false	-1.21612	0.000185759	down	-1.45626	7.00498e-05	down
Zm00001eb049980	chr1	254976909	254981526	4	-0.355662	0.368977	false	-1.59677	9.31992e-08	down	-1.13697	0.000260853	down
Zm00001eb050140	chr1	255451516	255454696	2	-0.877151	9.57314e-06	false	-1.0394	7.19968e-06	down	-1.40775	1.38793e-05	down
Zm00001eb050670	chr1	258031683	258046468	4	-0.122967	0.640225	false	-1.06987	5.0419e-10	down	-1.78351	1.72557e-19	down
Zm00001eb051170	chr1	260218976	260229523	4	-0.639472	0.00548892	false	-2.26854	1.69081e-41	down	-2.58572	2.33316e-34	down
Zm00001eb051370	chr1	260998593	261002992	4	0.736804	0.403103	false	-1.73302	0.000143035	down	-2.34937	2.54169e-05	down
Zm00001eb051930	chr1	263077564	263078560	4	-0.852969	0.0812728	false	-1.8911	2.22316e-06	down	-1.53948	0.000666067	down
Zm00001eb052120	chr1	263996425	264003307	2	-0.926379	0.224664	false	-1.43778	0.0208624	down	-2.36431	0.003417	down
Zm00001eb053090	chr1	267197442	267200671	4	0.00605633	0.990907	false	-1.29156	5.32184e-05	down	-3.12141	1.10641e-24	down
Zm00001eb053220	chr1	267631580	267651064	2	-0.41977	0.11784	false	-1.73662	5.79563e-78	down	-1.59386	5.10426e-20	down
Zm00001eb053440	chr1	268819127	268828385	4	-0.770904	0.000197015	false	-2.00443	2.38264e-45	down	-2.39663	9.72541e-66	down
Zm00001eb053620	chr1	269209578	269215711	4	-0.0983338	0.726148	false	-1.55219	1.4141e-16	down	-2.69615	3.13126e-41	down
Zm00001eb053930	chr1	270571490	270573717	2	-0.889229	0.0587664	false	-1.67359	5.81508e-06	down	-1.25083	0.00318965	down
Zm00001eb054040	chr1	270825136	270829936	4	-0.574726	2.10388e-06	false	-1.23193	1.53798e-88	down	-2.69743	5.05046e-223	down
Zm00001eb055170	chr1	275070546	275076851	4	-0.082029	0.734548	false	-1.42792	9.20572e-31	down	-2.00115	1.58977e-76	down
Zm00001eb055930	chr1	278068862	278072135	4	-0.367695	0.341232	false	-1.76303	1.62579e-07	down	-2.30294	2.29984e-09	down
Zm00001eb056550	chr1	280892773	280898394	2	-0.797231	5.31339e-08	false	-1.48296	1.0601e-51	down	-1.66935	3.09541e-46	down
Zm00001eb057060	chr1	282351569	282353401	2	-0.99465	0.000215684	false	-1.08946	1.90403e-09	down	-1.27764	9.51247e-10	down
Zm00001eb057510	chr1	283732179	283733808	4	-0.973475	0.00032717	false	-1.13904	8.10039e-05	down	-1.68725	2.43135e-12	down
Zm00001eb057630	chr1	284303406	284310838	4	-0.689709	0.0382882	false	-1.81924	4.82005e-09	down	-1.36594	3.98924e-07	down
Zm00001eb057770	chr1	284774974	284776823	4	-0.900438	0.0147585	false	-1.20394	1.20153e-08	down	-2.94268	1.24289e-25	down
Zm00001eb058330	chr1	286554859	286559967	4	-0.0364581	0.896255	false	-1.04574	3.87402e-13	down	-1.72326	1.59611e-21	down
Zm00001eb058550	chr1	287394673	287396793	4	-0.196641	0.523888	false	-1.14537	5.65216e-08	down	-2.13061	2.16261e-19	down
Zm00001eb058930	chr1	288574816	288583883	4	-0.740801	0.390906	false	-1.53206	0.0462195	down	-2.6708	4.47313e-05	down
Zm00001eb059160	chr1	289604030	289608537	4	-0.492062	0.0731306	false	-1.9411	3.67324e-28	down	-1.95843	6.57376e-16	down
Zm00001eb059620	chr1	290800555	290804269	4	0.416444	0.346588	false	-1.41705	0.000382667	down	-2.03468	2.56439e-07	down
Zm00001eb059810	chr1	291900497	291904498	4	-0.80182	0.000394344	false	-1.57982	3.64028e-12	down	-2.23126	6.39555e-31	down
Zm00001eb060040	chr1	292601332	292607495	2	-0.844334	0.000116168	false	-1.12119	2.58808e-08	down	-1.54139	7.26753e-11	down
Zm00001eb060540	chr1	294111659	294113718	2	-0.870779	4.28768e-06	false	-1.52511	1.45704e-17	down	-1.68802	1.07724e-16	down
Zm00001eb061150	chr1	295908363	295910702	4	0.0015224	0.99873	false	-1.93911	8.10094e-06	down	-1.61868	0.00353845	down
Zm00001eb061430	chr1	296864427	296887197	4	-0.415599	0.1391	false	-2.02076	1.99601e-18	down	-2.85081	1.16111e-32	down
Zm00001eb061470	chr1	297134178	297142325	4	-0.55811	0.00242135	false	-1.39538	1.34988e-20	down	-1.74187	1.77707e-28	down
Zm00001eb062390	chr1	299547568	299552303	2	-0.247889	0.626634	false	-2.06247	3.16832e-09	down	-1.44167	0.000577916	down
Zm00001eb063050	chr1	301544294	301545205	2	-0.758333	0.0401451	false	-1.21513	2.86957e-06	down	-1.10418	0.00306378	down
Zm00001eb063210	chr1	301896847	301904989	4	-1.16707	0.0562683	false	-2.37588	1.15268e-08	down	-2.3197	1.55094e-10	down
Zm00001eb063730	chr1	303105872	303107156	4	-1.13823	0.074954	false	-1.87451	7.05911e-05	down	-2.10481	5.34518e-05	down
Zm00001eb064030	chr1	303843107	303847481	4	-0.614987	0.0485292	false	-1.0407	4.78039e-06	down	-1.27948	6.88236e-06	down
Zm00001eb064510	chr1	305222120	305224169	4	-0.234355	0.570746	false	-1.33484	2.7938e-11	down	-2.27877	4.11716e-41	down
Zm00001eb064630	chr1	305521648	305527108	4	-0.402501	0.23817	false	-1.05906	8.31865e-05	down	-1.51554	1.30715e-08	down
Zm00001eb064820	chr1	306091158	306093391	4	-0.0722611	0.908063	false	-1.90363	0.000148193	down	-1.6769	0.00184846	down
Zm00001eb065610	chr2	249250	250710	4	-0.497689	0.212825	false	-1.2681	3.32744e-06	down	-1.50816	5.785e-06	down
Zm00001eb065630	chr2	763643	766685	4	-0.449189	0.00596954	false	-1.65412	5.98558e-25	down	-2.20611	8.23117e-45	down
Zm00001eb065850	chr2	1354646	1364822	2	-0.0655708	0.895741	false	-1.10277	0.000168559	down	-2.25605	1.61515e-07	down
Zm00001eb066180	chr2	1836465	1840422	2	-0.761189	0.00248275	false	-1.12129	2.96033e-06	down	-1.0448	0.00136951	down
Zm00001eb066460	chr2	2239619	2243179	4	0.389475	0.375025	false	-1.20514	0.00111557	down	-1.25154	0.00585797	down
Zm00001eb066970	chr2	3078578	3081708	4	-1.23357	0.0906253	false	-3.35333	0.00106466	down	-7.02428	1.75997e-06	down
Zm00001eb067460	chr2	3921681	3929603	2	-0.655886	0.000297563	false	-1.60339	1.03427e-38	down	-1.00379	1.71097e-11	down
Zm00001eb067750	chr2	4540165	4547139	4	-0.391143	0.0311458	false	-1.03406	6.21417e-38	down	-1.35379	3.65357e-40	down
Zm00001eb067810	chr2	4588368	4598962	4	-0.527435	0.11309	false	-1.511	2.30934e-10	down	-1.74129	8.60118e-13	down
Zm00001eb068440	chr2	5576701	5582910	4	-0.077947	0.805367	false	-1.24619	4.2504e-13	down	-1.14981	3.29321e-10	down
Zm00001eb069090	chr2	6771378	6772485	4	-1.32289	0.060175	false	-2.61332	1.69244e-05	down	-3.11917	3.01368e-08	down
Zm00001eb070600	chr2	10034629	10035918	2	-0.56408	0.0199829	false	-1.51531	3.49582e-15	down	-1.7874	7.28978e-12	down
Zm00001eb070630	chr2	10060289	10061638	2	-0.697536	0.000412154	false	-1.64104	2.8075e-20	down	-1.29805	6.88952e-10	down
Zm00001eb070640	chr2	10062153	10063191	2	-0.458646	0.223425	false	-1.29652	1.22788e-11	down	-1.08774	2.23807e-05	down
Zm00001eb070820	chr2	10486991	10493173	4	-0.422052	0.0588494	false	-1.24465	3.39028e-12	down	-2.43671	9.26196e-36	down
Zm00001eb071070	chr2	10950151	10955332	2	-0.530233	0.200346	false	-1.85922	2.54412e-12	down	-2.63905	2.87482e-10	down
Zm00001eb071130	chr2	11044019	11049101	4	-0.364814	0.0834601	false	-1.03774	2.30559e-15	down	-1.60422	7.03525e-24	down
Zm00001eb071550	chr2	12163096	12182343	4	0.204452	0.303478	false	-1.70304	1.98395e-48	down	-2.40938	3.32578e-86	down
Zm00001eb072100	chr2	13546008	13557703	4	-0.641202	0.354965	false	-2.09813	2.78661e-37	down	-1.759	1.31996e-20	down
Zm00001eb072120	chr2	13563246	13565373	4	-0.449347	0.41742	false	-2.11041	5.66864e-06	down	-2.51294	1.54795e-06	down
Zm00001eb073120	chr2	15901885	15905885	4	-0.640701	0.418652	false	-1.92358	0.00170056	down	-3.09976	4.78216e-05	down
Zm00001eb073390	chr2	16651445	16663087	4	0.00930167	0.984997	false	-1.81587	8.14773e-07	down	-2.99046	6.17402e-10	down
Zm00001eb073480	chr2	16915114	16917496	4	-0.839835	0.000195487	false	-1.52741	3.21231e-21	down	-2.0915	1.05553e-46	down
Zm00001eb073620	chr2	17284895	17288301	4	-0.886749	0.00177943	false	-1.79744	2.35121e-12	down	-3.32599	7.01071e-24	down
Zm00001eb073740	chr2	17951192	17955479	4	0.388109	0.276821	false	-1.16347	3.7174e-05	down	-1.21835	0.000179051	down
Zm00001eb074200	chr2	19536309	19547236	4	0.0720696	0.901655	false	-1.46457	0.000177057	down	-1.0183	0.0242019	down
Zm00001eb074580	chr2	20791194	20800612	2	-0.77837	0.0948319	false	-1.28894	0.00226022	down	-2.1396	6.31027e-05	down
Zm00001eb075330	chr2	23545588	23548740	4	-0.236487	0.601465	false	-1.30611	0.000267252	down	-1.73273	1.61691e-06	down
Zm00001eb075370	chr2	23630971	23632557	4	-0.975159	0.166487	false	-1.89952	5.49375e-05	down	-3.15873	1.25399e-06	down
Zm00001eb075390	chr2	23705975	23711715	4	-0.595063	0.0443998	false	-1.36349	5.3379e-08	down	-1.5204	8.7218e-08	down
Zm00001eb075940	chr2	25318810	25333904	4	-0.269857	0.162091	false	-1.20105	1.76102e-13	down	-1.59756	4.0518e-25	down
Zm00001eb076690	chr2	28116117	28118410	4	-0.990524	2.71626e-10	false	-1.45751	1.16465e-77	down	-2.75874	1.12232e-173	down
Zm00001eb076740	chr2	28226442	28227705	4	-0.0064904	0.994685	false	-1.43144	0.00144544	down	-2.49502	1.89646e-06	down
Zm00001eb076820	chr2	28390806	28397891	4	0.0184086	0.963466	false	-1.08636	1.78407e-07	down	-1.10811	8.79456e-06	down
Zm00001eb078080	chr2	32604827	32609284	2	-0.631467	0.0099923	false	-1.80445	2.33219e-13	down	-1.05838	0.00223759	down
Zm00001eb078200	chr2	33157327	33162559	4	-0.464041	0.277876	false	-1.26685	1.29993e-05	down	-1.79887	2.34156e-12	down
Zm00001eb078720	chr2	35057479	35058766	4	-0.693878	0.350041	false	-4.03153	1.64572e-16	down	-5.88099	3.25672e-63	down
Zm00001eb078740	chr2	35087711	35095502	4	-0.829622	5.39905e-07	false	-2.07101	2.11276e-130	down	-4.29696	1.35574e-43	down
Zm00001eb079220	chr2	37967776	37976021	4	-0.796046	1.6571e-05	false	-1.69558	1.17314e-39	down	-2.2147	4.09367e-59	down
Zm00001eb079470	chr2	38678494	38681805	4	-0.766211	0.00886525	false	-1.43843	3.6053e-18	down	-1.68397	1.60973e-21	down
Zm00001eb080140	chr2	41369908	41382114	4	-0.895026	0.142264	false	-1.93723	1.43902e-05	down	-1.50908	0.000283266	down
Zm00001eb080160	chr2	41432003	41433248	4	0.0847209	0.909367	false	-1.28271	0.00336299	down	-1.7737	0.000304095	down
Zm00001eb080820	chr2	43957248	43961195	4	0.0297228	0.929668	false	-1.00783	4.91321e-07	down	-1.56019	5.85256e-14	down
Zm00001eb081110	chr2	45161668	45168163	4	-0.554496	0.0289783	false	-1.18228	9.00748e-09	down	-1.53284	6.55981e-09	down
Zm00001eb082080	chr2	49035325	49040647	4	0.130549	0.451059	false	-1.15585	6.42989e-22	down	-1.7382	9.47842e-48	down
Zm00001eb082170	chr2	49503206	49507453	4	-0.595285	0.407291	false	-1.79727	0.000114232	down	-4.16966	4.6097e-14	down
Zm00001eb082690	chr2	52377694	52439505	2	0.00499865	0.990764	false	-1.00398	1.23918e-09	down	-1.09988	4.28628e-07	down
Zm00001eb083670	chr2	57825855	57856187	2	-0.172339	0.787917	false	-1.61776	0.00236677	down	-1.69207	0.0178589	down
Zm00001eb083750	chr2	58261499	58267294	4	-0.906121	5.93079e-09	false	-1.18639	2.5829e-19	down	-1.75802	6.35609e-26	down
Zm00001eb083980	chr2	59678054	59681281	4	-0.701294	0.085975	false	-1.01713	0.00935662	down	-1.48874	2.71215e-05	down
Zm00001eb084190	chr2	60778250	60780645	4	0.224828	0.166843	false	-1.57412	6.7044e-57	down	-2.50598	3.82372e-82	down
Zm00001eb084480	chr2	62467739	62469763	4	-0.912391	2.75941e-16	false	-1.09231	1.18863e-56	down	-1.41442	1.80018e-49	down
Zm00001eb086400	chr2	83033958	83038122	2	-0.516272	0.2129	false	-1.83008	5.57703e-13	down	-1.53978	1.80424e-06	down
Zm00001eb086780	chr2	87125031	87137305	2	-0.9494	6.95573e-05	false	-1.34802	2.6377e-10	down	-1.53364	1.05585e-10	down
Zm00001eb086870	chr2	89233235	89237084	4	-0.151564	0.477209	false	-1.1436	2.25311e-32	down	-1.77134	1.41072e-61	down
Zm00001eb086980	chr2	90335139	90337788	4	-0.91287	0.0532584	false	-2.16942	2.94494e-07	down	-2.74438	5.18954e-09	down
Zm00001eb087060	chr2	91374297	91378603	2	-0.530327	0.0621772	false	-1.55699	1.368e-07	down	-2.24551	9.43902e-10	down
Zm00001eb087950	chr2	104930938	104936654	4	-0.604532	0.394111	false	-2.57046	8.78432e-07	down	-2.61736	1.64503e-06	down
Zm00001eb088090	chr2	106458621	106467824	4	0.0609828	0.867188	false	-1.18267	1.94361e-13	down	-1.30631	3.75029e-14	down
Zm00001eb088290	chr2	108280104	108301487	2	-0.737864	8.50749e-07	false	-1.01362	1.73559e-18	down	-1.02095	1.65056e-13	down
Zm00001eb088410	chr2	109448633	109449870	4	-0.730532	1.69095e-09	false	-2.39339	4.88953e-171	down	-3.09359	1.23661e-244	down
Zm00001eb088740	chr2	111791591	111845445	2	-0.768601	6.46962e-05	false	-2.03406	4.04941e-158	down	-1.30131	2.11119e-25	down
Zm00001eb089580	chr2	117151993	117162433	2	-0.29249	0.199836	false	-1.04514	2.36604e-07	down	-1.18867	1.21981e-09	down
Zm00001eb089720	chr2	117944307	117949137	4	-0.867434	0.113851	false	-1.40399	0.00362585	down	-1.2919	0.0128695	down
Zm00001eb090480	chr2	125575489	125578130	2	-0.538167	0.208538	false	-1.05854	0.0398032	down	-1.70085	0.0467482	down
Zm00001eb090620	chr2	127621470	127623869	4	-0.771899	0.0127	false	-1.34501	0.000146856	down	-3.55466	4.52719e-26	down
Zm00001eb090830	chr2	131169464	131171064	2	-0.870028	0.0299503	false	-1.72881	1.73736e-06	down	-1.66491	0.0150326	down
Zm00001eb090850	chr2	131528670	131531918	2	-0.641071	0.187084	false	-1.12088	0.00857269	down	-1.88428	0.00227989	down
Zm00001eb091750	chr2	140373633	140384532	2	-0.862225	0.081946	false	-1.6401	0.000338607	down	-2.46195	9.50739e-05	down
Zm00001eb092240	chr2	145098044	145101268	2	-0.665758	0.267256	false	-2.86854	9.22641e-07	down	-2.36108	0.0001843	down
Zm00001eb093200	chr2	150737637	150741196	2	-0.574932	0.518118	false	-1.47559	0.0255469	down	-2.07251	0.0232074	down
Zm00001eb093900	chr2	156032587	156034806	4	-0.456493	0.37031	false	-1.46343	4.23208e-06	down	-2.0257	7.13156e-09	down
Zm00001eb093910	chr2	156035220	156037653	4	-0.979153	0.173628	false	-1.34186	0.000554638	down	-1.81695	0.000124443	down
Zm00001eb094630	chr2	161025793	161030538	4	-0.847064	0.0164201	false	-1.23072	0.000191258	down	-1.68278	2.41498e-07	down
Zm00001eb094690	chr2	161363406	161372577	4	-0.0188707	0.968966	false	-1.00603	8.63927e-05	down	-2.2128	5.33033e-17	down
Zm00001eb094730	chr2	161723863	161727988	4	-0.983369	1.17699e-10	false	-2.73432	1.05873e-228	down	-3.76939	0	down
Zm00001eb095350	chr2	165512355	165518348	4	-0.606633	0.00040335	false	-1.69014	1.35529e-77	down	-1.9439	7.43729e-63	down
Zm00001eb096090	chr2	170306729	170309261	4	-0.547762	0.404902	false	-2.30537	1.91604e-07	down	-3.08928	2.57123e-13	down
Zm00001eb097650	chr2	177657995	177691738	2	-0.0798841	0.8073	false	-1.06058	4.75561e-05	down	-1.29341	0.00014448	down
Zm00001eb097830	chr2	178273029	178290323	4	-0.658699	0.0504841	false	-1.74774	1.301e-09	down	-1.82949	3.731e-10	down
Zm00001eb098040	chr2	179488533	179493460	4	-0.685105	0.00481156	false	-1.77823	3.97149e-21	down	-1.65101	3.27194e-20	down
Zm00001eb098370	chr2	180791896	180799177	2	-0.469319	0.104366	false	-1.55005	2.92367e-11	down	-1.55377	5.60536e-07	down
Zm00001eb098850	chr2	182741460	182754285	2	-0.394815	0.243622	false	-1.17416	0.00138839	down	-1.81606	0.000163014	down
Zm00001eb099170	chr2	184036182	184039088	4	-1.01914	0.12751	false	-3.56898	2.19766e-06	down	-3.74752	4.43265e-07	down
Zm00001eb099750	chr2	187554890	187558361	4	-1.20363	0.144954	false	-3.52712	1.41914e-06	down	-1.69203	0.0133644	down
Zm00001eb099760	chr2	187558490	187560789	2	-0.980494	5.68109e-05	false	-2.44349	8.58753e-20	down	-1.51733	1.04784e-06	down
Zm00001eb100010	chr2	188744056	188745449	2	-0.907492	0.00212889	false	-1.7844	1.99316e-11	down	-2.38707	3.00712e-13	down
Zm00001eb100020	chr2	188801965	188804155	4	-1.03172	0.245325	false	-4.30334	2.51223e-12	down	-5.38812	1.29706e-19	down
Zm00001eb100170	chr2	189166948	189170522	2	-0.44057	0.0268842	false	-1.42655	9.34451e-20	down	-1.45539	4.33258e-13	down
Zm00001eb100230	chr2	189402048	189406990	4	-1.0197	0.113111	false	-1.55313	0.0114265	down	-1.68878	0.00615874	down
Zm00001eb100260	chr2	189551612	189556892	2	-0.96515	2.51213e-07	false	-1.89411	7.95681e-31	down	-2.08685	2.35744e-31	down
Zm00001eb100310	chr2	189817780	189824256	4	-0.682467	0.0016608	false	-1.04363	1.95038e-06	down	-1.02122	3.50189e-07	down
Zm00001eb100950	chr2	191981881	191983417	4	-0.819712	0.0118125	false	-1.39508	2.67393e-05	down	-1.24883	0.000398996	down
Zm00001eb101270	chr2	193250275	193255562	4	-0.105424	0.780416	false	-1.67251	3.72094e-15	down	-1.774	1.23461e-16	down
Zm00001eb101330	chr2	193353630	193358105	4	-0.908756	0.06639	false	-1.93081	2.11446e-05	down	-2.12212	1.91267e-05	down
Zm00001eb102200	chr2	196910610	196913918	4	-0.929027	4.7025e-08	false	-2.23323	3.38887e-78	down	-2.32586	2.79219e-39	down
Zm00001eb102600	chr2	198913168	198918256	2	-0.619604	0.000232348	false	-1.35243	5.51103e-20	down	-1.65742	6.80012e-17	down
Zm00001eb103310	chr2	201434662	201437001	4	-0.926064	0.000502739	false	-2.15377	3.73513e-32	down	-3.20768	1.55861e-19	down
Zm00001eb103470	chr2	202084976	202090257	2	-0.731006	0.00243599	false	-1.05006	9.3302e-05	down	-1.05649	0.0033318	down
Zm00001eb103480	chr2	202091102	202092991	2	-0.738683	1.92663e-06	false	-1.44365	2.74259e-44	down	-1.35245	4.09785e-27	down
Zm00001eb103580	chr2	202352910	202356740	4	-0.154068	0.6281	false	-1.12923	4.79236e-09	down	-1.69086	1.19324e-17	down
Zm00001eb103900	chr2	202999907	203002875	4	-0.552798	0.0023533	false	-1.374	2.18626e-21	down	-1.37136	1.91407e-17	down
Zm00001eb104590	chr2	204934187	204938405	4	-0.203219	0.333008	false	-1.50441	5.01854e-41	down	-1.53739	1.97451e-43	down
Zm00001eb105030	chr2	206146263	206149915	2	-0.561692	0.000525922	false	-1.49549	1.58245e-19	down	-1.96448	1.6793e-32	down
Zm00001eb105400	chr2	207517453	207522139	4	-0.422456	0.38607	false	-2.13179	1.31092e-10	down	-1.66511	2.797e-07	down
Zm00001eb105420	chr2	207536763	207555883	2	-0.403007	0.039218	false	-1.25184	4.20204e-17	down	-1.0244	1.1239e-07	down
Zm00001eb105870	chr2	209561646	209567792	4	-0.606939	0.00202885	false	-1.29779	5.68557e-32	down	-2.2955	1.50779e-123	down
Zm00001eb106050	chr2	209919623	209923313	4	-0.467193	0.00654933	false	-1.36055	8.13332e-23	down	-2.04734	4.64282e-44	down
Zm00001eb106240	chr2	210448461	210451587	4	-0.654652	0.333562	false	-2.08127	1.03231e-05	down	-2.65271	3.95126e-06	down
Zm00001eb106510	chr2	210902060	210906498	2	-0.867194	0.00166803	false	-1.44269	2.58104e-06	down	-1.02542	0.0155897	down
Zm00001eb107220	chr2	212792409	212798244	2	-0.907083	0.000322895	false	-1.36296	4.6594e-18	down	-1.11131	2.02217e-06	down
Zm00001eb107400	chr2	213303119	213306430	2	-0.11735	0.684324	false	-1.05567	9.226e-05	down	-1.61034	2.22936e-06	down
Zm00001eb107970	chr2	214871166	214873743	4	-0.375146	0.0200409	false	-1.5754	1.32183e-41	down	-2.31821	2.93892e-83	down
Zm00001eb108030	chr2	215002742	215008710	2	-0.781597	0.000133539	false	-1.24331	2.93924e-11	down	-1.90887	4.35742e-12	down
Zm00001eb108720	chr2	217105854	217109604	2	-0.621385	0.000502177	false	-1.10963	4.0145e-10	down	-1.67421	7.38149e-14	down
Zm00001eb108840	chr2	217319532	217323155	4	0.143249	0.602978	false	-1.02538	3.36975e-07	down	-1.43948	1.50071e-11	down
Zm00001eb108910	chr2	217539879	217541644	4	-1.02471	0.142368	false	-2.7182	3.24186e-08	down	-2.99911	1.46124e-11	down
Zm00001eb109370	chr2	218307337	218312687	4	0.0218249	0.977411	false	-1.83783	4.32076e-05	down	-1.46523	0.00941981	down
Zm00001eb109560	chr2	218686890	218696811	4	-0.305628	0.71292	false	-1.45622	0.0229045	down	-3.25511	5.96752e-07	down
Zm00001eb110300	chr2	220549948	220582294	4	-0.340992	0.0114074	false	-1.72937	2.45766e-91	down	-1.58301	6.32935e-52	down
Zm00001eb111180	chr2	223021254	223029119	4	-0.727717	8.76641e-05	false	-1.76194	1.54929e-44	down	-2.28103	4.10101e-40	down
Zm00001eb111280	chr2	223277106	223280534	2	-0.626441	0.0128632	false	-1.18188	6.52404e-07	down	-1.01578	0.000724904	down
Zm00001eb111370	chr2	223342316	223345761	4	-1.11376	0.141539	false	-1.21312	0.0192521	down	-1.20823	0.0271282	down
Zm00001eb111650	chr2	224080256	224084702	4	-0.465623	0.0319717	false	-1.45134	9.1815e-23	down	-1.4329	3.58068e-17	down
Zm00001eb112080	chr2	225460449	225498202	2	-0.817188	0.0475185	false	-1.26742	0.000161925	down	-1.08915	0.0168079	down
Zm00001eb112930	chr2	228695479	228697026	4	0.151321	0.641885	false	-1.83293	7.0618e-21	down	-2.71856	3.45613e-36	down
Zm00001eb113360	chr2	230170540	230183845	4	-0.714765	0.0447722	false	-1.1502	1.775e-05	down	-2.52098	1.3975e-17	down
Zm00001eb113630	chr2	230948329	230950613	2	-0.683466	0.177998	false	-1.28192	0.00883539	down	-3.13713	1.7486e-05	down
Zm00001eb113840	chr2	231470554	231473638	4	-0.63721	0.159654	false	-1.57467	2.65928e-05	down	-2.01439	2.00978e-06	down
Zm00001eb114120	chr2	232216012	232219240	4	-0.82651	0.135804	false	-1.5734	0.00323758	down	-1.56421	0.000247252	down
Zm00001eb115750	chr2	236792884	236794579	4	-0.503536	0.338304	false	-2.12051	3.2041e-21	down	-3.21062	6.24844e-50	down
Zm00001eb115870	chr2	237240855	237244486	4	-0.793129	0.00522705	false	-1.49276	2.11689e-11	down	-2.14465	4.62507e-17	down
Zm00001eb115900	chr2	237259126	237265405	4	0.129262	0.638154	false	-1.32181	4.80186e-39	down	-1.02808	2.27463e-20	down
Zm00001eb116510	chr2	238730948	238749473	2	-0.762944	0.00131199	false	-1.39877	3.06095e-09	down	-1.13097	0.000139507	down
Zm00001eb117050	chr2	239897238	239903421	4	-0.403886	0.565213	false	-3.1133	3.1593e-09	down	-2.18046	3.82868e-05	down
Zm00001eb117060	chr2	239905457	239911712	4	0.0588338	0.963466	false	-1.29812	0.0241611	down	-3.32107	1.47795e-05	down
Zm00001eb117480	chr2	240795624	240797620	4	-0.0227732	0.961768	false	-2.10378	5.73357e-38	down	-3.11169	1.12603e-130	down
Zm00001eb119440	chr3	2340384	2348100	4	0.0997249	0.756068	false	-1.08471	1.05122e-07	down	-1.61109	1.4331e-21	down
Zm00001eb119500	chr3	2504908	2513168	4	-0.736099	0.00817671	false	-1.24342	3.60408e-06	down	-2.17065	1.8233e-16	down
Zm00001eb119540	chr3	2682223	2684039	4	-0.896498	0.0134152	false	-2.03613	9.35268e-08	down	-2.34574	1.94949e-06	down
Zm00001eb119920	chr3	3449771	3452398	4	-0.587528	0.0918432	false	-1.36537	3.16832e-09	down	-2.67567	1.39218e-35	down
Zm00001eb120180	chr3	3911787	3916365	2	-0.543902	0.094519	false	-1.28535	9.47099e-05	down	-1.4928	0.000336118	down
Zm00001eb121240	chr3	6571219	6573217	4	-0.498071	0.0496897	false	-1.6822	7.95063e-24	down	-1.63261	9.99802e-20	down
Zm00001eb121580	chr3	8063740	8067076	4	-0.689722	0.0324902	false	-1.4611	2.53882e-10	down	-1.48775	5.48698e-15	down
Zm00001eb121880	chr3	8765868	8788993	2	-0.312536	0.109791	false	-1.91977	7.49554e-94	down	-1.68044	7.91298e-53	down
Zm00001eb122420	chr3	10072802	10076295	4	-0.202599	0.547208	false	-1.08151	9.43772e-05	down	-1.54685	1.57562e-08	down
Zm00001eb122700	chr3	11446430	11449247	2	-0.0711003	0.916832	false	-1.34534	0.00924557	down	-1.72477	0.0455577	down
Zm00001eb122950	chr3	12467284	12469940	4	-0.953272	0.00137905	false	-1.01983	0.000293658	down	-1.33259	2.97535e-05	down
Zm00001eb123040	chr3	12591587	12595652	2	-0.383096	0.492124	false	-1.54241	0.000907436	down	-1.49096	0.0192683	down
Zm00001eb123050	chr3	12723037	12761475	2	-0.781882	0.000116189	false	-2.23219	1.05509e-79	down	-1.65868	1.08353e-26	down
Zm00001eb123210	chr3	13431090	13436275	2	-0.706345	9.62368e-05	false	-1.73012	6.76218e-39	down	-1.83536	9.59705e-20	down
Zm00001eb125530	chr3	23826801	23832943	4	-0.612631	0.303875	false	-1.86617	0.00232313	down	-2.0057	0.000166672	down
Zm00001eb125730	chr3	24925221	24928109	4	-0.316296	0.421086	false	-1.78889	1.63156e-09	down	-2.22105	1.19889e-11	down
Zm00001eb125900	chr3	26067399	26071465	4	-1.09785	0.150087	false	-2.70885	9.81946e-06	down	-2.96325	1.95678e-07	down
Zm00001eb126510	chr3	29628091	29643892	4	0.102688	0.89002	false	-1.76518	9.37792e-07	down	-2.18955	2.87935e-08	down
Zm00001eb126680	chr3	30262340	30269060	2	-0.481843	0.0240625	false	-1.09131	3.45123e-10	down	-1.25693	2.25801e-08	down
Zm00001eb126880	chr3	31650667	31653825	4	-1.33292	0.130709	false	-2.54852	0.00038513	down	-7.00413	1.51005e-06	down
Zm00001eb127230	chr3	33881000	33883736	2	-0.941475	0.000163917	false	-1.68886	4.45042e-11	down	-2.02603	4.51749e-13	down
Zm00001eb127650	chr3	35921449	35923982	4	-0.653213	0.00486776	false	-1.90056	5.42722e-25	down	-2.40978	2.34564e-34	down
Zm00001eb128010	chr3	38379302	38392709	2	-0.328904	0.252787	false	-1.63462	7.44989e-23	down	-1.34418	3.76962e-12	down
Zm00001eb128070	chr3	38658975	38661418	4	-0.284804	0.438369	false	-1.07169	1.00051e-05	down	-2.30055	1.07388e-20	down
Zm00001eb128320	chr3	40541426	40550964	4	-0.604046	0.344438	false	-1.15692	0.0147953	down	-2.13726	0.000770467	down
Zm00001eb128860	chr3	43995793	43998801	4	-0.401319	0.439265	false	-2.49274	1.7591e-09	down	-2.19608	2.47814e-08	down
Zm00001eb129030	chr3	45412951	45416831	4	-0.808552	0.130709	false	-1.16467	0.00120161	down	-1.85947	7.20463e-07	down
Zm00001eb129050	chr3	45547336	45562491	4	-0.669681	0.013653	false	-1.56007	1.75797e-12	down	-2.76117	2.15636e-38	down
Zm00001eb129370	chr3	48259426	48266767	2	-0.609184	0.105234	false	-1.74791	1.84373e-06	down	-2.09449	4.54962e-06	down
Zm00001eb129580	chr3	49479192	49482260	4	0.392512	0.763815	false	-3.13938	1.63216e-05	down	-2.50059	0.0013524	down
Zm00001eb130050	chr3	52947715	52950003	4	-0.789074	0.212372	false	-1.3191	0.0200693	down	-2.3913	8.22975e-06	down
Zm00001eb130060	chr3	53114824	53159694	4	0.456617	0.236849	false	-1.65974	2.0073e-07	down	-1.95308	3.50784e-16	down
Zm00001eb130180	chr3	54367137	54377004	2	-0.944415	0.000203098	false	-1.45091	2.5449e-15	down	-1.11398	4.2732e-06	down
Zm00001eb130290	chr3	55304693	55306120	2	-0.385897	0.305605	false	-1.21559	0.000155998	down	-1.25322	0.00211381	down
Zm00001eb130830	chr3	59086250	59089711	4	0.161714	0.687343	false	-2.13262	2.21325e-08	down	-3.08903	1.25862e-12	down
Zm00001eb131030	chr3	60151264	60172779	2	-0.147977	0.679947	false	-1.02624	1.64375e-06	down	-1.05053	0.000388498	down
Zm00001eb131150	chr3	61204456	61207094	4	-0.284846	0.621765	false	-2.49676	5.11347e-19	down	-3.53592	4.98524e-34	down
Zm00001eb131370	chr3	65118571	65129753	4	0.00141097	0.996616	false	-1.04335	5.33561e-20	down	-2.03735	1.15259e-58	down
Zm00001eb131550	chr3	66952614	66964635	4	-0.625705	0.0410473	false	-1.32146	4.33829e-09	down	-1.17522	0.000216486	down
Zm00001eb131900	chr3	71997543	72027575	2	-0.829988	1.42109e-11	false	-1.69216	6.64944e-82	down	-1.98024	7.17256e-72	down
Zm00001eb132300	chr3	80772660	80820269	2	-0.275537	0.168636	false	-1.24128	6.27651e-15	down	-1.29048	8.62797e-10	down
Zm00001eb132310	chr3	81179463	81223510	2	-0.15614	0.554957	false	-1.56873	6.77384e-14	down	-1.07597	6.81207e-05	down
Zm00001eb132400	chr3	83427097	83429230	4	-0.835955	0.014841	false	-1.21529	0.0019277	down	-2.34158	5.61557e-12	down
Zm00001eb132680	chr3	89762557	89796331	2	-0.555963	0.0143735	false	-1.27479	4.55903e-21	down	-1.03817	1.58453e-12	down
Zm00001eb133150	chr3	96534438	96564794	2	-0.831828	0.000312399	false	-1.90568	1.00498e-21	down	-1.99742	2.74826e-13	down
Zm00001eb133530	chr3	100508916	100527246	2	-0.570514	0.00980292	false	-1.38756	3.30198e-11	down	-1.12135	7.427e-05	down
Zm00001eb133830	chr3	103383572	103400198	2	-0.640378	0.0432673	false	-1.72956	7.13104e-08	down	-2.28601	3.70318e-13	down
Zm00001eb133860	chr3	104149968	104152766	4	-0.93679	0.145168	false	-1.68221	0.0113662	down	-1.45887	0.0102576	down
Zm00001eb134120	chr3	107115464	107117211	4	-0.707672	0.0246471	false	-2.01475	1.05343e-13	down	-2.84693	1.91035e-25	down
Zm00001eb135520	chr3	118677293	118679158	2	-0.759948	0.000131117	false	-1.46781	1.0002e-17	down	-1.75904	9.88959e-16	down
Zm00001eb135550	chr3	119198456	119203131	4	-0.762258	0.00179659	false	-1.11663	3.79053e-07	down	-1.96312	2.9183e-16	down
Zm00001eb135710	chr3	120931115	120936362	2	-0.584342	0.197245	false	-1.36038	4.33181e-05	down	-2.62117	2.9657e-06	down
Zm00001eb136040	chr3	124566019	124571053	4	-0.165355	0.48588	false	-1.20682	2.94363e-17	down	-1.12921	3.01747e-14	down
Zm00001eb137420	chr3	133541643	133542979	4	-0.0784988	0.895287	false	-1.53356	6.47876e-07	down	-1.44516	2.98702e-07	down
Zm00001eb137730	chr3	134802553	134807327	2	-0.286598	0.461676	false	-1.56701	7.0253e-06	down	-2.47544	5.76765e-07	down
Zm00001eb137750	chr3	134901905	134905721	4	-0.662673	0.266526	false	-1.50021	0.000757176	down	-2.09375	1.77702e-07	down
Zm00001eb137840	chr3	135484808	135489357	4	-0.584079	0.00115325	false	-1.00832	6.57782e-23	down	-1.47771	4.17926e-49	down
Zm00001eb137930	chr3	136294078	136295771	2	-0.682799	5.65196e-07	false	-1.51878	5.57642e-41	down	-1.87305	3.49449e-45	down
Zm00001eb137960	chr3	136385201	136390944	2	-0.59624	0.0620433	false	-1.06087	0.00117891	down	-1.51908	4.09223e-05	down
Zm00001eb138300	chr3	137931699	137942382	4	-0.47071	0.0526501	false	-1.88309	6.44409e-27	down	-2.66386	8.43568e-33	down
Zm00001eb138890	chr3	141501947	141502246	2	-0.59145	0.472182	false	-2.04267	0.000379047	down	-1.50219	0.0211652	down
Zm00001eb138940	chr3	142119622	142129609	4	0.165784	0.774404	false	-1.56836	1.15026e-06	down	-1.36254	0.00011519	down
Zm00001eb139430	chr3	144197610	144205505	4	-0.759792	0.010437	false	-1.72441	1.36217e-14	down	-2.11593	6.89723e-21	down
Zm00001eb139650	chr3	145415834	145419130	2	-0.294039	0.305993	false	-1.08775	3.41661e-06	down	-1.2392	0.000160923	down
Zm00001eb139690	chr3	145806117	145818138	4	-0.285561	0.334875	false	-1.63527	3.41671e-12	down	-1.27919	2.08394e-05	down
Zm00001eb139870	chr3	146736315	146740243	4	-0.974825	0.0654699	false	-2.2019	1.93322e-10	down	-2.1229	1.73351e-14	down
Zm00001eb140040	chr3	147539029	147542473	2	-0.657964	0.0407321	false	-1.1935	0.000368684	down	-2.27868	2.41314e-08	down
Zm00001eb140320	chr3	148431186	148433333	4	-0.915706	0.0371438	false	-1.54171	1.43246e-05	down	-2.05818	1.81261e-13	down
Zm00001eb140810	chr3	150637404	150638140	2	-0.545237	0.276449	false	-1.05107	0.0121348	down	-1.19553	0.0457854	down
Zm00001eb141160	chr3	152086191	152089993	4	-0.0150182	0.975883	false	-1.28393	2.5188e-05	down	-1.67803	9.72994e-06	down
Zm00001eb141200	chr3	152185289	152190863	2	-0.996521	0.00066528	false	-1.53551	2.82739e-09	down	-1.396	4.96672e-05	down
Zm00001eb142250	chr3	157504280	157506561	4	-0.933388	5.25176e-10	false	-1.26355	8.36829e-28	down	-1.20247	2.57693e-26	down
Zm00001eb142680	chr3	159285096	159287922	2	-0.54475	0.512586	false	-1.15599	1.46094e-05	down	-1.23936	0.000659845	down
Zm00001eb142760	chr3	159657262	159659363	4	-1.03971	0.292097	false	-1.73234	0.0321712	down	-1.78996	0.0213844	down
Zm00001eb143140	chr3	161861363	161863409	2	-0.950295	0.00758931	false	-1.61072	0.000431067	down	-1.73105	0.00229848	down
Zm00001eb143950	chr3	169090043	169100721	2	-0.458522	0.0275949	false	-1.59713	9.50326e-37	down	-1.5534	3.05452e-19	down
Zm00001eb144900	chr3	173088452	173091202	4	-0.646033	0.000924157	false	-1.0295	5.62311e-15	down	-1.69085	1.19396e-18	down
Zm00001eb144930	chr3	173296648	173300313	2	-0.957976	0.132223	false	-1.70458	4.69408e-19	down	-1.69704	6.64458e-08	down
Zm00001eb145210	chr3	174203167	174206140	4	-0.746504	0.0147775	false	-1.39809	2.21999e-09	down	-1.00808	2.98426e-05	down
Zm00001eb145750	chr3	176398324	176400196	2	-0.27387	0.119131	false	-1.21136	6.82774e-19	down	-1.67828	1.18429e-23	down
Zm00001eb145920	chr3	177115856	177146189	2	-0.883684	1.18028e-06	false	-1.4797	8.67405e-18	down	-1.44408	1.07049e-13	down
Zm00001eb146000	chr3	177522114	177523673	4	-0.857622	8.86624e-09	false	-1.14068	3.32224e-31	down	-1.99037	5.15299e-73	down
Zm00001eb146520	chr3	179568030	179574187	4	-0.709409	0.0386129	false	-1.47667	3.69534e-08	down	-1.70286	5.1999e-06	down
Zm00001eb147260	chr3	181680746	181683144	4	0.162678	0.800303	false	-1.01759	0.0318905	down	-1.96857	0.000515385	down
Zm00001eb147310	chr3	181761316	181765639	4	-0.605638	0.100889	false	-1.28864	0.000122125	down	-3.07587	1.19812e-19	down
Zm00001eb147840	chr3	184107423	184112623	4	0.123495	0.830753	false	-1.56589	0.00144453	down	-1.74701	0.000149176	down
Zm00001eb147990	chr3	184696814	184702159	4	-0.697711	0.00417488	false	-1.61747	2.36334e-14	down	-2.03167	1.15937e-20	down
Zm00001eb148280	chr3	185772513	185775910	4	-0.780404	0.199131	false	-2.46601	1.16861e-12	down	-3.17383	3.69504e-18	down
Zm00001eb148530	chr3	186612921	186615763	4	0.324014	0.650263	false	-1.37076	0.0085188	down	-1.532	0.00724264	down
Zm00001eb148650	chr3	186857874	186860059	4	-0.803945	0.0123688	false	-1.25241	2.95987e-05	down	-2.54585	1.60362e-21	down
Zm00001eb148920	chr3	187786666	187790149	4	-0.650603	0.000309446	false	-1.11032	9.07087e-22	down	-1.55303	5.66634e-37	down
Zm00001eb149130	chr3	188594654	188603196	2	-0.639467	0.0280577	false	-1.72634	1.92101e-17	down	-1.83592	2.06862e-11	down
Zm00001eb149750	chr3	191053170	191058271	4	0.247412	0.686829	false	-1.72696	1.17708e-09	down	-2.02931	3.06688e-13	down
Zm00001eb149890	chr3	191462597	191468207	4	-0.977372	0.00149394	false	-1.05867	0.000143444	down	-1.46736	1.06855e-06	down
Zm00001eb149960	chr3	191572683	191576818	4	-0.65177	0.0412609	false	-2.20907	7.41682e-18	down	-2.71928	8.36001e-19	down
Zm00001eb150270	chr3	192265207	192268878	2	-0.702493	0.0193854	false	-1.18773	8.85539e-07	down	-1.64628	3.11289e-06	down
Zm00001eb150360	chr3	192410989	192421304	4	-0.5595	0.0411641	false	-1.74214	6.67802e-12	down	-1.66202	2.39207e-09	down
Zm00001eb150380	chr3	192474378	192478266	4	-0.941808	0.000763119	false	-1.73403	8.10401e-09	down	-3.39764	2.1878e-20	down
Zm00001eb151120	chr3	194748309	194750865	2	-0.638224	0.0543852	false	-1.0918	0.000177963	down	-1.28222	0.000680908	down
Zm00001eb151890	chr3	197862869	197869725	4	-0.725078	0.00872309	false	-1.02667	5.23034e-05	down	-1.32937	7.83294e-06	down
Zm00001eb152600	chr3	200983621	200996996	4	-0.942403	0.00039221	false	-1.22342	6.31434e-08	down	-1.04654	2.22335e-07	down
Zm00001eb152660	chr3	201040793	201043292	2	-0.712038	0.150169	false	-1.13211	0.0488623	down	-2.49953	0.00062787	down
Zm00001eb152860	chr3	201505954	201515425	2	-0.53459	0.00596801	false	-1.01016	2.91493e-11	down	-1.07014	6.24006e-07	down
Zm00001eb153010	chr3	202419712	202422340	4	-0.959053	6.95828e-09	false	-2.09385	1.46593e-51	down	-2.37987	7.33344e-57	down
Zm00001eb153460	chr3	203755858	203760675	4	-0.892255	5.02786e-05	false	-1.48689	2.8983e-16	down	-1.56448	1.62313e-12	down
Zm00001eb153490	chr3	203832497	203849495	4	-0.556168	0.0161055	false	-1.26772	3.10096e-16	down	-2.13383	6.00143e-28	down
Zm00001eb153880	chr3	205165698	205167376	4	-0.720942	0.0220011	false	-1.08009	0.000348348	down	-2.59288	1.12847e-22	down
Zm00001eb154070	chr3	205840017	205841430	4	0.0980761	0.780217	false	-1.06568	2.99761e-24	down	-1.86415	3.75731e-58	down
Zm00001eb154120	chr3	206120580	206122244	4	-0.53842	0.653583	false	-4.68836	1.2622e-06	down	-5.13088	9.17898e-14	down
Zm00001eb154730	chr3	207814730	207819278	2	-0.992144	0.0039486	false	-2.68822	5.96906e-12	down	-2.88589	1.31428e-08	down
Zm00001eb154790	chr3	208043575	208046483	2	-0.497671	0.186934	false	-1.14292	0.00429519	down	-2.18591	4.26425e-05	down
Zm00001eb155120	chr3	209169960	209171635	2	-0.629846	0.250515	false	-1.21335	0.0103334	down	-1.12672	0.0361259	down
Zm00001eb155750	chr3	210993123	211002518	2	-0.654101	0.0413493	false	-1.08021	8.83812e-05	down	-1.3957	1.3139e-05	down
Zm00001eb155890	chr3	211345607	211355603	4	-1.18002	0.104596	false	-4.0906	2.68919e-13	down	-2.19966	1.62008e-06	down
Zm00001eb156070	chr3	212224764	212232017	4	-0.223627	0.396006	false	-1.30134	3.95704e-12	down	-1.00785	4.15384e-05	down
Zm00001eb156450	chr3	213055263	213066462	2	-0.566701	0.00441156	false	-1.19455	2.3459e-14	down	-1.66772	7.71125e-14	down
Zm00001eb156560	chr3	213618677	213629396	2	-0.215995	0.500963	false	-1.39858	0.000105929	down	-1.03318	0.00316894	down
Zm00001eb157300	chr3	216013218	216029722	2	-0.114816	0.6905	false	-1.5317	2.95781e-28	down	-1.26102	3.24796e-16	down
Zm00001eb158090	chr3	218915371	218923743	2	-0.410202	0.0148918	false	-1.21915	2.74255e-13	down	-1.02278	7.13844e-08	down
Zm00001eb158100	chr3	218972244	218978776	2	-0.116726	0.677669	false	-1.95582	1.14669e-16	down	-2.44619	1.55536e-19	down
Zm00001eb158210	chr3	219363384	219367759	4	-0.498393	0.0137388	false	-1.09835	9.21064e-15	down	-3.02349	9.43521e-86	down
Zm00001eb159000	chr3	221732378	221736631	2	-0.693605	0.100805	false	-1.8424	0.000109659	down	-4.41678	4.69326e-07	down
Zm00001eb159340	chr3	222742345	222745239	4	-0.128245	0.801534	false	-1.14145	0.0104253	down	-1.8976	3.31337e-06	down
Zm00001eb159630	chr3	223647683	223650559	4	-0.669378	0.00830161	false	-2.48141	9.09224e-33	down	-2.1059	7.76547e-14	down
Zm00001eb160360	chr3	226224676	226228316	2	-0.756985	0.086118	false	-2.38049	5.60743e-08	down	-1.53698	0.00525178	down
Zm00001eb160710	chr3	227180615	227183818	4	-0.423119	0.511951	false	-1.72945	0.00013678	down	-1.75096	0.00242854	down
Zm00001eb160990	chr3	227531207	227543775	4	1.12293	0.233741	false	-1.39029	0.0169501	down	-2.53274	0.000751806	down
Zm00001eb161870	chr3	230303986	230307774	4	-0.0592426	0.827223	false	-2.26033	2.62009e-46	down	-3.40811	4.13368e-99	down
Zm00001eb161890	chr3	230552345	230555413	4	-0.565491	0.447368	false	-1.4345	0.0220189	down	-2.29813	3.97131e-05	down
Zm00001eb162250	chr3	231785461	231789943	4	-0.460943	0.109301	false	-1.55579	1.9925e-08	down	-1.47292	5.33618e-08	down
Zm00001eb162360	chr3	232192524	232200708	4	-0.254647	0.682579	false	-1.66726	0.000300171	down	-1.89785	9.74714e-05	down
Zm00001eb162630	chr3	233004626	233007824	4	-0.114742	0.88408	false	-1.15845	0.0181457	down	-1.50146	0.00933049	down
Zm00001eb163930	chr3	236823095	236829636	4	-0.48543	0.253415	false	-1.60757	4.92984e-10	down	-1.8505	3.73693e-06	down
Zm00001eb164190	chr3	237449873	237453585	4	0.233944	0.575044	false	-1.10685	2.06943e-06	down	-1.20224	3.82089e-06	down
Zm00001eb164950	chr4	2839688	2847036	4	0.0297577	0.961844	false	-2.09006	6.80793e-07	down	-1.50352	2.92251e-05	down
Zm00001eb165470	chr4	3691950	3693312	4	-0.836794	0.128657	false	-1.22932	0.0356582	down	-2.28287	0.000101453	down
Zm00001eb166210	chr4	5502820	5505618	4	-1.15558	0.0589841	false	-4.40245	5.20038e-16	down	-4.9315	2.07465e-30	down
Zm00001eb166670	chr4	6188501	6189500	2	0.10947	0.645981	false	-2.50602	0	down	-1.07478	1.99401e-05	down
Zm00001eb167210	chr4	7403102	7405494	4	0.35015	0.72843	false	-2.26546	0.000177376	down	-2.98579	0.000642695	down
Zm00001eb168350	chr4	13184755	13185856	4	-0.93199	0.0114712	false	-2.07431	1.2568e-23	down	-4.71834	8.34182e-29	down
Zm00001eb168430	chr4	13835975	13841614	4	-0.337405	0.0324336	false	-1.49856	1.3082e-31	down	-1.14637	4.10072e-29	down
Zm00001eb168520	chr4	14225645	14230093	4	-0.126125	0.436809	false	-1.27642	2.88191e-34	down	-2.3389	4.49641e-104	down
Zm00001eb168770	chr4	15756985	15759645	2	-0.935257	0.0334466	false	-1.23644	0.00152932	down	-1.41729	0.0455331	down
Zm00001eb169120	chr4	17367856	17379201	4	-0.818099	0.0167631	false	-1.24674	3.53913e-06	down	-1.70449	3.8445e-11	down
Zm00001eb169190	chr4	18074476	18083856	2	-0.314469	0.169701	false	-1.15001	1.65419e-12	down	-1.3693	6.32432e-12	down
Zm00001eb169290	chr4	18533041	18542303	2	-0.874661	0.0279941	false	-2.48206	2.31724e-10	down	-2.45133	1.83683e-06	down
Zm00001eb169410	chr4	19187783	19200001	2	-0.879363	0.0535613	false	-1.4461	0.000431067	down	-1.04663	0.0207681	down
Zm00001eb170520	chr4	25083318	25091452	4	-0.43774	0.166303	false	-2.07841	4.90852e-32	down	-1.88529	3.06903e-30	down
Zm00001eb171210	chr4	28960134	28963463	4	-0.275339	0.340116	false	-1.30248	8.43762e-10	down	-1.78003	1.00869e-10	down
Zm00001eb172330	chr4	33767338	33772401	4	0.181615	0.722828	false	-1.24968	0.0107122	down	-2.00601	9.19691e-08	down
Zm00001eb172520	chr4	34645106	34646624	2	-0.879541	0.00132306	false	-1.02646	3.43354e-05	down	-1.6944	1.46853e-05	down
Zm00001eb172880	chr4	36423414	36430753	4	-0.690903	0.0200862	false	-1.6287	1.1074e-12	down	-1.83528	1.67911e-12	down
Zm00001eb175070	chr4	45961966	45965926	2	-0.777106	0.0943481	false	-1.38078	0.000412071	down	-1.35632	0.00395246	down
Zm00001eb175270	chr4	47399312	47400951	4	-0.910193	2.12847e-07	false	-2.09409	4.86649e-110	down	-2.13613	1.30629e-101	down
Zm00001eb175430	chr4	48468921	48472786	2	-0.411536	0.20191	false	-1.29935	1.07619e-05	down	-1.36571	0.000550831	down
Zm00001eb175560	chr4	50148376	50153761	4	-0.395324	0.0128374	false	-1.07322	1.22097e-15	down	-1.03313	4.08693e-13	down
Zm00001eb175590	chr4	50372468	50375023	4	-0.898699	0.0110317	false	-2.06624	3.89559e-13	down	-2.27302	9.76547e-12	down
Zm00001eb175640	chr4	51082987	51084559	4	0.620493	2.08497e-05	false	-1.0766	6.0353e-26	down	-1.58477	1.07088e-34	down
Zm00001eb176170	chr4	55683522	55693323	4	0.431252	0.0280419	false	-1.01878	5.94781e-06	down	-2.77992	7.95075e-26	down
Zm00001eb176370	chr4	57344474	57369237	2	0.478484	0.32788	false	-1.22935	0.0026024	down	-1.27214	0.0102777	down
Zm00001eb176380	chr4	57670277	57681769	4	-0.90386	0.22663	false	-1.28616	0.0162146	down	-2.98558	0.000198381	down
Zm00001eb176770	chr4	61380335	61384602	2	-0.29425	0.395989	false	-1.13786	0.00143278	down	-1.12363	0.00941725	down
Zm00001eb177310	chr4	66217055	66226743	4	-0.605243	0.0115771	false	-1.71071	5.7261e-13	down	-2.22676	9.60749e-12	down
Zm00001eb177870	chr4	70446415	70458133	2	-0.794149	4.84209e-05	false	-1.02166	6.83295e-09	down	-1.04004	5.80818e-07	down
Zm00001eb177980	chr4	71151623	71162173	4	-0.0778478	0.823473	false	-1.09423	2.58216e-07	down	-1.34592	5.72242e-06	down
Zm00001eb178560	chr4	76344197	76360322	4	-0.485751	0.158739	false	-1.06615	0.00125149	down	-2.0446	1.16659e-10	down
Zm00001eb178680	chr4	77390801	77395916	2	-0.149654	0.759473	false	-1.21622	0.00104578	down	-1.94092	0.00106185	down
Zm00001eb179900	chr4	88178466	88187833	4	0.182652	0.807819	false	-1.56843	2.01747e-07	down	-1.36222	8.34634e-06	down
Zm00001eb179910	chr4	88182520	88186627	4	-0.460068	0.112303	false	-2.55172	2.26178e-26	down	-2.25187	9.94927e-20	down
Zm00001eb180890	chr4	100358592	100360978	4	-0.408264	0.0157203	false	-1.26821	2.98085e-29	down	-2.08987	5.31544e-52	down
Zm00001eb181840	chr4	118700237	118702217	4	-0.709763	0.139615	false	-1.53407	1.03126e-05	down	-3.74527	6.23408e-20	down
Zm00001eb182600	chr4	126042402	126042979	4	-0.353274	0.503183	false	-1.13875	0.0297437	down	-1.09931	0.030248	down
Zm00001eb182820	chr4	128872858	128876786	4	-1.12619	0.0809998	false	-1.27288	0.00846675	down	-2.10021	0.00501553	down
Zm00001eb183560	chr4	134600580	134603997	4	-0.851362	0.243667	false	-1.76771	0.00421518	down	-4.74063	3.75618e-13	down
Zm00001eb183760	chr4	135975221	135992133	4	0.0512256	0.893645	false	-1.30458	3.13299e-05	down	-1.78109	6.4775e-10	down
Zm00001eb184170	chr4	139336943	139343876	2	-0.140948	0.828583	false	-1.04739	0.0189816	down	-2.11755	0.000325639	down
Zm00001eb184300	chr4	140139649	140143214	2	-0.993815	2.83958e-05	false	-1.58545	3.63209e-10	down	-1.24683	0.00161227	down
Zm00001eb184920	chr4	146205235	146210072	4	-0.433174	0.492042	false	-1.70961	0.000248951	down	-1.40758	0.0165014	down
Zm00001eb185340	chr4	149434617	149453595	2	-0.729911	6.0297e-06	false	-1.42456	3.35757e-28	down	-1.07559	1.59141e-12	down
Zm00001eb185370	chr4	149654568	149679032	2	0.212084	0.42511	false	-1.16989	3.02771e-09	down	-1.09295	3.18595e-06	down
Zm00001eb185560	chr4	150805805	150806854	2	-1.43764	0.0677732	false	-1.5555	0.0394142	down	-5.04073	0.000153182	down
Zm00001eb185570	chr4	150813882	150816738	2	-0.806609	2.82755e-05	false	-1.73158	3.94293e-15	down	-1.64059	1.80515e-09	down
Zm00001eb185610	chr4	151063744	151066815	4	-0.693502	0.00509121	false	-1.2525	3.64673e-09	down	-1.91497	6.30402e-15	down
Zm00001eb185930	chr4	153130284	153138500	2	-0.873448	5.59676e-08	false	-1.85402	9.69483e-65	down	-1.14861	5.26976e-17	down
Zm00001eb185950	chr4	153243577	153246193	2	-0.78757	0.00017131	false	-1.26259	7.63972e-10	down	-1.42452	2.15868e-08	down
Zm00001eb186170	chr4	155023410	155025142	4	-0.288361	0.273579	false	-1.23672	2.60613e-09	down	-1.75467	1.0081e-13	down
Zm00001eb186310	chr4	156797050	156800811	2	0.0132511	0.975096	false	-1.08596	0.00294022	down	-1.18718	0.0367433	down
Zm00001eb186530	chr4	157752927	157754313	4	-0.265997	0.319697	false	-1.3071	1.15283e-15	down	-2.79409	1.42367e-56	down
Zm00001eb188140	chr4	164257804	164261445	4	-0.540689	0.236669	false	-1.49556	0.000169805	down	-2.39647	9.22419e-08	down
Zm00001eb188310	chr4	164909642	164912621	2	-0.752526	0.0221731	false	-1.35168	2.63117e-06	down	-1.6245	1.00385e-05	down
Zm00001eb188360	chr4	165064415	165066835	4	-0.957736	0.0233598	false	-1.31437	1.15018e-05	down	-2.05338	7.83038e-14	down
Zm00001eb188510	chr4	165504497	165505724	4	-0.714234	0.114928	false	-1.73648	1.57902e-10	down	-2.14217	9.78012e-13	down
Zm00001eb188520	chr4	165508750	165512254	4	-0.797951	0.00895668	false	-1.31652	4.72774e-10	down	-1.86462	1.07388e-20	down
Zm00001eb188960	chr4	167378880	167399321	2	-0.795903	0.00100667	false	-1.48523	6.58668e-08	down	-1.91111	1.21551e-09	down
Zm00001eb189250	chr4	168702809	168711692	2	-0.780913	0.00151547	false	-1.37326	1.6606e-06	down	-1.76233	1.19306e-08	down
Zm00001eb190080	chr4	171441464	171446599	4	-1.26408	0.0881129	false	-3.17928	5.12615e-14	down	-4.47026	8.4733e-07	down
Zm00001eb190540	chr4	173620295	173622939	2	-0.654612	0.00599479	false	-1.18619	4.35231e-07	down	-1.21745	1.47375e-05	down
Zm00001eb190660	chr4	174093778	174095918	4	0.148646	0.709705	false	-1.05115	1.19613e-05	down	-1.29486	8.54804e-07	down
Zm00001eb190740	chr4	174312292	174316016	2	-0.916695	0.00133766	false	-1.30369	1.12065e-06	down	-1.84115	2.88626e-09	down
Zm00001eb190750	chr4	174316052	174336190	2	-0.965256	4.08802e-06	false	-1.18712	3.52446e-06	down	-1.60657	5.83211e-08	down
Zm00001eb190870	chr4	174856867	174858586	4	-0.947109	0.153832	false	-1.21963	0.0262386	down	-1.90947	2.12842e-05	down
Zm00001eb191110	chr4	175887109	175889337	4	-0.978981	0.0318912	false	-1.57122	1.775e-05	down	-2.60492	7.10976e-12	down
Zm00001eb191190	chr4	175994945	175999139	2	-0.582569	0.0655138	false	-1.38969	4.26278e-10	down	-1.23604	5.2433e-06	down
Zm00001eb191530	chr4	176829544	176831769	4	-0.0261473	0.958455	false	-1.04364	0.00118611	down	-1.35865	0.000364928	down
Zm00001eb192560	chr4	179673021	179674974	4	-0.327112	0.3533	false	-1.3223	2.59072e-08	down	-2.51279	3.94073e-20	down
Zm00001eb192570	chr4	179675280	179687901	4	-0.195796	0.314413	false	-1.12763	5.13688e-22	down	-1.497	6.1351e-31	down
Zm00001eb192710	chr4	180288928	180294917	4	-0.177846	0.64614	false	-1.61554	2.22815e-23	down	-1.21963	5.58783e-10	down
Zm00001eb193130	chr4	181854348	181856695	2	-0.55842	0.121747	false	-1.14626	0.00453667	down	-1.05992	0.0445871	down
Zm00001eb193390	chr4	182652580	182656143	4	-1.60793	0.0510921	false	-1.63449	0.00440771	down	-3.55072	1.1254e-06	down
Zm00001eb194270	chr4	186181038	186182658	4	-0.573382	0.04883	false	-1.00047	4.74978e-08	down	-2.71735	4.83974e-38	down
Zm00001eb194700	chr4	187638957	187640642	4	-0.927278	0.203016	false	-3.3263	2.11193e-06	down	-7.70905	2.19065e-08	down
Zm00001eb194830	chr4	188296864	188303415	4	-0.585567	0.00368096	false	-1.54285	7.13405e-41	down	-1.35656	9.16803e-26	down
Zm00001eb195120	chr4	189100688	189103183	2	-0.906942	0.00104503	false	-1.44378	2.74467e-07	down	-1.99411	1.69826e-09	down
Zm00001eb195690	chr4	190766848	190770880	4	0.0289308	0.962312	false	-1.19054	0.0081806	down	-1.18299	0.0120487	down
Zm00001eb196100	chr4	191681245	191687547	4	-0.851407	0.000242529	false	-1.20996	3.03139e-13	down	-1.35685	1.4186e-15	down
Zm00001eb196310	chr4	192247584	192251078	4	-0.448589	0.333441	false	-1.31941	0.00187426	down	-1.5845	5.98486e-05	down
Zm00001eb196380	chr4	192352190	192358727	4	-0.990693	0.00137786	false	-1.8758	2.47993e-14	down	-2.79201	3.66031e-33	down
Zm00001eb196550	chr4	192838263	192841161	2	-0.418919	0.613645	false	-1.35312	0.0354342	down	-4.60435	0.00118903	down
Zm00001eb197020	chr4	194494556	194499855	4	0.348745	0.423472	false	-1.20074	0.000567079	down	-1.24431	0.00315631	down
Zm00001eb197040	chr4	194575791	194583221	4	0.188215	0.755159	false	-1.70589	5.80109e-05	down	-1.39217	0.00344333	down
Zm00001eb197590	chr4	196933862	196936719	2	-0.28952	0.256018	false	-1.08521	8.32156e-06	down	-1.01823	0.00517801	down
Zm00001eb198120	chr4	198985040	198988234	4	-0.779456	0.00605575	false	-1.00868	3.15557e-06	down	-1.68155	1.19198e-13	down
Zm00001eb198210	chr4	199385896	199388270	4	-0.481498	0.299007	false	-1.1706	0.000362967	down	-1.15344	2.36628e-05	down
Zm00001eb198790	chr4	201809917	201811108	4	-0.330005	0.306062	false	-1.33187	1.95597e-06	down	-1.50538	1.30951e-06	down
Zm00001eb198810	chr4	201836311	201844294	4	-0.242553	0.514116	false	-1.41539	1.89921e-06	down	-1.45134	5.11636e-06	down
Zm00001eb199060	chr4	202973056	202977841	4	-0.577232	0.519232	false	-1.38837	0.0240957	down	-1.30425	0.0256415	down
Zm00001eb199600	chr4	204479397	204483577	4	-0.602246	0.188701	false	-2.41277	6.34485e-17	down	-3.01224	9.84857e-29	down
Zm00001eb200500	chr4	208126825	208137728	4	-0.356592	0.196829	false	-1.71971	2.52916e-34	down	-1.5652	6.32368e-26	down
Zm00001eb200650	chr4	208908226	208911852	4	-0.59334	0.00934514	false	-3.61085	2.30099e-195	down	-4.01501	5.54523e-213	down
Zm00001eb200680	chr4	209341490	209342350	4	-0.698323	0.0974804	false	-1.14518	0.000798787	down	-2.45061	4.61145e-08	down
Zm00001eb200710	chr4	209497540	209503851	4	-0.651291	0.134994	false	-1.68687	3.76944e-06	down	-1.30996	0.00024152	down
Zm00001eb200760	chr4	209837193	209843525	4	-0.388166	0.270505	false	-1.56569	5.14238e-09	down	-1.0214	0.00209113	down
Zm00001eb201110	chr4	212371209	212375886	4	-0.172799	0.619595	false	-1.7585	1.90021e-15	down	-1.36021	1.01537e-09	down
Zm00001eb201130	chr4	212803980	212804819	4	-0.94164	1.52935e-07	false	-1.2649	1.65336e-21	down	-1.64755	5.40783e-32	down
Zm00001eb201210	chr4	213587838	213593128	4	-0.922517	1.29531e-09	false	-1.8078	5.38569e-56	down	-1.79456	2.38841e-43	down
Zm00001eb201710	chr4	216694557	216721371	2	-0.368985	0.139464	false	-1.61847	1.64031e-14	down	-1.11916	2.16668e-05	down
Zm00001eb202360	chr4	220760695	220764585	4	-0.322933	0.232026	false	-1.14724	8.82152e-07	down	-1.96183	4.87589e-14	down
Zm00001eb202390	chr4	221196909	221199900	2	-0.366804	0.24682	false	-1.00393	0.000118737	down	-1.08811	7.21251e-05	down
Zm00001eb202470	chr4	221639326	221643737	2	-0.54197	0.135743	false	-1.25836	0.00112726	down	-1.70222	0.00450438	down
Zm00001eb202650	chr4	222846983	222853480	4	-0.736753	0.202671	false	-1.61454	0.000170353	down	-3.18667	6.30823e-13	down
Zm00001eb203090	chr4	225947038	225959306	2	-0.789966	1.34804e-05	false	-1.51267	1.76882e-32	down	-1.18629	3.19176e-27	down
Zm00001eb203130	chr4	226196216	226250726	4	-0.519643	0.292561	false	-2.40886	6.0227e-08	down	-2.6268	3.88957e-07	down
Zm00001eb203200	chr4	226691084	226704046	4	0.10959	0.744896	false	-1.12922	1.02086e-05	down	-1.44618	2.98229e-07	down
Zm00001eb203810	chr4	230073750	230076339	4	-0.286323	0.502473	false	-1.38324	6.26727e-05	down	-2.4678	8.55436e-14	down
Zm00001eb204550	chr4	235359286	235362468	4	-0.647232	0.148704	false	-1.05676	0.00270112	down	-1.57223	3.82037e-07	down
Zm00001eb205270	chr4	239155793	239164082	4	-0.711713	1.31915e-08	false	-1.18508	5.17985e-39	down	-1.53373	2.575e-46	down
Zm00001eb205960	chr4	241786312	241792001	2	-0.793783	2.98373e-05	false	-1.07231	8.02859e-10	down	-1.40417	2.31687e-08	down
Zm00001eb206010	chr4	241950442	241954319	4	-0.646562	9.16344e-06	false	-1.7678	5.05373e-43	down	-2.03179	2.02896e-60	down
Zm00001eb206020	chr4	241955805	241957435	4	-0.163508	0.770989	false	-1.59125	6.84721e-10	down	-1.69104	6.033e-08	down
Zm00001eb207370	chr4	244789111	244793346	2	-0.945284	0.00227821	false	-1.73331	5.50081e-11	down	-1.34186	0.00140148	down
Zm00001eb207420	chr4	244961239	244963351	4	0.895203	0.0982739	false	-1.24249	0.0259713	down	-2.23497	0.000147939	down
Zm00001eb208710	chr4	247468479	247480377	2	-0.935257	1.02578e-06	false	-1.87948	1.55542e-26	down	-1.46566	2.4048e-11	down
Zm00001eb208720	chr4	247474432	247475894	4	-0.697619	0.288319	false	-2.34578	6.99867e-05	down	-2.49106	0.000190542	down
Zm00001eb209210	chr4	248186665	248194671	4	0.167876	0.58034	false	-1.21727	1.53018e-12	down	-1.4094	4.93538e-14	down
Zm00001eb209640	chr4	248899019	248908870	4	-0.893607	0.193421	false	-1.6364	0.00170383	down	-2.08262	0.000356923	down
Zm00001eb209650	chr4	248920663	248926345	2	-1.0242	0.235128	false	-3.01705	4.84967e-05	down	-6.02392	4.83777e-05	down
Zm00001eb210180	chr5	286074	288743	4	-0.124819	0.869114	false	-2.01451	0.000135744	down	-2.04991	0.000617169	down
Zm00001eb211510	chr5	2475424	2476397	2	-0.97386	0.0496713	false	-1.05626	0.0155678	down	-1.49913	0.000881657	down
Zm00001eb212500	chr5	3776116	3779852	4	-1.05936	0.0629772	false	-1.75859	9.86304e-05	down	-3.17038	4.73621e-15	down
Zm00001eb212630	chr5	3956989	3967961	2	-0.47365	0.105121	false	-1.37884	5.72233e-08	down	-1.03149	0.000219969	down
Zm00001eb213010	chr5	4608374	4610327	4	-0.98206	0.0085867	false	-1.49055	1.31264e-07	down	-1.50672	7.42832e-06	down
Zm00001eb213170	chr5	4860996	4865419	4	0.0816456	0.821475	false	-1.19653	3.4875e-07	down	-1.66199	2.40195e-09	down
Zm00001eb213720	chr5	5655300	5657199	2	-0.766976	0.424795	false	-2.18701	2.30954e-05	down	-3.34858	7.85063e-05	down
Zm00001eb214000	chr5	6281478	6283691	4	-0.584581	5.74955e-05	false	-1.71567	1.53935e-71	down	-2.11565	5.43068e-67	down
Zm00001eb214310	chr5	6883711	6889118	4	-0.834728	0.00722033	false	-1.25947	2.68949e-05	down	-3.97383	5.01318e-33	down
Zm00001eb214400	chr5	6953015	6956515	4	-0.87753	7.43262e-05	false	-1.23993	7.66181e-18	down	-1.50321	1.85584e-12	down
Zm00001eb214580	chr5	7270345	7275217	4	-0.558427	0.0719729	false	-1.90023	3.7293e-21	down	-2.09561	8.73908e-21	down
Zm00001eb215510	chr5	9064321	9067150	4	-0.859435	0.0271389	false	-1.17635	0.0024687	down	-2.52713	1.10296e-10	down
Zm00001eb215620	chr5	9687937	9699401	4	-0.285427	0.250204	false	-1.12291	5.30087e-10	down	-1.01506	1.41651e-05	down
Zm00001eb215670	chr5	9853208	9856504	2	-0.622895	0.00186753	false	-1.65418	1.9801e-26	down	-1.2456	2.11293e-10	down
Zm00001eb215870	chr5	10334486	10336985	4	-0.593966	0.212494	false	-2.01901	9.80556e-07	down	-3.78431	8.36057e-14	down
Zm00001eb215980	chr5	10512270	10516134	2	-0.499884	0.120079	false	-1.18984	1.22308e-05	down	-1.23643	3.33002e-06	down
Zm00001eb216020	chr5	10592754	10600091	4	-0.309015	0.333646	false	-1.17408	4.42854e-08	down	-3.17802	1.51523e-55	down
Zm00001eb216090	chr5	10765204	10773598	4	-0.0203507	0.952333	false	-1.23418	6.12556e-18	down	-1.28347	5.30658e-19	down
Zm00001eb216140	chr5	10982670	10994437	2	-0.439306	0.0869778	false	-1.31566	6.98356e-09	down	-1.38742	1.85436e-06	down
Zm00001eb216290	chr5	11400896	11404607	2	-0.754712	0.00934847	false	-1.27745	1.73696e-10	down	-1.52357	6.67219e-10	down
Zm00001eb216860	chr5	12859030	12865322	4	-0.643196	0.0144252	false	-2.43279	5.35269e-35	down	-1.7606	5.3789e-12	down
Zm00001eb216980	chr5	13101136	13105398	4	-0.974405	0.0279007	false	-1.00556	0.0126223	down	-1.2926	0.00162043	down
Zm00001eb217620	chr5	14662204	14676628	4	-0.665705	0.138731	false	-1.66311	1.28969e-09	down	-3.30494	7.47888e-39	down
Zm00001eb218000	chr5	15528119	15531882	2	-0.440356	0.0476117	false	-1.14833	1.11828e-13	down	-1.03956	1.09635e-06	down
Zm00001eb218850	chr5	18666032	18670961	4	0.0418654	0.91948	false	-1.16298	0.000856966	down	-2.01793	6.50653e-07	down
Zm00001eb218900	chr5	18750418	18759046	4	-0.342248	0.287044	false	-1.00337	0.00155916	down	-1.12383	0.000103671	down
Zm00001eb219250	chr5	19633325	19635837	2	-0.985011	0.00355081	false	-2.0126	8.86504e-17	down	-1.14788	4.92819e-06	down
Zm00001eb220240	chr5	22940889	22947472	4	-0.30547	0.456049	false	-1.54074	7.83095e-10	down	-1.6302	1.13555e-11	down
Zm00001eb220380	chr5	23597794	23601386	2	0.023229	0.971778	false	-1.05716	0.039148	down	-1.89498	0.00187708	down
Zm00001eb220600	chr5	24214650	24216194	4	-0.865548	3.99573e-05	false	-2.05235	4.99896e-22	down	-2.543	2.58933e-28	down
Zm00001eb221260	chr5	27340966	27345552	4	-0.538735	0.0535536	false	-1.41875	3.88265e-06	down	-1.74099	6.57424e-07	down
Zm00001eb221750	chr5	29461806	29464594	4	-0.702165	0.0058846	false	-1.11728	5.82826e-06	down	-1.33374	2.75504e-07	down
Zm00001eb221810	chr5	30046300	30047850	4	-1.00201	0.0591819	false	-1.75936	0.000370532	down	-2.78562	1.3038e-09	down
Zm00001eb221910	chr5	30760794	30764246	2	-1.2529	0.0627518	false	-2.86603	8.92164e-05	down	-2.56415	0.00908821	down
Zm00001eb221970	chr5	31184359	31192433	4	-0.659654	0.424644	false	-2.54209	0.000217922	down	-2.87242	0.000612716	down
Zm00001eb222030	chr5	31418223	31422474	2	-0.953436	0.0326496	false	-1.13776	0.0090857	down	-1.68155	0.00416198	down
Zm00001eb222710	chr5	34283046	34284684	4	-0.736539	0.189332	false	-1.33988	0.00147991	down	-2.84734	1.01382e-10	down
Zm00001eb222950	chr5	35019038	35020500	2	-1.02839	0.0837195	false	-1.24866	0.027719	down	-2.04878	0.000862209	down
Zm00001eb223120	chr5	35731689	35732936	4	-0.548268	0.0223657	false	-1.36196	1.6486e-10	down	-1.07422	2.71102e-05	down
Zm00001eb223200	chr5	36026663	36030622	4	-0.161066	0.578241	false	-1.4021	5.28735e-09	down	-1.87796	3.14752e-13	down
Zm00001eb223810	chr5	38863072	38865426	4	-0.642294	0.0721251	false	-1.61019	1.83695e-05	down	-1.6992	3.51998e-05	down
Zm00001eb224110	chr5	40833917	40848603	4	-0.825705	0.0745939	false	-1.97972	2.47037e-07	down	-1.56653	3.71326e-05	down
Zm00001eb224150	chr5	40894388	40898069	2	-0.142932	0.80522	false	-2.18128	0.000111551	down	-3.87723	4.72105e-05	down
Zm00001eb224230	chr5	41314579	41318376	4	-0.992689	1.18417e-11	false	-1.27709	9.58407e-68	down	-1.88212	7.9335e-94	down
Zm00001eb224730	chr5	44147528	44153867	4	-0.425064	0.0643569	false	-1.71402	3.18062e-24	down	-1.55743	3.69472e-17	down
Zm00001eb224740	chr5	44365244	44367342	4	0.590783	0.0933527	false	-2.06173	2.72512e-09	down	-2.42303	4.32163e-07	down
Zm00001eb225150	chr5	48424588	48430496	2	-0.38122	0.145892	false	-2.36052	5.14246e-22	down	-1.29244	3.23725e-06	down
Zm00001eb225190	chr5	48603878	48606186	4	-1.046	0.0830655	false	-1.42695	0.00617521	down	-1.39046	0.00327848	down
Zm00001eb225230	chr5	49269421	49273179	2	-0.567501	0.00257036	false	-2.20343	3.19354e-42	down	-2.78301	2.88364e-31	down
Zm00001eb226290	chr5	54821174	54826050	4	-0.317318	0.669534	false	-1.49204	0.00487992	down	-2.28881	4.60866e-05	down
Zm00001eb226490	chr5	55916170	55918141	4	-0.500126	0.000446323	false	-2.25049	8.8579e-88	down	-2.10717	1.53099e-86	down
Zm00001eb226700	chr5	57355421	57359985	4	-0.522439	0.448032	false	-1.62644	6.23439e-05	down	-1.28921	0.00285587	down
Zm00001eb226930	chr5	58641674	58653058	2	-0.624283	0.0879079	false	-1.68148	9.34946e-06	down	-1.9468	0.000149501	down
Zm00001eb227190	chr5	59937786	59939491	4	-0.457762	0.288919	false	-1.36856	3.19442e-06	down	-2.11969	2.87619e-09	down
Zm00001eb227390	chr5	60635045	60647914	4	-0.586947	0.20671	false	-1.83356	1.4973e-07	down	-3.09743	9.82128e-19	down
Zm00001eb227850	chr5	62386780	62390522	4	-0.430402	0.0707256	false	-1.16296	2.71162e-08	down	-1.612	7.77486e-13	down
Zm00001eb230300	chr5	72870500	72874432	2	-0.720648	0.00094261	false	-1.59548	9.098e-18	down	-1.15394	3.12971e-07	down
Zm00001eb230310	chr5	72912779	72918212	2	-0.253002	0.380673	false	-1.29809	3.90422e-07	down	-1.40344	0.000843867	down
Zm00001eb230400	chr5	73127759	73132093	2	-1.08842	0.0599467	false	-1.98237	0.00147577	down	-2.0618	0.00247175	down
Zm00001eb230520	chr5	73848239	73849882	4	-0.710032	0.245262	false	-1.35415	0.0253741	down	-3.23637	2.99918e-10	down
Zm00001eb231010	chr5	76060962	76065800	4	-0.408019	0.139973	false	-1.34342	9.78435e-10	down	-1.59533	6.146e-10	down
Zm00001eb232210	chr5	81250975	81256103	4	-0.220704	0.747965	false	-1.33607	0.00322497	down	-1.30883	0.00346304	down
Zm00001eb233300	chr5	88243546	88279888	4	-0.722839	2.95798e-06	false	-1.75762	7.10574e-71	down	-3.17706	3.4734e-129	down
Zm00001eb233980	chr5	93440362	93441431	4	-0.832743	0.228033	false	-2.89326	3.6458e-09	down	-2.56397	1.19349e-05	down
Zm00001eb234190	chr5	95665706	95669090	2	-0.598113	0.0254458	false	-1.06845	8.36218e-05	down	-1.90233	1.71694e-08	down
Zm00001eb234280	chr5	96667477	96668187	4	-0.606462	0.435494	false	-1.8486	0.00129787	down	-2.04647	0.000281464	down
Zm00001eb234310	chr5	96958123	96961422	4	-0.628372	0.0456666	false	-1.48306	2.06874e-07	down	-1.40174	2.60586e-07	down
Zm00001eb234610	chr5	100074316	100083550	2	-0.946401	0.0533851	false	-2.06043	4.20028e-05	down	-2.36893	0.000302876	down
Zm00001eb234620	chr5	100435205	100487158	2	-0.56192	0.00846238	false	-2.11135	2.9405e-26	down	-2.04294	2.74164e-15	down
Zm00001eb234690	chr5	100865469	100867079	4	-0.0785771	0.695746	false	-1.16111	4.7578e-25	down	-2.24672	4.53325e-53	down
Zm00001eb234930	chr5	102919065	102921177	4	-0.0947418	0.842546	false	-1.16244	1.4587e-05	down	-1.49974	1.45712e-07	down
Zm00001eb235980	chr5	121035763	121039091	4	-0.319772	0.131251	false	-1.27302	1.25163e-11	down	-2.22709	9.10598e-33	down
Zm00001eb236640	chr5	128219572	128221896	4	-0.12042	0.859609	false	-1.2307	0.00840787	down	-3.07334	3.13938e-07	down
Zm00001eb236900	chr5	131675183	131689680	4	-0.352259	0.232026	false	-1.69739	1.52516e-16	down	-2.11612	1.87014e-25	down
Zm00001eb237110	chr5	133995294	133997759	4	-0.365418	0.528088	false	-1.1045	0.0385988	down	-1.25714	0.0009534	down
Zm00001eb237290	chr5	136346448	136347365	4	-0.493835	0.589124	false	-1.8844	0.00241957	down	-1.65822	0.0108541	down
Zm00001eb237500	chr5	138336603	138346040	4	-0.228862	0.759573	false	-2.2702	3.10265e-05	down	-2.73343	3.98637e-06	down
Zm00001eb237570	chr5	139161826	139162639	4	-0.962295	0.000402154	false	-1.33718	1.85927e-09	down	-1.7214	1.81731e-11	down
Zm00001eb238050	chr5	142848803	142854182	4	-0.548345	0.158798	false	-1.39626	1.44441e-06	down	-1.59824	2.22582e-08	down
Zm00001eb238460	chr5	145915141	145930278	2	0.0478256	0.886183	false	-1.01592	0.000746475	down	-1.04686	0.0170385	down
Zm00001eb238560	chr5	146712433	146718705	4	-0.551566	0.111241	false	-2.98295	7.90032e-52	down	-3.59136	2.70654e-114	down
Zm00001eb238680	chr5	147651210	147654079	4	-0.748728	0.000338393	false	-1.29146	4.9306e-07	down	-1.75097	1.51663e-12	down
Zm00001eb238800	chr5	148319126	148320979	2	-0.882922	0.0741683	false	-2.10167	1.65e-05	down	-2.47383	0.000380142	down
Zm00001eb240440	chr5	160753756	160757632	4	-0.422703	0.00341332	false	-1.79595	4.42338e-109	down	-2.11267	3.24053e-93	down
Zm00001eb240730	chr5	162349252	162352325	4	-0.713745	0.0900261	false	-1.38277	1.91201e-05	down	-1.95376	1.23106e-05	down
Zm00001eb241400	chr5	165938590	165941749	4	-0.205899	0.327902	false	-1.49332	4.59091e-36	down	-1.29825	8.25491e-22	down
Zm00001eb241970	chr5	168370244	168384931	4	-0.432833	0.324514	false	-1.81074	2.21784e-09	down	-1.86756	2.16616e-08	down
Zm00001eb242380	chr5	170953069	170960863	4	-0.323441	0.0888393	false	-1.22986	2.34022e-34	down	-1.31944	1.03435e-38	down
Zm00001eb242450	chr5	171252724	171255242	4	-1.21891	0.0948268	false	-1.91689	0.0184536	down	-2.37737	0.00343346	down
Zm00001eb242730	chr5	172183187	172192418	2	-0.494396	0.0299295	false	-1.15202	1.2496e-12	down	-1.21208	6.10512e-07	down
Zm00001eb242740	chr5	172194169	172198030	4	-0.757632	2.75613e-05	false	-1.43477	4.76153e-22	down	-2.57139	7.46401e-45	down
Zm00001eb243260	chr5	174350542	174352983	2	-0.88686	0.000962649	false	-1.70311	1.43713e-10	down	-2.41947	9.50683e-13	down
Zm00001eb243460	chr5	175263626	175266401	2	-0.149322	0.812339	false	-1.63135	0.000114151	down	-1.73235	0.00541047	down
Zm00001eb243640	chr5	176029255	176034143	4	-0.522581	0.574764	false	-2.03825	2.29367e-07	down	-3.46027	2.81414e-28	down
Zm00001eb243870	chr5	177077047	177078505	2	-0.422102	0.271059	false	-1.25406	0.000446649	down	-1.0933	0.00604119	down
Zm00001eb243900	chr5	177119737	177126893	4	-0.657228	6.2065e-05	false	-1.17471	1.0293e-23	down	-1.38131	2.12032e-26	down
Zm00001eb244420	chr5	178536228	178539180	4	-0.182612	0.747889	false	-1.57194	0.00179429	down	-2.02862	0.00074095	down
Zm00001eb244830	chr5	179420089	179421819	4	0.766885	0.155872	false	-1.03874	0.000431086	down	-2.64988	1.56152e-21	down
Zm00001eb245280	chr5	181371080	181377861	4	-0.614742	0.096409	false	-1.31849	4.22818e-05	down	-1.36567	0.000109634	down
Zm00001eb245880	chr5	183503182	183503669	4	0.0224568	0.978612	false	-1.34035	0.000182625	down	-1.9442	1.08071e-05	down
Zm00001eb246580	chr5	185960466	185964089	4	-0.332037	0.260837	false	-1.4628	3.80783e-12	down	-2.34051	6.1865e-17	down
Zm00001eb246750	chr5	186951702	186956396	4	-0.718212	0.0127401	false	-1.72773	8.02869e-13	down	-1.80137	5.36499e-10	down
Zm00001eb247090	chr5	188058191	188062617	4	-0.980173	0.0187134	false	-2.05476	3.45344e-12	down	-1.00716	0.0123174	down
Zm00001eb247190	chr5	188230708	188241348	4	-0.215393	0.346243	false	-1.37336	1.49098e-18	down	-2.3464	4.6049e-39	down
Zm00001eb248160	chr5	192185501	192188459	4	0.073365	0.85922	false	-1.37812	5.58508e-05	down	-1.02795	0.00267075	down
Zm00001eb248670	chr5	193447267	193459612	2	-0.930982	0.0106268	false	-1.47131	0.000674139	down	-1.736	3.42227e-05	down
Zm00001eb248990	chr5	194745018	194748168	2	-0.942817	2.25542e-10	false	-1.65741	7.95405e-67	down	-1.10922	3.53015e-14	down
Zm00001eb249020	chr5	194813417	194816539	4	-0.19024	0.61889	false	-1.54581	1.43693e-06	down	-1.82519	1.69353e-06	down
Zm00001eb249040	chr5	194825413	194827822	2	-0.941707	0.0149508	false	-1.37763	0.00022715	down	-1.98322	3.38717e-05	down
Zm00001eb249260	chr5	195456955	195466326	2	-0.420549	0.139325	false	-1.09352	1.72511e-05	down	-1.31825	9.25684e-06	down
Zm00001eb249320	chr5	195705128	195706641	4	-0.837246	0.00102022	false	-2.59805	1.7655e-34	down	-2.68191	2.83277e-20	down
Zm00001eb249470	chr5	196213097	196214057	4	-0.702102	0.00333031	false	-2.85053	4.04827e-46	down	-3.60691	2.89296e-78	down
Zm00001eb249900	chr5	197520498	197568519	2	-0.271022	0.334858	false	-1.51609	6.77109e-23	down	-1.21822	3.32689e-14	down
Zm00001eb250480	chr5	203416206	203426429	4	-0.803517	3.08547e-06	false	-1.42932	1.56896e-25	down	-1.46899	2.65484e-30	down
Zm00001eb250590	chr5	203933413	203939066	2	-0.400507	0.455957	false	-1.34421	0.0271302	down	-3.02795	6.71065e-05	down
Zm00001eb250640	chr5	204074218	204077445	4	-0.85847	0.00132824	false	-2.07201	1.44544e-18	down	-2.42487	1.97246e-19	down
Zm00001eb250700	chr5	204408815	204412341	4	-0.821023	2.47897e-07	false	-1.70797	6.84802e-37	down	-2.29967	4.07098e-69	down
Zm00001eb250740	chr5	204507343	204512191	2	-0.498216	0.0359849	false	-1.10622	5.46888e-10	down	-1.15776	2.0187e-08	down
Zm00001eb250810	chr5	204803901	204813684	4	-0.137795	0.649491	false	-1.48233	2.88087e-12	down	-1.39843	7.71959e-08	down
Zm00001eb251550	chr5	207674298	207679694	4	-1.39752	0.0757616	false	-2.76006	0.00184034	down	-3.20859	0.000354416	down
Zm00001eb251980	chr5	208803136	208806504	4	-0.0823633	0.827806	false	-1.11925	8.14447e-09	down	-1.35645	4.87629e-10	down
Zm00001eb252220	chr5	209484180	209488328	4	-0.358767	0.532898	false	-1.34276	0.0136624	down	-2.27459	1.66648e-07	down
Zm00001eb252240	chr5	209557985	209563039	2	-0.377465	0.0581581	false	-1.43849	2.55616e-23	down	-1.77871	1.19417e-23	down
Zm00001eb252380	chr5	209977251	209980384	2	-0.549361	0.0187647	false	-1.82797	3.33187e-21	down	-2.31464	5.51658e-16	down
Zm00001eb252760	chr5	211204737	211206400	2	-0.443081	0.0725676	false	-1.07067	5.33458e-07	down	-1.73315	4.6211e-10	down
Zm00001eb253200	chr5	212255916	212272578	2	-0.581435	0.00327767	false	-1.42662	4.14261e-20	down	-1.62321	2.96047e-16	down
Zm00001eb253860	chr5	213552162	213566468	4	-0.515105	0.249927	false	-1.44857	8.28471e-05	down	-1.55889	0.000108094	down
Zm00001eb255610	chr5	217618303	217626475	4	-0.528106	0.339574	false	-1.41718	0.010441	down	-2.43065	4.5885e-08	down
Zm00001eb256190	chr5	218987328	218991358	4	-1.0957	0.1294	false	-1.67781	0.0189643	down	-1.88793	0.0211261	down
Zm00001eb256740	chr5	220111016	220124019	4	-0.711013	0.12133	false	-1.96025	2.52919e-06	down	-2.29748	1.6289e-06	down
Zm00001eb256840	chr5	220186092	220196059	4	-0.877308	0.000259814	false	-1.54217	1.3061e-13	down	-1.66384	1.42995e-12	down
Zm00001eb257380	chr5	221060965	221064514	4	-0.378975	0.281919	false	-1.35574	7.21807e-06	down	-2.45415	1.4207e-12	down
Zm00001eb257390	chr5	221118428	221123117	2	-0.383174	0.447624	false	-2.06916	3.97228e-05	down	-1.46721	0.0439192	down
Zm00001eb257520	chr5	221445833	221448296	4	-0.522027	0.197818	false	-1.38894	6.08967e-05	down	-1.4236	6.39064e-05	down
Zm00001eb258110	chr5	222578215	222582008	4	-0.831359	0.000320063	false	-1.64205	2.75447e-19	down	-2.10984	6.61815e-26	down
Zm00001eb258180	chr5	222782903	222785841	2	-0.73012	0.00677002	false	-1.14336	7.35757e-07	down	-1.37732	7.1532e-09	down
Zm00001eb259060	chr5	224337469	224343318	4	-0.525021	0.00329833	false	-1.15939	1.11687e-34	down	-1.40974	6.67242e-48	down
Zm00001eb259130	chr5	224485286	224494341	2	-0.896826	5.31375e-06	false	-1.78077	4.52919e-22	down	-2.00827	8.6522e-12	down
Zm00001eb260240	chr6	7084010	7089440	4	0.11188	0.783353	false	-1.39702	1.38735e-06	down	-1.05192	0.0006971	down
Zm00001eb260340	chr6	7362237	7363955	4	-0.760057	0.0598986	false	-2.74075	3.09831e-13	down	-3.31675	3.42699e-23	down
Zm00001eb260890	chr6	9893278	9950619	2	-0.981462	2.64546e-06	false	-1.77275	6.85448e-45	down	-1.14704	4.07458e-19	down
Zm00001eb260930	chr6	10128299	10132839	4	-0.755435	0.365438	false	-1.92229	0.0146589	down	-2.5781	7.02641e-06	down
Zm00001eb261620	chr6	13238098	13240114	4	-0.939208	6.96046e-06	false	-2.35223	5.49485e-35	down	-4.46381	2.21188e-57	down
Zm00001eb262610	chr6	18518458	18524778	2	-0.475233	0.0361542	false	-1.32769	1.05569e-10	down	-1.1068	5.4805e-05	down
Zm00001eb263000	chr6	19967163	19970668	2	-0.275694	0.619264	false	-1.67441	9.30754e-06	down	-1.79487	9.34173e-05	down
Zm00001eb265420	chr6	35697024	35700603	4	-0.348993	0.538402	false	-1.11507	0.0150284	down	-1.226	0.00348737	down
Zm00001eb265440	chr6	35756085	35760093	2	-0.36333	0.0859185	false	-1.01531	3.62423e-07	down	-1.90963	8.67199e-14	down
Zm00001eb265530	chr6	36045957	36046917	4	-0.971006	1.41731e-06	false	-1.54254	5.08679e-55	down	-2.45602	1.42241e-22	down
Zm00001eb266340	chr6	42454011	42456416	4	-0.969899	0.00160736	false	-1.01755	0.000125541	down	-1.28385	6.82081e-06	down
Zm00001eb268500	chr6	64898292	64904795	2	-0.730381	0.0881129	false	-2.73736	5.11144e-12	down	-1.68942	1.62987e-05	down
Zm00001eb269430	chr6	71857794	71868821	2	-0.895672	3.44324e-06	false	-1.27234	2.47388e-09	down	-2.19486	3.88972e-16	down
Zm00001eb269490	chr6	72793401	72799066	2	-1.28709	0.094046	false	-3.60636	8.70067e-08	down	-1.87797	0.0162295	down
Zm00001eb271160	chr6	85103929	85106821	4	-0.700975	2.5452e-05	false	-1.46883	1.49689e-53	down	-1.79092	1.93085e-51	down
Zm00001eb271880	chr6	91665214	91666092	4	-1.04017	0.168805	false	-2.1275	0.00854531	down	-2.22636	0.0026759	down
Zm00001eb273100	chr6	97406845	97419003	2	-0.214844	0.476818	false	-1.16847	4.49948e-06	down	-1.11029	2.47026e-05	down
Zm00001eb273720	chr6	100376562	100380701	4	-0.659633	0.10888	false	-1.59979	8.59256e-06	down	-1.36819	0.00134318	down
Zm00001eb273840	chr6	101004970	101012691	4	-0.57245	0.086746	false	-1.46186	1.91325e-11	down	-1.72359	1.01623e-12	down
Zm00001eb274160	chr6	102608885	102609857	4	0.438309	0.648344	false	-1.41861	0.0115136	down	-1.44591	0.00646004	down
Zm00001eb274410	chr6	103620161	103624283	2	-0.572485	0.198132	false	-1.57444	0.00175135	down	-1.16158	0.0226025	down
Zm00001eb275000	chr6	105495552	105498816	4	-0.439089	0.120414	false	-1.07239	1.09163e-07	down	-1.25324	1.3055e-12	down
Zm00001eb275090	chr6	106229605	106234193	4	-1.09582	0.0629883	false	-2.21293	1.82814e-06	down	-2.72825	1.29568e-05	down
Zm00001eb275240	chr6	106797472	106808772	2	-0.6387	0.0523991	false	-1.30197	4.26813e-06	down	-1.07633	0.000656509	down
Zm00001eb276170	chr6	110144757	110147810	4	-0.523114	0.0441144	false	-1.714	1.20451e-13	down	-1.67562	6.43813e-10	down
Zm00001eb276590	chr6	112528729	112531980	2	-0.964961	7.16969e-10	false	-1.14121	2.39261e-17	down	-1.088	1.34138e-08	down
Zm00001eb277280	chr6	114165583	114166893	4	-0.743306	1.43882e-05	false	-1.07004	8.01914e-16	down	-2.18968	6.72552e-60	down
Zm00001eb277660	chr6	115665133	115666316	2	-0.985201	2.21505e-11	false	-1.00975	1.13625e-22	down	-1.79924	1.19671e-26	down
Zm00001eb277830	chr6	116225707	116228509	2	-0.690038	0.0699161	false	-1.52616	8.4452e-07	down	-1.38776	0.000101761	down
Zm00001eb277960	chr6	116812972	116815887	4	-0.891416	0.300149	false	-2.44111	7.2138e-05	down	-2.29786	0.000149078	down
Zm00001eb278640	chr6	119817633	119825053	2	-0.34883	0.26524	false	-1.23904	0.000542141	down	-1.31462	0.000729989	down
Zm00001eb278700	chr6	119962144	119967238	4	-0.0690782	0.912268	false	-1.36511	0.00118476	down	-1.66507	1.64694e-07	down
Zm00001eb279300	chr6	122235227	122277208	2	-0.499497	0.199118	false	-1.99594	7.06426e-09	down	-2.21322	5.44381e-06	down
Zm00001eb279350	chr6	122552784	122555422	4	-0.515863	0.484529	false	-2.74544	0.000307833	down	-1.95218	0.0281427	down
Zm00001eb279920	chr6	125204081	125212637	4	0.0194927	0.980074	false	-2.12937	0.000161413	down	-1.71295	0.00802403	down
Zm00001eb280420	chr6	127209515	127213062	4	-0.198146	0.792261	false	-1.46594	0.00707418	down	-1.65448	0.00181924	down
Zm00001eb280490	chr6	127552487	127572482	2	-0.45117	0.366513	false	-1.96055	8.28392e-06	down	-2.68283	1.83217e-05	down
Zm00001eb280730	chr6	129041862	129054747	4	-0.492192	0.00467126	false	-1.23956	7.6688e-31	down	-1.76319	2.94779e-49	down
Zm00001eb281500	chr6	132735590	132738250	4	-0.848222	8.96093e-14	false	-1.01225	1.91137e-50	down	-1.26609	1.17196e-59	down
Zm00001eb281570	chr6	132876191	132883805	2	-0.702042	0.153746	false	-1.85069	9.6737e-06	down	-1.53221	0.00896931	down
Zm00001eb281690	chr6	133354678	133357450	4	-0.331236	0.538093	false	-2.3153	7.30383e-11	down	-2.15736	7.14961e-07	down
Zm00001eb281840	chr6	134077081	134081906	4	0.00689968	0.978367	false	-1.96568	5.19964e-90	down	-2.9312	1.52993e-126	down
Zm00001eb281880	chr6	134124913	134128860	4	-0.766823	0.00180238	false	-2.21178	3.45724e-28	down	-2.37279	6.02699e-27	down
Zm00001eb281960	chr6	134485743	134490132	4	-0.237816	0.169973	false	-1.18026	1.25821e-31	down	-1.19561	5.94648e-17	down
Zm00001eb282100	chr6	134864318	134870289	4	-0.931783	0.00036283	false	-2.04471	6.49586e-21	down	-2.69457	1.07933e-30	down
Zm00001eb282890	chr6	138575557	138579324	2	-0.622014	0.159714	false	-1.33744	0.000628317	down	-1.21772	0.00660997	down
Zm00001eb283120	chr6	139401796	139405467	4	-0.608343	0.00133189	false	-1.78261	7.21158e-62	down	-1.81308	3.9048e-09	down
Zm00001eb283310	chr6	140094368	140097297	4	-0.649668	0.0900583	false	-1.40581	5.16221e-07	down	-1.31247	1.71865e-06	down
Zm00001eb283600	chr6	141130199	141135159	4	-0.341732	0.254903	false	-1.41532	3.37348e-11	down	-1.29406	3.22911e-06	down
Zm00001eb284220	chr6	143516713	143519667	4	-0.873584	0.0714538	false	-1.27266	0.00250846	down	-1.06015	0.036036	down
Zm00001eb284430	chr6	144701757	144704852	2	-0.828524	0.0258226	false	-1.00275	0.00601082	down	-1.26449	0.0216702	down
Zm00001eb284490	chr6	144790469	144795957	4	-1.3363	0.0906595	false	-2.11276	0.00155492	down	-2.61085	0.00012163	down
Zm00001eb284520	chr6	144921339	144925703	2	-0.951547	9.442e-08	false	-2.52797	6.52012e-140	down	-1.20836	6.35232e-18	down
Zm00001eb284720	chr6	145460999	145466312	4	-0.0764913	0.890776	false	-1.94649	3.06839e-08	down	-3.54721	1.90466e-15	down
Zm00001eb285790	chr6	149715847	149717248	4	-0.683764	0.104607	false	-1.73833	4.75951e-09	down	-2.08732	2.13483e-09	down
Zm00001eb286050	chr6	150975552	150978516	4	-0.597973	0.367052	false	-1.10865	0.00160285	down	-1.85276	4.80363e-09	down
Zm00001eb286120	chr6	151277180	151318662	4	-0.685653	0.0765417	false	-1.63683	2.81698e-09	down	-2.2175	6.03778e-12	down
Zm00001eb286130	chr6	151425350	151427460	2	-0.965509	0.0782662	false	-1.70884	0.000199415	down	-1.13504	0.0474222	down
Zm00001eb286770	chr6	153485071	153488694	4	-0.213289	0.761246	false	-1.37977	0.0102697	down	-2.82379	4.62719e-05	down
Zm00001eb286900	chr6	153730657	153734614	2	-0.282481	0.201039	false	-1.05506	9.4418e-12	down	-1.11368	1.47758e-06	down
Zm00001eb286920	chr6	153781225	153783216	4	-0.982363	0.00459081	false	-1.51102	1.56546e-08	down	-2.08449	9.72348e-11	down
Zm00001eb287130	chr6	154477591	154481874	4	-0.184728	0.358172	false	-1.64778	5.76099e-33	down	-1.31266	9.30485e-18	down
Zm00001eb287240	chr6	155095370	155105159	4	-0.563533	8.49941e-05	false	-1.66045	1.56218e-81	down	-1.9332	2.4918e-69	down
Zm00001eb287380	chr6	155652923	155657541	4	-0.150569	0.783907	false	-1.458	5.74567e-05	down	-1.03025	0.00769308	down
Zm00001eb287420	chr6	155788414	155800264	4	-0.658853	2.63977e-05	false	-1.34284	5.41531e-40	down	-1.46615	7.05954e-38	down
Zm00001eb287590	chr6	156311382	156321809	2	-0.456466	0.0533851	false	-1.17967	4.42919e-08	down	-1.098	7.22315e-07	down
Zm00001eb288020	chr6	157898568	157903712	2	-0.809839	1.38707e-05	false	-1.72648	2.54499e-19	down	-2.8969	6.3744e-38	down
Zm00001eb288110	chr6	158213574	158219167	4	-0.803062	8.83102e-06	false	-1.35842	1.5906e-23	down	-1.96676	3.61747e-36	down
Zm00001eb289000	chr6	160798228	160801480	2	-1.15534	0.0677732	false	-2.43105	1.95721e-06	down	-2.48606	0.0169945	down
Zm00001eb289010	chr6	160846114	160848557	4	-0.446222	0.361541	false	-2.46099	3.85482e-16	down	-2.36987	3.09196e-12	down
Zm00001eb289470	chr6	162049635	162052861	4	-0.252565	0.338772	false	-1.50915	4.1401e-15	down	-2.40335	4.57808e-37	down
Zm00001eb289480	chr6	162210092	162214346	4	0.241558	0.537272	false	-1.02208	0.00157484	down	-1.26462	5.01353e-06	down
Zm00001eb289670	chr6	162738886	162740569	2	-0.70111	0.017123	false	-1.47452	3.38665e-08	down	-1.63581	4.83671e-07	down
Zm00001eb290370	chr6	164536615	164541002	4	-0.208289	0.189219	false	-1.25883	4.10978e-10	down	-2.15802	1.36643e-106	down
Zm00001eb290630	chr6	165346097	165347797	2	-0.848284	0.0454217	false	-1.37048	0.00300077	down	-2.25545	6.08268e-05	down
Zm00001eb290800	chr6	165563158	165825192	4	0.132486	0.889964	false	-1.40799	0.0218372	down	-1.66839	0.000902152	down
Zm00001eb291080	chr6	166515785	166516726	4	-0.478662	0.129334	false	-1.59532	9.77412e-09	down	-2.48722	3.31957e-26	down
Zm00001eb291160	chr6	166670106	166674467	2	-0.703941	0.00373027	false	-1.5451	6.2556e-18	down	-1.19507	2.31542e-07	down
Zm00001eb292230	chr6	168861515	168864068	2	-0.883111	3.54672e-11	false	-1.0872	2.10374e-22	down	-1.1577	4.4996e-15	down
Zm00001eb292390	chr6	169285404	169289705	4	-0.656273	0.183123	false	-1.02784	0.00816863	down	-1.7745	2.72628e-06	down
Zm00001eb292960	chr6	170535009	170537799	4	-0.338589	0.551319	false	-1.10101	0.00659488	down	-2.36128	3.74837e-07	down
Zm00001eb293010	chr6	170637061	170638532	2	-0.980195	0.0296065	false	-2.26298	1.43429e-07	down	-3.46596	9.74011e-13	down
Zm00001eb293610	chr6	171643669	171649182	4	-0.909851	0.226457	false	-1.54307	0.0200751	down	-2.67367	0.000852268	down
Zm00001eb294030	chr6	172688995	172692146	4	-0.508603	0.00186828	false	-1.41949	1.62232e-56	down	-2.20644	1.35383e-111	down
Zm00001eb294210	chr6	173049234	173061199	2	-0.109511	0.767808	false	-1.16539	5.42798e-06	down	-1.35271	8.96109e-06	down
Zm00001eb294580	chr6	173625846	173631094	4	-0.585762	6.5239e-05	false	-1.27197	2.8985e-37	down	-1.07432	1.81599e-21	down
Zm00001eb294830	chr6	174089156	174090850	4	-1.29985	0.0844582	false	-5.86221	1.3855e-06	down	-4.42711	1.74158e-11	down
Zm00001eb295040	chr6	174473829	174478535	2	-0.389782	0.173908	false	-1.78639	8.18016e-14	down	-1.57819	4.77037e-08	down
Zm00001eb295390	chr6	175151245	175155640	4	-0.879143	0.00374446	false	-1.06349	5.94776e-05	down	-1.90605	3.01372e-15	down
Zm00001eb295750	chr6	175828593	175831934	4	-0.579605	1.92467e-05	false	-1.15628	7.78649e-66	down	-1.88336	5.18439e-82	down
Zm00001eb297190	chr6	178367781	178369300	4	-0.142237	0.540463	false	-2.21294	7.55774e-65	down	-2.94872	4.14864e-119	down
Zm00001eb297450	chr6	179197876	179200187	2	-0.602797	0.00488404	false	-1.08617	2.24363e-05	down	-1.34972	2.81218e-07	down
Zm00001eb297860	chr6	180478414	180480484	4	-0.344711	0.119314	false	-1.03304	1.34388e-07	down	-2.29323	2.08263e-27	down
Zm00001eb297930	chr6	181178830	181187228	2	-0.998176	0.00343963	false	-1.01642	0.00035596	down	-1.20862	0.00418762	down
Zm00001eb299100	chr7	2849649	2851885	4	-0.788967	0.065379	false	-2.28912	1.5085e-09	down	-2.90267	3.50629e-11	down
Zm00001eb299240	chr7	3091751	3092701	4	-0.696396	0.00190878	false	-1.05529	1.05674e-11	down	-2.19713	3.60504e-75	down
Zm00001eb299340	chr7	3351233	3352027	4	-0.102476	0.876632	false	-1.41749	0.000127866	down	-1.92782	8.38181e-08	down
Zm00001eb299740	chr7	4851726	4852746	2	-0.812308	0.170631	false	-1.50026	0.00704845	down	-2.10232	0.00724703	down
Zm00001eb301880	chr7	12484530	12487328	2	-0.699669	0.30062	false	-1.61559	0.00729448	down	-2.06747	0.00174744	down
Zm00001eb302190	chr7	13678280	13686002	2	-0.971102	4.73851e-07	false	-1.28294	2.00263e-13	down	-1.04111	4.45903e-07	down
Zm00001eb302320	chr7	14194784	14197433	4	-0.784464	1.29705e-05	false	-1.59982	8.8095e-62	down	-2.21394	1.0931e-124	down
Zm00001eb302520	chr7	15274730	15304966	4	-0.421939	0.0393754	false	-1.49671	7.09132e-18	down	-2.85545	2.51936e-39	down
Zm00001eb303110	chr7	19134797	19140930	4	0.0121188	0.969729	false	-1.02234	3.0135e-26	down	-1.44624	1.00138e-39	down
Zm00001eb303150	chr7	19304455	19305326	2	-0.244293	0.206171	false	-3.59031	9.60701e-178	down	-2.83834	2.09673e-43	down
Zm00001eb303540	chr7	20966131	20973836	4	-0.183299	0.434175	false	-1.14988	3.64935e-14	down	-1.27768	1.03012e-15	down
Zm00001eb303580	chr7	21358186	21361139	4	-0.420045	0.215611	false	-1.21804	1.41323e-05	down	-2.26841	4.32115e-19	down
Zm00001eb303770	chr7	22427127	22431125	4	-0.840234	3.64894e-06	false	-1.28911	3.73618e-29	down	-1.77168	2.9969e-48	down
Zm00001eb303790	chr7	22519366	22519986	2	-0.348761	0.632216	false	-2.15672	1.11075e-05	down	-2.63095	0.000129373	down
Zm00001eb303970	chr7	23582879	23585473	2	-0.77585	0.130582	false	-3.58544	2.29736e-17	down	-1.64334	0.00110896	down
Zm00001eb304170	chr7	24848366	24850702	2	-0.494367	0.0977665	false	-1.28171	6.1384e-05	down	-1.39442	3.09487e-05	down
Zm00001eb304780	chr7	28945456	28954989	2	-0.514173	0.217531	false	-1.70287	6.31907e-05	down	-2.56093	7.48239e-05	down
Zm00001eb305010	chr7	30367457	30370663	4	0.0356646	0.937682	false	-1.1576	2.82969e-05	down	-1.59521	4.97584e-09	down
Zm00001eb305060	chr7	30496645	30517896	4	-0.759651	5.91138e-08	false	-1.44194	2.28791e-104	down	-1.66572	3.32681e-63	down
Zm00001eb305180	chr7	31526300	31548712	4	-0.427064	0.0419323	false	-1.12587	2.31693e-08	down	-1.13597	1.46587e-08	down
Zm00001eb305290	chr7	32345751	32348087	4	-0.405947	0.172728	false	-1.11101	1.78929e-06	down	-1.67555	6.45978e-12	down
Zm00001eb305450	chr7	33038062	33047035	2	0.252085	0.640106	false	-1.07969	0.0249425	down	-2.22149	0.000103101	down
Zm00001eb306010	chr7	37736078	37737449	4	-0.587761	3.55121e-07	false	-1.26286	1.59228e-43	down	-1.51848	3.02802e-82	down
Zm00001eb306430	chr7	43404587	43435492	2	-0.672853	0.000177501	false	-2.02149	4.96128e-35	down	-1.33699	3.3508e-11	down
Zm00001eb306670	chr7	45512401	45516505	2	-0.642875	0.0431946	false	-1.42167	1.60088e-06	down	-1.38284	0.000269899	down
Zm00001eb306870	chr7	47333022	47337696	4	-0.381485	0.290831	false	-1.79384	1.75069e-13	down	-1.62891	1.9728e-12	down
Zm00001eb307330	chr7	51682520	51723246	2	0.121917	0.883465	false	-1.64001	0.00866722	down	-1.8342	0.0134301	down
Zm00001eb307550	chr7	54058567	54059655	4	-0.0605522	0.929723	false	-1.05067	0.00416767	down	-2.11743	6.29203e-08	down
Zm00001eb308610	chr7	78245306	78246134	4	-0.526756	0.149162	false	-1.78554	2.56796e-30	down	-2.7688	2.80202e-64	down
Zm00001eb308760	chr7	80604771	80605286	4	0.1143	0.868149	false	-1.78054	1.64181e-11	down	-1.18348	0.00231714	down
Zm00001eb308770	chr7	80639246	80641585	2	-0.493727	0.00047557	false	-1.39572	3.0644e-39	down	-1.04653	1.26223e-14	down
Zm00001eb309030	chr7	83362136	83366832	4	0.00237398	0.997932	false	-1.95268	0.000288738	down	-1.71254	0.000480423	down
Zm00001eb309100	chr7	84877773	84881904	4	-0.516333	0.0617345	false	-1.45887	4.89326e-11	down	-1.43657	3.70978e-09	down
Zm00001eb309160	chr7	85591821	85635677	4	-0.146141	0.556366	false	-1.16541	4.84894e-16	down	-1.36869	3.58513e-18	down
Zm00001eb309390	chr7	87805665	87810256	4	-0.484914	0.293225	false	-2.32972	1.60143e-08	down	-1.58497	0.000856214	down
Zm00001eb309450	chr7	88595336	88596127	2	-1.01834	0.136703	false	-1.627	0.0113122	down	-2.14372	0.0178721	down
Zm00001eb309660	chr7	90705329	90710856	4	-0.466887	0.0245572	false	-1.44707	3.67984e-23	down	-2.71599	1.99264e-77	down
Zm00001eb309990	chr7	94085494	94086994	4	-1.19839	0.0663329	false	-1.82316	0.00143186	down	-1.60909	0.00550238	down
Zm00001eb310060	chr7	95120301	95157771	4	-0.999971	0.00135924	false	-1.85975	8.89421e-14	down	-2.30909	1.38488e-15	down
Zm00001eb310180	chr7	96054049	96057425	2	-0.89039	0.00977825	false	-1.72745	2.23897e-08	down	-2.02851	4.43059e-06	down
Zm00001eb310290	chr7	96941611	96948140	4	-0.323399	0.0996476	false	-1.12333	3.67301e-22	down	-1.1799	5.93561e-22	down
Zm00001eb310490	chr7	99055272	99059969	4	0.277743	0.566613	false	-1.57231	9.11164e-05	down	-1.26437	0.013703	down
Zm00001eb310870	chr7	102398112	102418762	4	-0.95812	0.00720334	false	-2.36151	1.48305e-08	down	-3.56296	3.16733e-25	down
Zm00001eb311180	chr7	104857927	104860142	2	-0.495341	0.000186622	false	-1.3128	1.36821e-35	down	-1.33898	1.79305e-30	down
Zm00001eb311230	chr7	104977316	104979743	2	-0.993584	0.0470822	false	-1.22228	0.00186021	down	-1.39261	0.0446349	down
Zm00001eb311260	chr7	105450522	105453926	4	-0.42928	0.175068	false	-1.52474	3.86265e-17	down	-1.19012	9.91257e-10	down
Zm00001eb311450	chr7	106652047	106659728	4	-0.407197	0.114348	false	-1.17116	4.23988e-14	down	-2.11345	7.53074e-40	down
Zm00001eb312000	chr7	112407710	112409919	2	-0.890291	2.85709e-05	false	-1.57119	1.993e-17	down	-1.33509	1.79229e-06	down
Zm00001eb312220	chr7	113925909	113944330	4	-1.1169	0.101237	false	-2.76284	3.82599e-05	down	-3.10268	1.69239e-05	down
Zm00001eb312350	chr7	115144045	115155602	4	-0.553899	0.156759	false	-2.52302	1.46349e-11	down	-3.918	1.54073e-16	down
Zm00001eb312410	chr7	115533457	115536824	4	0.669555	0.383657	false	-1.16919	0.0308225	down	-1.77922	0.0181128	down
Zm00001eb312530	chr7	116355671	116358585	4	-0.595494	0.266302	false	-1.41781	0.000535509	down	-2.05944	1.30445e-05	down
Zm00001eb312930	chr7	120766408	120768817	4	-0.840891	0.165703	false	-2.80864	0.000622584	down	-3.41872	3.02311e-06	down
Zm00001eb313020	chr7	121284587	121294847	4	0.229009	0.813074	false	-1.39282	0.0323858	down	-2.39561	0.00149603	down
Zm00001eb313370	chr7	123142129	123150207	4	-0.328853	0.216036	false	-1.24573	4.02513e-07	down	-1.7459	2.96568e-15	down
Zm00001eb313530	chr7	123748307	123752354	2	-0.338386	0.0832826	false	-1.63974	3.50531e-28	down	-1.62875	1.43074e-19	down
Zm00001eb314050	chr7	126669217	126672512	4	-0.205065	0.290025	false	-1.09572	3.08809e-18	down	-1.63098	2.51731e-28	down
Zm00001eb314120	chr7	126932601	126935542	2	-3.1799	0.142377	false	-2.96023	0.000406982	down	-2.2268	0.0137273	down
Zm00001eb314140	chr7	126959589	126964783	4	-1.07922	0.0527721	false	-1.23456	0.0336304	down	-1.80968	0.00205326	down
Zm00001eb314300	chr7	127849871	127856081	4	-0.597013	0.0155338	false	-1.05345	2.99788e-08	down	-1.67117	8.70869e-19	down
Zm00001eb314310	chr7	127985526	127990633	4	-0.97128	0.0132336	false	-1.12963	0.000407328	down	-1.28878	0.000258732	down
Zm00001eb314600	chr7	129639348	129644742	2	-0.971204	4.22432e-06	false	-2.11135	3.22415e-24	down	-1.74821	1.50907e-15	down
Zm00001eb314660	chr7	129999302	130002091	4	-0.180156	0.588723	false	-1.20491	7.18846e-09	down	-2.18926	3.03076e-17	down
Zm00001eb314840	chr7	130905658	130910589	4	-0.510741	0.0178771	false	-1.97779	4.07434e-37	down	-2.1644	1.09476e-30	down
Zm00001eb314860	chr7	131078453	131094164	4	-0.272519	0.441316	false	-1.24003	2.07302e-05	down	-2.48154	2.67784e-11	down
Zm00001eb315280	chr7	132581191	132582572	4	0.374135	0.207692	false	-1.69113	3.43921e-27	down	-2.38882	2.03268e-60	down
Zm00001eb315450	chr7	133396906	133398962	4	-0.531751	0.0873901	false	-1.23085	4.58688e-07	down	-2.79798	5.61991e-25	down
Zm00001eb315500	chr7	133811926	133817316	4	-0.572797	0.237067	false	-1.1319	0.00540216	down	-3.15802	1.48476e-13	down
Zm00001eb315840	chr7	135221640	135240649	4	-0.0201955	0.950824	false	-1.53425	2.17372e-11	down	-2.01694	8.33797e-18	down
Zm00001eb316130	chr7	136264383	136268488	2	-1.06483	0.182201	false	-4.22014	1.37932e-07	down	-6.01054	5.26382e-07	down
Zm00001eb316270	chr7	136530339	136531733	4	-0.60338	0.49342	false	-1.16056	0.0467371	down	-3.01729	3.50292e-08	down
Zm00001eb316520	chr7	137532247	137533808	2	-0.367057	0.0582577	false	-1.02395	4.55694e-17	down	-1.85401	1.6035e-24	down
Zm00001eb317230	chr7	140842329	140891166	2	-0.185598	0.612225	false	-1.27117	1.64745e-08	down	-1.67056	1.88586e-06	down
Zm00001eb317320	chr7	141186219	141187071	2	-0.940071	0.138996	false	-1.30477	6.05649e-05	down	-1.17075	0.0124299	down
Zm00001eb317680	chr7	142423003	142426546	4	-0.224028	0.118888	false	-1.21649	1.11574e-69	down	-1.52811	2.16107e-80	down
Zm00001eb318410	chr7	145338748	145342517	4	-0.506218	0.0880656	false	-1.15072	1.03944e-06	down	-2.23698	1.02273e-15	down
Zm00001eb318620	chr7	146357421	146366268	2	-0.446113	0.00246342	false	-1.16999	2.09327e-23	down	-1.00959	1.09542e-09	down
Zm00001eb318760	chr7	146780941	146784561	2	-0.0178678	0.958897	false	-1.43325	9.3494e-09	down	-1.46926	3.34047e-06	down
Zm00001eb319090	chr7	147881484	147888019	4	-0.0787541	0.7979	false	-1.32824	4.62896e-10	down	-1.34587	1.21322e-05	down
Zm00001eb319660	chr7	149432598	149436424	4	-0.50369	3.55901e-05	false	-1.52258	1.27854e-98	down	-1.8091	5.84626e-105	down
Zm00001eb319770	chr7	149671226	149675207	4	-0.520138	0.0159558	false	-1.19407	2.25888e-12	down	-1.3306	4.72767e-14	down
Zm00001eb320050	chr7	150637450	150640463	4	-0.0971624	0.852535	false	-2.04212	1.02444e-07	down	-2.17015	0.000118825	down
Zm00001eb320430	chr7	151834776	151845600	4	-0.6475	0.0273167	false	-1.5207	1.71476e-19	down	-2.28211	5.38391e-29	down
Zm00001eb320640	chr7	152645411	152665091	2	-0.882176	1.44981e-06	false	-1.01116	2.66849e-07	down	-1.40598	9.79486e-07	down
Zm00001eb320920	chr7	153491401	153492274	4	-0.590447	0.324369	false	-1.24724	0.0077639	down	-1.39679	0.0208042	down
Zm00001eb321000	chr7	153569774	153572711	2	-0.901376	0.022906	false	-1.26968	0.00503463	down	-1.23646	0.00237581	down
Zm00001eb321360	chr7	154871803	154875866	2	-0.726054	0.0432903	false	-1.10435	0.00705355	down	-2.31718	2.20656e-07	down
Zm00001eb322880	chr7	162692717	162704769	4	-0.579224	0.0781974	false	-2.06604	2.19916e-36	down	-3.26661	9.03457e-129	down
Zm00001eb323090	chr7	163145110	163147538	4	-0.142373	0.466215	false	-1.31628	4.16936e-78	down	-1.72486	3.11064e-54	down
Zm00001eb323120	chr7	163229482	163257226	4	-0.777424	0.00729109	false	-1.37423	1.00184e-07	down	-1.50452	9.55704e-09	down
Zm00001eb323310	chr7	163786162	163794150	4	-0.184734	0.610108	false	-2.66259	1.73526e-12	down	-3.52586	0.000194223	down
Zm00001eb323410	chr7	164243746	164247511	4	-0.450747	0.322073	false	-1.69478	6.98535e-07	down	-3.22072	7.73094e-10	down
Zm00001eb323550	chr7	164725370	164729662	2	-0.409425	0.585463	false	-1.80019	0.00592911	down	-1.75397	0.0445542	down
Zm00001eb323580	chr7	164820244	164824190	4	-1.01034	0.121519	false	-1.9997	2.57285e-05	down	-1.8675	3.97196e-06	down
Zm00001eb323780	chr7	165467036	165468135	4	0.0715752	0.933705	false	-1.78044	9.7615e-05	down	-2.82512	1.19193e-10	down
Zm00001eb324630	chr7	167669041	167678994	4	-0.369291	0.499526	false	-1.85543	2.0568e-07	down	-2.3659	9.85284e-08	down
Zm00001eb325640	chr7	169964029	169973084	4	-0.28618	0.184116	false	-1.3068	1.62382e-30	down	-1.92369	4.64646e-45	down
Zm00001eb327040	chr7	173406644	173412313	2	-0.720608	0.0106598	false	-1.06813	8.83361e-05	down	-1.33109	5.15148e-06	down
Zm00001eb327350	chr7	174417643	174421723	2	-0.588348	0.0521126	false	-1.18875	5.68177e-06	down	-1.20703	0.000980099	down
Zm00001eb327410	chr7	174465844	174470838	4	-0.971212	0.000331805	false	-2.0297	7.59206e-16	down	-2.55034	2.20132e-14	down
Zm00001eb327760	chr7	175273302	175284220	4	-0.489851	0.0944024	false	-1.57913	6.20481e-15	down	-1.35898	3.06591e-09	down
Zm00001eb328280	chr7	176663838	176665966	2	-0.884031	0.000349618	false	-2.11421	2.82851e-17	down	-3.05144	7.49749e-25	down
Zm00001eb328640	chr7	177453702	177456063	4	0.221543	0.707599	false	-1.38691	0.00158931	down	-2.42241	8.1362e-08	down
Zm00001eb329060	chr7	178470031	178476107	4	-0.48439	0.127021	false	-1.14971	0.000412685	down	-1.8773	1.10897e-07	down
Zm00001eb329450	chr7	179578517	179585320	4	-0.346592	0.557712	false	-1.16643	0.0136117	down	-2.28518	7.44436e-08	down
Zm00001eb329580	chr7	179764745	179767692	4	0.098983	0.930652	false	-2.47797	0.00150013	down	-2.83789	0.000246197	down
Zm00001eb329970	chr7	180800856	180810747	4	-0.170596	0.766607	false	-1.64862	1.63304e-05	down	-1.52006	0.000204412	down
Zm00001eb330010	chr7	180874033	180875152	4	-0.429864	0.594406	false	-1.17484	0.0093562	down	-2.83552	1.03318e-05	down
Zm00001eb330170	chr7	181257501	181272451	4	-0.0696941	0.799956	false	-1.44927	4.273e-42	down	-1.5413	1.62201e-31	down
Zm00001eb330650	chr7	182037303	182042011	4	-0.52562	0.0159422	false	-1.19252	1.34088e-14	down	-1.00508	1.1429e-08	down
Zm00001eb330720	chr7	182246314	182268566	2	-0.860702	0.00190827	false	-1.93318	1.06074e-24	down	-1.69861	3.11565e-13	down
Zm00001eb331410	chr7	183528521	183532791	4	-0.423987	0.0401204	false	-1.14681	2.25849e-11	down	-1.48858	7.85478e-12	down
Zm00001eb331610	chr7	183870008	183875596	2	-0.307263	0.0990299	false	-1.03058	2.5043e-09	down	-1.0068	2.35971e-06	down
Zm00001eb332290	chr8	923884	927735	2	-0.944264	1.4249e-06	false	-2.25897	2.79574e-47	down	-1.92319	5.32678e-29	down
Zm00001eb332310	chr8	998310	1002807	2	-0.0937072	0.914685	false	-1.52295	0.022985	down	-2.30923	0.0234092	down
Zm00001eb332520	chr8	1682623	1686740	4	-0.302744	0.0972446	false	-1.09558	2.16006e-19	down	-2.39932	3.50223e-49	down
Zm00001eb332720	chr8	2464903	2466682	4	-0.488416	0.123265	false	-1.02813	0.000101551	down	-1.10746	0.00020169	down
Zm00001eb333520	chr8	5487801	5489896	4	-0.292521	0.137203	false	-1.0897	5.36297e-09	down	-2.39831	3.03868e-39	down
Zm00001eb334260	chr8	8137450	8141425	4	-0.267697	0.15086	false	-1.29042	1.32534e-20	down	-1.7129	7.60819e-26	down
Zm00001eb334290	chr8	8278460	8289135	2	-0.360672	0.164519	false	-1.32022	1.20941e-11	down	-1.05013	5.15795e-06	down
Zm00001eb334510	chr8	8890896	8893368	2	-0.516529	0.0212632	false	-1.33636	4.3427e-40	down	-1.80156	1.60579e-28	down
Zm00001eb334750	chr8	10351507	10358403	4	-0.530184	0.24254	false	-1.61624	0.000447444	down	-1.65994	0.000150173	down
Zm00001eb334900	chr8	11059736	11081360	2	-0.481144	0.0442408	false	-1.56511	1.98186e-14	down	-1.10576	0.000248042	down
Zm00001eb334940	chr8	11309826	11312598	4	-1.35471	0.125011	false	-3.02068	0.000121252	down	-2.24127	0.00361027	down
Zm00001eb335050	chr8	11838232	11841439	4	-0.557859	0.250335	false	-1.67933	4.419e-06	down	-1.38805	0.000166637	down
Zm00001eb335090	chr8	11981749	11986929	4	-0.411218	0.00805761	false	-1.09721	3.16606e-15	down	-1.37877	3.50021e-25	down
Zm00001eb335300	chr8	13011083	13019792	2	-0.760367	0.0200082	false	-1.46453	9.44164e-07	down	-1.28938	0.000362896	down
Zm00001eb335990	chr8	15285952	15296652	4	-0.171934	0.760582	false	-1.02689	0.0198419	down	-1.8562	0.00173909	down
Zm00001eb337370	chr8	20831113	20833102	4	-0.915247	0.0715207	false	-1.63761	5.5986e-05	down	-2.59145	1.4541e-10	down
Zm00001eb338010	chr8	23433452	23440838	2	-0.713953	0.00271606	false	-1.1084	6.09933e-07	down	-1.68085	6.57597e-11	down
Zm00001eb338290	chr8	24573315	24575605	4	0.0499667	0.922297	false	-2.69421	6.17186e-17	down	-3.38945	7.67546e-21	down
Zm00001eb339500	chr8	30532265	30535753	2	-0.717618	0.014923	false	-1.25686	6.33081e-06	down	-2.83529	4.71392e-13	down
Zm00001eb340720	chr8	41336149	41342843	4	-0.394358	0.0154888	false	-1.71184	6.06062e-107	down	-2.05054	6.54525e-92	down
Zm00001eb340800	chr8	42048033	42056164	4	-0.924473	0.224689	false	-1.99497	0.00127144	down	-1.91447	0.000883393	down
Zm00001eb341090	chr8	45185541	45191373	2	-0.417822	0.48601	false	-1.5741	0.0011594	down	-1.5232	0.0128349	down
Zm00001eb341150	chr8	45528200	45555196	2	-0.0182145	0.944943	false	-1.0018	2.23335e-11	down	-1.16334	4.48445e-08	down
Zm00001eb341220	chr8	46433609	46448161	4	-0.585795	0.0363331	false	-1.20505	1.3806e-18	down	-1.09123	1.32577e-13	down
[truncated: 11,926 more rows]
