# Supplementary material for: Integrated Transcriptome and Metabolome Analysis Reveals Mechanism of Flavonoid Synthesis During Low-Temperature Storage of Sweet Corn Kernels
Source: Foods. 2024 Dec 12;13(24):4025. doi: 10.3390/foods13244025 (PMC11727310; doi:10.3390/foods13244025)
Supplement: Supplementary file 1 [file foods-13-04025-s001.zip › Supplemental/Table s3-go DEGs.xlsx]

## Sheet: Sheet1
Table S3. GO enrichment analysis of common DEGs at three time point under low temperature treatment.
Ontology	ID	Description	GeneRatio	BgRatio	pvalue	p.adjust	DEGs list	Count
Molecular function	GO:0004497	monooxygenase activity	53/1357	480/30596	1.20047e-09	9.98791e-07	Zm00001eb043620/Zm00001eb409250/Zm00001eb111610/Zm00001eb176720/Zm00001eb110040/Zm00001eb110050/Zm00001eb172800/Zm00001eb103380/Zm00001eb190850/Zm00001eb078290/Zm00001eb284090/Zm00001eb222660/Zm00001eb033580/Zm00001eb419450/Zm00001eb367120/Zm00001eb260220/Zm00001eb260010/Zm00001eb394220/Zm00001eb249960/Zm00001eb080110/Zm00001eb159250/Zm00001eb058060/Zm00001eb337640/Zm00001eb394150/Zm00001eb339170…	53
Biological process	GO:0009408	response to heat	45/1260	389/29020	2.61959e-09	5.21299e-06	Zm00001eb012470/Zm00001eb184000/Zm00001eb121900/Zm00001eb246370/Zm00001eb213310/Zm00001eb395330/Zm00001eb056970/Zm00001eb148420/Zm00001eb330490/Zm00001eb060050/Zm00001eb193940/Zm00001eb018130/Zm00001eb395360/Zm00001eb242480/Zm00001eb193550/Zm00001eb180670/Zm00001eb100770/Zm00001eb293780/Zm00001eb333210/Zm00001eb106600/Zm00001eb343630/Zm00001eb260130/Zm00001eb353710/Zm00001eb307400/Zm00001eb075900…	45
Cellular component	GO:0048046	apoplast	42/1332	454/30602	4.18311e-06	0.00114617	Zm00001eb196150/Zm00001eb419900/Zm00001eb336810/Zm00001eb362850/Zm00001eb254960/Zm00001eb022710/Zm00001eb057250/Zm00001eb385210/Zm00001eb163530/Zm00001eb383830/Zm00001eb408530/Zm00001eb294140/Zm00001eb305200/Zm00001eb139130/Zm00001eb298320/Zm00001eb171490/novel.3382/Zm00001eb083790/Zm00001eb197870/Zm00001eb315260/Zm00001eb011050/Zm00001eb194370/Zm00001eb015240/Zm00001eb053700/Zm00001eb328700/Zm00…	42
Molecular function	GO:0004867	serine-type endopeptidase inhibitor activity	12/1357	57/30596	6.12123e-06	0.00166506	Zm00001eb335210/Zm00001eb079730/Zm00001eb419390/Zm00001eb125560/Zm00001eb267000/Zm00001eb355990/Zm00001eb267030/Zm00001eb062880/Zm00001eb127310/novel.12422/Zm00001eb333150/Zm00001eb355980	12
Molecular function	GO:0004866	endopeptidase inhibitor activity	14/1357	79/30596	8.8998e-06	0.00166506	Zm00001eb335210/Zm00001eb079730/Zm00001eb419390/Zm00001eb369350/Zm00001eb125560/Zm00001eb267000/Zm00001eb355990/Zm00001eb267030/Zm00001eb062880/Zm00001eb127310/novel.12422/Zm00001eb021060/Zm00001eb333150/Zm00001eb355980	14
Molecular function	GO:0030414	peptidase inhibitor activity	14/1357	79/30596	8.8998e-06	0.00166506	Zm00001eb335210/Zm00001eb079730/Zm00001eb419390/Zm00001eb369350/Zm00001eb125560/Zm00001eb267000/Zm00001eb355990/Zm00001eb267030/Zm00001eb062880/Zm00001eb127310/novel.12422/Zm00001eb021060/Zm00001eb333150/Zm00001eb355980	14
Molecular function	GO:0061135	endopeptidase regulator activity	14/1357	80/30596	1.03511e-05	0.00166506	Zm00001eb335210/Zm00001eb079730/Zm00001eb419390/Zm00001eb369350/Zm00001eb125560/Zm00001eb267000/Zm00001eb355990/Zm00001eb267030/Zm00001eb062880/Zm00001eb127310/novel.12422/Zm00001eb021060/Zm00001eb333150/Zm00001eb355980	14
Molecular function	GO:0061134	peptidase regulator activity	14/1357	81/30596	1.20076e-05	0.00166506	Zm00001eb335210/Zm00001eb079730/Zm00001eb419390/Zm00001eb369350/Zm00001eb125560/Zm00001eb267000/Zm00001eb355990/Zm00001eb267030/Zm00001eb062880/Zm00001eb127310/novel.12422/Zm00001eb021060/Zm00001eb333150/Zm00001eb355980	14
Biological process	GO:0071456	cellular response to hypoxia	25/1260	213/29020	6.68184e-06	0.00361135	Zm00001eb361620/Zm00001eb241920/Zm00001eb006210/Zm00001eb038270/Zm00001eb217860/Zm00001eb002790/Zm00001eb110240/Zm00001eb106850/Zm00001eb233410/Zm00001eb292990/Zm00001eb415500/Zm00001eb345210/Zm00001eb159410/Zm00001eb052820/Zm00001eb135540/Zm00001eb358680/Zm00001eb006050/Zm00001eb158950/Zm00001eb353210/Zm00001eb353230/Zm00001eb033550/Zm00001eb062540/Zm00001eb002800/Zm00001eb266420/Zm00001eb113660	25
Biological process	GO:0036294	cellular response to decreased oxygen levels	25/1260	214/29020	7.259e-06	0.00361135	Zm00001eb361620/Zm00001eb241920/Zm00001eb006210/Zm00001eb038270/Zm00001eb217860/Zm00001eb002790/Zm00001eb110240/Zm00001eb106850/Zm00001eb233410/Zm00001eb292990/Zm00001eb415500/Zm00001eb345210/Zm00001eb159410/Zm00001eb052820/Zm00001eb135540/Zm00001eb358680/Zm00001eb006050/Zm00001eb158950/Zm00001eb353210/Zm00001eb353230/Zm00001eb033550/Zm00001eb062540/Zm00001eb002800/Zm00001eb266420/Zm00001eb113660	25
Biological process	GO:0071453	cellular response to oxygen levels	25/1260	214/29020	7.259e-06	0.00361135	Zm00001eb361620/Zm00001eb241920/Zm00001eb006210/Zm00001eb038270/Zm00001eb217860/Zm00001eb002790/Zm00001eb110240/Zm00001eb106850/Zm00001eb233410/Zm00001eb292990/Zm00001eb415500/Zm00001eb345210/Zm00001eb159410/Zm00001eb052820/Zm00001eb135540/Zm00001eb358680/Zm00001eb006050/Zm00001eb158950/Zm00001eb353210/Zm00001eb353230/Zm00001eb033550/Zm00001eb062540/Zm00001eb002800/Zm00001eb266420/Zm00001eb113660	25
Biological process	GO:0036293	response to decreased oxygen levels	28/1260	262/29020	1.16528e-05	0.00463783	Zm00001eb184000/Zm00001eb361620/Zm00001eb241920/Zm00001eb246370/Zm00001eb006210/Zm00001eb038270/Zm00001eb217860/Zm00001eb002790/Zm00001eb110240/Zm00001eb106850/Zm00001eb090980/Zm00001eb233410/Zm00001eb292990/Zm00001eb415500/Zm00001eb345210/Zm00001eb159410/Zm00001eb052820/Zm00001eb135540/Zm00001eb358680/Zm00001eb006050/Zm00001eb158950/Zm00001eb353210/Zm00001eb353230/Zm00001eb033550/Zm00001eb062540…	28
Biological process	GO:0070482	response to oxygen levels	28/1260	265/29020	1.44034e-05	0.00477713	Zm00001eb184000/Zm00001eb361620/Zm00001eb241920/Zm00001eb246370/Zm00001eb006210/Zm00001eb038270/Zm00001eb217860/Zm00001eb002790/Zm00001eb110240/Zm00001eb106850/Zm00001eb090980/Zm00001eb233410/Zm00001eb292990/Zm00001eb415500/Zm00001eb345210/Zm00001eb159410/Zm00001eb052820/Zm00001eb135540/Zm00001eb358680/Zm00001eb006050/Zm00001eb158950/Zm00001eb353210/Zm00001eb353230/Zm00001eb033550/Zm00001eb062540…	28
Biological process	GO:0016052	carbohydrate catabolic process	40/1260	454/29020	2.0499e-05	0.00582757	Zm00001eb078730/Zm00001eb002620/Zm00001eb303190/Zm00001eb246640/Zm00001eb184000/Zm00001eb246370/Zm00001eb272090/Zm00001eb390820/Zm00001eb377870/Zm00001eb029140/Zm00001eb021270/Zm00001eb368990/Zm00001eb057250/Zm00001eb323450/Zm00001eb163530/Zm00001eb195920/Zm00001eb128890/Zm00001eb255870/Zm00001eb141500/Zm00001eb041730/Zm00001eb374140/Zm00001eb088830/Zm00001eb367890/Zm00001eb068580/Zm00001eb015240…	40
Biological process	GO:0001666	response to hypoxia	26/1260	245/29020	2.66319e-05	0.00662469	Zm00001eb361620/Zm00001eb241920/Zm00001eb006210/Zm00001eb038270/Zm00001eb217860/Zm00001eb002790/Zm00001eb110240/Zm00001eb106850/Zm00001eb090980/Zm00001eb233410/Zm00001eb292990/Zm00001eb415500/Zm00001eb345210/Zm00001eb159410/Zm00001eb052820/Zm00001eb135540/Zm00001eb358680/Zm00001eb006050/Zm00001eb158950/Zm00001eb353210/Zm00001eb353230/Zm00001eb033550/Zm00001eb062540/Zm00001eb002800/Zm00001eb266420…	26
Biological process	GO:0016101	diterpenoid metabolic process	16/1260	114/29020	3.40125e-05	0.00752055	Zm00001eb412990/Zm00001eb412980/Zm00001eb180670/Zm00001eb133200/Zm00001eb222660/Zm00001eb412970/Zm00001eb322810/Zm00001eb021200/Zm00001eb049790/Zm00001eb314510/Zm00001eb370660/Zm00001eb431080/Zm00001eb122500/Zm00001eb208700/Zm00001eb152710/Zm00001eb416720	16
Biological process	GO:0006576	cellular biogenic amine metabolic process	16/1260	115/29020	3.79381e-05	0.00754969	Zm00001eb184470/Zm00001eb425830/Zm00001eb234600/Zm00001eb331330/Zm00001eb206470/Zm00001eb060890/Zm00001eb367110/Zm00001eb387730/Zm00001eb038070/Zm00001eb055320/Zm00001eb409360/Zm00001eb416700/Zm00001eb319850/Zm00001eb155140/Zm00001eb413630/Zm00001eb052890	16
Biological process	GO:0016102	diterpenoid biosynthetic process	14/1260	92/29020	4.18118e-05	0.00756413	Zm00001eb412990/Zm00001eb412980/Zm00001eb180670/Zm00001eb133200/Zm00001eb222660/Zm00001eb412970/Zm00001eb322810/Zm00001eb021200/Zm00001eb049790/Zm00001eb314510/Zm00001eb431080/Zm00001eb122500/Zm00001eb208700/Zm00001eb416720	14
Biological process	GO:0006636	unsaturated fatty acid biosynthetic process	7/1260	24/29020	5.1642e-05	0.00790519	Zm00001eb409700/Zm00001eb409690/Zm00001eb013340/Zm00001eb442020/Zm00001eb111980/Zm00001eb188990/Zm00001eb300860	7
Biological process	GO:0033559	unsaturated fatty acid metabolic process	7/1260	24/29020	5.1642e-05	0.00790519	Zm00001eb409700/Zm00001eb409690/Zm00001eb013340/Zm00001eb442020/Zm00001eb111980/Zm00001eb188990/Zm00001eb300860	7
Biological process	GO:0009808	lignin metabolic process	18/1260	145/29020	6.01603e-05	0.00855136	Zm00001eb254960/Zm00001eb172420/Zm00001eb383830/Zm00001eb408530/Zm00001eb413850/Zm00001eb346570/Zm00001eb211970/Zm00001eb387920/Zm00001eb191610/Zm00001eb130610/Zm00001eb055430/Zm00001eb307060/Zm00001eb411100/Zm00001eb194370/Zm00001eb417450/Zm00001eb043700/Zm00001eb220390/Zm00001eb013810	18
Biological process	GO:0009636	response to toxic substance	26/1260	261/29020	7.77028e-05	0.0103086	Zm00001eb006770/Zm00001eb088150/Zm00001eb337300/Zm00001eb142220/Zm00001eb285090/Zm00001eb265150/Zm00001eb371520/Zm00001eb237100/Zm00001eb002790/Zm00001eb370200/Zm00001eb093580/Zm00001eb068580/Zm00001eb051400/Zm00001eb343090/Zm00001eb335970/Zm00001eb382100/Zm00001eb065100/Zm00001eb020950/Zm00001eb002780/Zm00001eb051160/Zm00001eb021590/Zm00001eb002800/Zm00001eb073590/novel.7430/Zm00001eb102880/nove…	26
Biological process	GO:0044106	cellular amine metabolic process	16/1260	123/29020	8.6663e-05	0.0107787	Zm00001eb184470/Zm00001eb425830/Zm00001eb234600/Zm00001eb331330/Zm00001eb206470/Zm00001eb060890/Zm00001eb367110/Zm00001eb387730/Zm00001eb038070/Zm00001eb055320/Zm00001eb409360/Zm00001eb416700/Zm00001eb319850/Zm00001eb155140/Zm00001eb413630/Zm00001eb052890	16
Biological process	GO:0000272	polysaccharide catabolic process	26/1260	264/29020	9.38129e-05	0.0109816	Zm00001eb078730/Zm00001eb002620/Zm00001eb246640/Zm00001eb272090/Zm00001eb390820/Zm00001eb029140/Zm00001eb057250/Zm00001eb323450/Zm00001eb163530/Zm00001eb255870/Zm00001eb141500/Zm00001eb374140/Zm00001eb088830/Zm00001eb015240/Zm00001eb311730/Zm00001eb022500/Zm00001eb434590/Zm00001eb125100/Zm00001eb016920/Zm00001eb287400/Zm00001eb425730/Zm00001eb346860/Zm00001eb353540/Zm00001eb280690/Zm00001eb311720…	26
Molecular function	GO:0008515	sucrose transmembrane transporter activity	5/1357	12/30596	0.000103881	0.012347	Zm00001eb170150/Zm00001eb036880/Zm00001eb317850/Zm00001eb113080/Zm00001eb402200	5
Biological process	GO:0044550	secondary metabolite biosynthetic process	34/1260	392/29020	0.000112467	0.0124338	Zm00001eb172420/Zm00001eb383830/Zm00001eb413850/Zm00001eb404790/Zm00001eb346570/Zm00001eb211970/Zm00001eb387920/Zm00001eb133200/Zm00001eb191610/Zm00001eb130610/Zm00001eb198050/Zm00001eb298320/Zm00001eb055430/Zm00001eb222660/Zm00001eb307060/Zm00001eb091400/Zm00001eb417450/Zm00001eb328700/Zm00001eb090980/Zm00001eb198080/Zm00001eb021200/Zm00001eb049790/Zm00001eb314510/Zm00001eb043700/Zm00001eb081570…	34
Biological process	GO:0009308	amine metabolic process	20/1260	185/29020	0.000168976	0.017698	Zm00001eb184470/Zm00001eb425830/Zm00001eb234600/Zm00001eb420190/Zm00001eb331330/Zm00001eb206470/Zm00001eb139980/Zm00001eb060890/Zm00001eb367110/Zm00001eb387730/Zm00001eb038070/Zm00001eb055320/Zm00001eb409360/Zm00001eb416700/Zm00001eb319850/Zm00001eb337910/Zm00001eb155140/Zm00001eb413630/Zm00001eb052890/Zm00001eb271810	20
Molecular function	GO:0004857	enzyme inhibitor activity	25/1357	255/30596	0.000189301	0.0196873	Zm00001eb335210/Zm00001eb079730/Zm00001eb419390/Zm00001eb369350/Zm00001eb014010/Zm00001eb125560/Zm00001eb014000/Zm00001eb410040/Zm00001eb267000/Zm00001eb013990/Zm00001eb355990/Zm00001eb267030/Zm00001eb135460/Zm00001eb374140/novel.3382/Zm00001eb239670/Zm00001eb062880/Zm00001eb302150/Zm00001eb127310/novel.12422/Zm00001eb304180/Zm00001eb021060/Zm00001eb333150/Zm00001eb355980/Zm00001eb177120	25
Molecular function	GO:0016709	oxidoreductase activity, acting on paired donors, with incorporation or reduction of molecular oxygen, NAD(P)H as one donor, and incorporation of one atom of oxygen	21/1357	199/30596	0.000221056	0.0204354	Zm00001eb043620/Zm00001eb409250/Zm00001eb176720/Zm00001eb172800/Zm00001eb078290/Zm00001eb284090/Zm00001eb222660/Zm00001eb419450/Zm00001eb260220/Zm00001eb260010/Zm00001eb394220/Zm00001eb404780/Zm00001eb165550/Zm00001eb049790/Zm00001eb314510/Zm00001eb120890/Zm00001eb006050/Zm00001eb260750/Zm00001eb300490/Zm00001eb404760/Zm00001eb023590	21
Biological process	GO:0016998	cell wall macromolecule catabolic process	11/1260	72/29020	0.000262572	0.0261259	Zm00001eb078730/Zm00001eb002620/Zm00001eb246640/Zm00001eb272090/Zm00001eb022710/Zm00001eb057250/Zm00001eb163530/Zm00001eb015240/Zm00001eb022500/Zm00001eb125100/Zm00001eb346860	11
Molecular function	GO:0015154	disaccharide transmembrane transporter activity	5/1357	15/30596	0.000352299	0.0266466	Zm00001eb170150/Zm00001eb036880/Zm00001eb317850/Zm00001eb113080/Zm00001eb402200	5
Molecular function	GO:0015157	oligosaccharide transmembrane transporter activity	5/1357	15/30596	0.000352299	0.0266466	Zm00001eb170150/Zm00001eb036880/Zm00001eb317850/Zm00001eb113080/Zm00001eb402200	5
Biological process	GO:0009698	phenylpropanoid metabolic process	31/1260	365/29020	0.000318378	0.0284764	Zm00001eb254960/Zm00001eb172420/Zm00001eb383830/Zm00001eb408530/Zm00001eb413850/Zm00001eb404790/Zm00001eb346570/Zm00001eb211970/Zm00001eb387920/Zm00001eb191610/Zm00001eb130610/Zm00001eb298320/Zm00001eb055430/Zm00001eb307060/Zm00001eb411100/Zm00001eb091400/Zm00001eb194370/Zm00001eb417450/Zm00001eb328700/Zm00001eb043700/Zm00001eb095790/Zm00001eb220390/Zm00001eb404800/Zm00001eb138050/Zm00001eb061870…	31
Biological process	GO:0010597	green leaf volatile biosynthetic process	10/1260	63/29020	0.000360618	0.0284764	Zm00001eb380260/Zm00001eb211970/Zm00001eb387920/Zm00001eb307060/Zm00001eb108660/Zm00001eb404800/Zm00001eb319620/Zm00001eb040160/Zm00001eb002380/Zm00001eb190160	10
Biological process	GO:0019372	lipoxygenase pathway	10/1260	63/29020	0.000360618	0.0284764	Zm00001eb380260/Zm00001eb211970/Zm00001eb387920/Zm00001eb307060/Zm00001eb108660/Zm00001eb404800/Zm00001eb319620/Zm00001eb040160/Zm00001eb002380/Zm00001eb190160	10
Biological process	GO:0006568	tryptophan metabolic process	9/1260	52/29020	0.000363287	0.0284764	Zm00001eb234600/Zm00001eb206470/Zm00001eb060890/Zm00001eb367110/Zm00001eb387730/Zm00001eb038070/Zm00001eb055320/Zm00001eb409360/Zm00001eb416700	9
Biological process	GO:0006586	indolalkylamine metabolic process	9/1260	52/29020	0.000363287	0.0284764	Zm00001eb234600/Zm00001eb206470/Zm00001eb060890/Zm00001eb367110/Zm00001eb387730/Zm00001eb038070/Zm00001eb055320/Zm00001eb409360/Zm00001eb416700	9
Biological process	GO:0070542	response to fatty acid	30/1260	352/29020	0.000372054	0.0284764	Zm00001eb368640/Zm00001eb150050/Zm00001eb357070/Zm00001eb330490/Zm00001eb290350/Zm00001eb294180/Zm00001eb399340/Zm00001eb265150/Zm00001eb384200/Zm00001eb286490/Zm00001eb193550/Zm00001eb337270/Zm00001eb425100/Zm00001eb006160/Zm00001eb420190/Zm00001eb109110/Zm00001eb284230/Zm00001eb441670/Zm00001eb051400/Zm00001eb106850/Zm00001eb090980/Zm00001eb045750/Zm00001eb371880/Zm00001eb307400/Zm00001eb398110…	30
Molecular function	GO:0016717	oxidoreductase activity, acting on paired donors, with oxidation of a pair of donors resulting in the reduction of molecular oxygen to two molecules of water	8/1357	42/30596	0.000450175	0.0312121	Zm00001eb409700/Zm00001eb409690/Zm00001eb013340/Zm00001eb310330/Zm00001eb442020/Zm00001eb111980/Zm00001eb188990/Zm00001eb300860	8
Molecular function	GO:0016160	amylase activity	6/1357	24/30596	0.000508639	0.0325529	Zm00001eb390820/Zm00001eb323450/Zm00001eb255870/Zm00001eb311730/Zm00001eb016920/Zm00001eb311720	6
Biological process	GO:0098754	detoxification	19/1260	186/29020	0.000498223	0.0367209	Zm00001eb006770/Zm00001eb088150/Zm00001eb337300/Zm00001eb237100/Zm00001eb002790/Zm00001eb370200/Zm00001eb093580/Zm00001eb343090/Zm00001eb382100/Zm00001eb065100/Zm00001eb020950/Zm00001eb002780/Zm00001eb051160/Zm00001eb021590/Zm00001eb002800/Zm00001eb073590/novel.7430/Zm00001eb102880/novel.6334	19
Biological process	GO:0010200	response to chitin	8/1260	44/29020	0.000542828	0.0385796	Zm00001eb312870/Zm00001eb250730/Zm00001eb368050/Zm00001eb187290/Zm00001eb312890/Zm00001eb307510/Zm00001eb062540/Zm00001eb266420	8
Molecular function	GO:0015175	neutral amino acid transmembrane transporter activity	6/1357	26/30596	0.000806407	0.0452496	Zm00001eb366300/Zm00001eb250210/Zm00001eb141470/Zm00001eb145880/Zm00001eb384590/Zm00001eb163940	6
Molecular function	GO:0031406	carboxylic acid binding	18/1357	175/30596	0.000815797	0.0452496	Zm00001eb014010/Zm00001eb014000/Zm00001eb090910/Zm00001eb410040/novel.723/Zm00001eb357070/Zm00001eb013990/Zm00001eb305200/Zm00001eb017400/Zm00001eb002790/Zm00001eb364930/Zm00001eb239670/Zm00001eb398620/Zm00001eb261170/Zm00001eb229190/Zm00001eb418090/Zm00001eb002800/Zm00001eb314610	18
Biological process	GO:0009404	toxin metabolic process	12/1260	93/29020	0.000690439	0.0473784	Zm00001eb133200/Zm00001eb222660/Zm00001eb002790/Zm00001eb090980/Zm00001eb021200/Zm00001eb049790/Zm00001eb314510/Zm00001eb002780/Zm00001eb021590/Zm00001eb002380/Zm00001eb002800/novel.6334	12
Biological process	GO:0006690	icosanoid metabolic process	10/1260	69/29020	0.000758696	0.0488351	Zm00001eb380260/Zm00001eb211970/Zm00001eb387920/Zm00001eb307060/Zm00001eb108660/Zm00001eb404800/Zm00001eb319620/Zm00001eb040160/Zm00001eb002380/Zm00001eb190160	10
Biological process	GO:0034605	cellular response to heat	12/1260	94/29020	0.000760748	0.0488351	Zm00001eb056970/Zm00001eb242480/Zm00001eb193550/Zm00001eb180670/Zm00001eb293780/Zm00001eb353710/Zm00001eb075900/Zm00001eb398110/Zm00001eb004670/Zm00001eb219530/novel.18099/Zm00001eb185680	12
