# Supplementary material for: Integrated Transcriptome and Metabolome Analysis Reveals Mechanism of Flavonoid Synthesis During Low-Temperature Storage of Sweet Corn Kernels
Source: Foods. 2024 Dec 12;13(24):4025. doi: 10.3390/foods13244025 (PMC11727310; doi:10.3390/foods13244025)
Supplement: Supplementary file 1 [file foods-13-04025-s001.zip › Supplemental/Table s4-KEGG-DM.xlsx]

## Sheet: Sheet1
Table S4. KEGG enrichment analysis of common DEGs at three time point under low temperature treatment.
Description	KEGG_map	GeneRatio	BgRatio	P-value	Adjusted P-value	GeneID	KEGG Orthology
Biosynthesis of secondary metabolites	ko01110	190 out of 577 32.9289428076257%	2896 out of 13222 21.902889124187%	2.77199e-10	3.32639e-08	Zm00001eb429390;Zm00001eb290330;Zm00001eb108670;Zm00001eb309910;Zm00001eb413850;Zm00001eb006770;Zm00001eb380260;Zm00001eb246370;Zm00001eb184000;Zm00001eb117100;Zm00001eb176310;Zm00001eb022870;Zm00001eb220940;Zm00001eb102290;Zm00001eb018220;Zm00001eb420190;Zm00001eb337910;Zm00001eb345610;Zm00001eb131000;Zm00001eb264870;Zm00001eb047120;Zm00001eb043100;Zm00001eb431400;Zm00001eb330540;Zm00001eb383830…	K00002+K00002+K00059+K00059+K00083+K00121+K00128+K00134+K00134+K00167+K00208+K00218+K00218+K00224+K00234+K00276+K00279+K00382+K00430+K00430+K00430+K00430+K00430+K00430+K00430+K00430+K00430+K00430+K00430+K00430+K00430+K00430+K00430+K00547+K00626+K00627+K00696+K00703+K00791+K00791+K00826+K00873+K00895+K00901+K00963+K00966+K00966+K00975+K00975+K00981+K01087+K01087+K01115+K01176+K01176+K01176+K01177+…
Metabolic pathways	ko01100	301 out of 577 52.1663778162912%	5523 out of 13222 41.7712902737861%	1.72437e-07	2.06924e-05	Zm00001eb429390;Zm00001eb290330;Zm00001eb283570;Zm00001eb108670;Zm00001eb309910;Zm00001eb078570;Zm00001eb413850;Zm00001eb021500;Zm00001eb006770;Zm00001eb380260;Zm00001eb246370;Zm00001eb184000;Zm00001eb117100;Zm00001eb176310;Zm00001eb022870;Zm00001eb220940;Zm00001eb018220;Zm00001eb420190;Zm00001eb231550;Zm00001eb345610;Zm00001eb131000;Zm00001eb264870;Zm00001eb047120;Zm00001eb043100;Zm00001eb431400…	K00002+K00002+K00029+K00059+K00059+K00079+K00083+K00108+K00121+K00128+K00134+K00134+K00167+K00208+K00218+K00218+K00234+K00276+K00278+K00382+K00430+K00430+K00430+K00430+K00430+K00430+K00430+K00430+K00430+K00430+K00430+K00430+K00430+K00430+K00430+K00485+K00485+K00547+K00558+K00626+K00627+K00696+K00703+K00736+K00791+K00791+K00799+K00799+K00799+K00799+K00799+K00799+K00799+K00799+K00814+K00814+K00826+…
Starch and sucrose metabolism	ko00500	35 out of 577 6.06585788561525%	378 out of 13222 2.85887157767357%	2.21071e-05	0.00265285	Zm00001eb364620;Zm00001eb279740;Zm00001eb230070;Zm00001eb176800;Zm00001eb056340;Zm00001eb391600;Zm00001eb018720;Zm00001eb311720;Zm00001eb311730;Zm00001eb255870;Zm00001eb323450;Zm00001eb390820;Zm00001eb016920;Zm00001eb280690;Zm00001eb425730;Zm00001eb434590;Zm00001eb285520;Zm00001eb411680;Zm00001eb411380;Zm00001eb057250;Zm00001eb083790;Zm00001eb075530;Zm00001eb021270;Zm00001eb287400;Zm00001eb054980…	K00696+K00703+K00963+K00975+K00975+K01087+K01087+K01176+K01176+K01176+K01177+K01177+K01177+K01179+K01179+K01179+K01188+K01188+K01188+K01188+K01193+K01193+K01194+K01214+K01835+K05350+K05350+K05350+K16055+K16055+K19891+K19891+K19892+K19892+K19892
Phenylpropanoid biosynthesis	ko00940	30 out of 577 5.19930675909879%	327 out of 13222 2.4731508092573%	0.000100162	0.0120195	Zm00001eb413850;Zm00001eb131000;Zm00001eb264870;Zm00001eb047120;Zm00001eb043100;Zm00001eb431400;Zm00001eb330540;Zm00001eb383830;Zm00001eb282430;Zm00001eb291850;Zm00001eb410710;Zm00001eb076190;Zm00001eb417240;Zm00001eb080420;Zm00001eb017930;Zm00001eb325930;Zm00001eb307060;Zm00001eb387920;Zm00001eb211970;Zm00001eb191610;Zm00001eb220390;Zm00001eb043700;Zm00001eb328770;Zm00001eb404800;Zm00001eb071110…	K00083+K00430+K00430+K00430+K00430+K00430+K00430+K00430+K00430+K00430+K00430+K00430+K00430+K00430+K00430+K00430+K09753+K09753+K09753+K09753+K09755+K09755+K11188+K13065+K13065+K13065+K13065+K13065+K13066+K18368
Plant-pathogen interaction	ko04626	79 out of 577 13.6915077989601%	1211 out of 13222 9.15897746180608%	0.000169289	0.0203147	Zm00001eb068580;Zm00001eb104920;Zm00001eb016910;Zm00001eb395970;Zm00001eb246090;Zm00001eb034130;Zm00001eb134710;novel.8437;novel.11275;Zm00001eb324690;Zm00001eb002190;Zm00001eb107190;novel.9397;Zm00001eb261230;Zm00001eb290350;Zm00001eb337270;Zm00001eb441670;Zm00001eb218880;Zm00001eb118760;Zm00001eb368640;Zm00001eb296130;Zm00001eb312890;Zm00001eb286490;Zm00001eb178550;Zm00001eb159410;Zm00001eb3586…	K00864+K01373+K02183+K02183+K02358+K04079+K05391+K09487+K09487+K13412+K13412+K13412+K13412+K13420+K13424+K13424+K13424+K13424+K13424+K13424+K13424+K13424+K13424+K13425+K13425+K13425+K13430+K13430+K13430+K13430+K13430+K13430+K13430+K13430+K13430+K13430+K13430+K13430+K13430+K13430+K13430+K13430+K13430+K13430+K13430+K13430+K13430+K13430+K13430+K13430+K13430+K13433+K13436+K13436+K13436+K13436+K13436+…
Other glycan degradation	ko00511	7 out of 577 1.21317157712305%	42 out of 13222 0.317652397519286%	0.00207183	0.248619	Zm00001eb026330;Zm00001eb074120;Zm00001eb152540;Zm00001eb139130;Zm00001eb385210;Zm00001eb011050;Zm00001eb266300	K01191+K01206+K12309+K12309+K12309+K12309+K12373
Cyanoamino acid metabolism	ko00460	12 out of 577 2.07972270363951%	108 out of 13222 0.816820450763878%	0.00259908	0.311889	Zm00001eb285520;Zm00001eb411680;Zm00001eb411380;Zm00001eb057250;Zm00001eb152190;Zm00001eb334460;Zm00001eb077490;Zm00001eb329520;Zm00001eb339170;Zm00001eb041700;Zm00001eb194070;Zm00001eb335970	K01188+K01188+K01188+K01188+K01455+K05350+K05350+K05350+K13029+K13030+K13030+K18592
Glycosphingolipid biosynthesis - ganglio series	ko00604	5 out of 577 0.866551126516464%	23 out of 13222 0.173952503403419%	0.00272031	0.326438	Zm00001eb152540;Zm00001eb139130;Zm00001eb385210;Zm00001eb011050;Zm00001eb266300	K12309+K12309+K12309+K12309+K12373
Taurine and hypotaurine metabolism	ko00430	5 out of 577 0.866551126516464%	26 out of 13222 0.196641960369082%	0.00477404	0.572885	Zm00001eb006050;Zm00001eb023590;Zm00001eb399220;Zm00001eb081550;Zm00001eb335970	K00485+K00485+K01580+K01580+K18592
Sesquiterpenoid and triterpenoid biosynthesis	ko00909	6 out of 577 1.03986135181976%	39 out of 13222 0.294962940553623%	0.00643034	0.771641	Zm00001eb416720;Zm00001eb412980;Zm00001eb412970;Zm00001eb412990;Zm00001eb200570;Zm00001eb232100	K14174+K15797+K15797+K15797+K19011+K19011
Biosynthesis of various plant secondary metabolites	ko00999	11 out of 577 1.90641247833622%	108 out of 13222 0.816820450763878%	0.00744193	0.893032	Zm00001eb285520;Zm00001eb411680;Zm00001eb411380;Zm00001eb057250;Zm00001eb334460;Zm00001eb077490;Zm00001eb329520;Zm00001eb331330;Zm00001eb052890;Zm00001eb081570;Zm00001eb234750	K01188+K01188+K01188+K01188+K05350+K05350+K05350+K05953+K05953+K22374+K23279
beta-Alanine metabolism	ko00410	9 out of 577 1.55979202772964%	81 out of 13222 0.612615338072909%	0.00858281	1	Zm00001eb380260;Zm00001eb420190;Zm00001eb399220;Zm00001eb081550;Zm00001eb409740;Zm00001eb155140;Zm00001eb413630;Zm00001eb074140;Zm00001eb224720	K00128+K00276+K01580+K01580+K05605+K12259+K13366+K17839+K23146
Folate biosynthesis	ko00790	7 out of 577 1.21317157712305%	57 out of 13222 0.431099682347602%	0.0115874	1	Zm00001eb078570;Zm00001eb067370;Zm00001eb358850;Zm00001eb244650;Zm00001eb245110;Zm00001eb274250;Zm00001eb137120	K00079+K01495+K01930+K14652+K14652+K15631+K20457
Diterpenoid biosynthesis	ko00904	7 out of 577 1.21317157712305%	57 out of 13222 0.431099682347602%	0.0115874	1	Zm00001eb021200;Zm00001eb122500;Zm00001eb370660;Zm00001eb152710;Zm00001eb145600;Zm00001eb111610;Zm00001eb300490	K04120+K04124+K04125+K04125+K05282+K20666+K22639
Benzoxazinoid biosynthesis	ko00402	9 out of 577 1.55979202772964%	85 out of 13222 0.64286794736046%	0.0116292	1	Zm00001eb060890;Zm00001eb260010;Zm00001eb260220;Zm00001eb165550;Zm00001eb078290;Zm00001eb063070;Zm00001eb116010;Zm00001eb191590;Zm00001eb040570	K13222+K13224+K13224+K13224+K13224+K13227+K13229+K13230+K13230
MAPK signaling pathway - plant	ko04016	40 out of 577 6.93240901213172%	634 out of 13222 4.79503857207684%	0.0121199	1	Zm00001eb016910;Zm00001eb395970;Zm00001eb261230;Zm00001eb170530;Zm00001eb290350;Zm00001eb337270;Zm00001eb441670;Zm00001eb218880;Zm00001eb118760;Zm00001eb368640;Zm00001eb296130;Zm00001eb312890;Zm00001eb286490;Zm00001eb178550;Zm00001eb159410;Zm00001eb358680;Zm00001eb113660;Zm00001eb148780;Zm00001eb313960;Zm00001eb056280;Zm00001eb299370;Zm00001eb014000;Zm00001eb239670;Zm00001eb294200;Zm00001eb356420…	K02183+K02183+K13420+K13422+K13424+K13424+K13424+K13424+K13424+K13424+K13424+K13424+K13424+K13425+K13425+K13425+K13447+K13447+K13447+K13449+K13449+K14496+K14496+K14497+K14497+K14509+K14509+K20547+K20547+K20547+K20547+K20557+K20558+K20718+K20718+K20718+K20718+K20718+K20726+K20772
Flavonoid biosynthesis	ko00941	11 out of 577 1.90641247833622%	117 out of 13222 0.884888821660868%	0.0132056	1	Zm00001eb062510;Zm00001eb229190;Zm00001eb367120;Zm00001eb404800;Zm00001eb071110;Zm00001eb196300;Zm00001eb095790;novel.15285;Zm00001eb225320;Zm00001eb394220;Zm00001eb400190	K01859+K05277+K05280+K13065+K13065+K13065+K13065+K13065+K13082+K13083+K22440
Galactose metabolism	ko00052	12 out of 577 2.07972270363951%	136 out of 13222 1.02858871577674%	0.0158253	1	Zm00001eb230070;Zm00001eb083790;Zm00001eb075530;Zm00001eb080890;Zm00001eb054980;Zm00001eb303190;Zm00001eb152540;Zm00001eb139130;Zm00001eb385210;Zm00001eb011050;Zm00001eb015130;Zm00001eb395600	K00963+K01193+K01193+K01785+K01835+K06617+K12309+K12309+K12309+K12309+K18819+K18819
Glycosaminoglycan degradation	ko00531	6 out of 577 1.03986135181976%	48 out of 13222 0.363031311450613%	0.0174101	1	Zm00001eb363610;Zm00001eb152540;Zm00001eb139130;Zm00001eb385210;Zm00001eb011050;Zm00001eb266300	K10532+K12309+K12309+K12309+K12309+K12373
Arginine and proline metabolism	ko00330	9 out of 577 1.55979202772964%	102 out of 13222 0.771441536832552%	0.0339789	1	Zm00001eb380260;Zm00001eb319850;Zm00001eb425830;Zm00001eb184470;Zm00001eb155140;Zm00001eb289500;Zm00001eb413630;Zm00001eb238900;Zm00001eb074140	K00128+K01581+K01611+K01611+K12259+K12657+K13366+K14455+K17839
Glycolysis / Gluconeogenesis	ko00010	19 out of 577 3.29289428076257%	282 out of 13222 2.13280895477235%	0.0404229	1	Zm00001eb429390;Zm00001eb290330;Zm00001eb006770;Zm00001eb380260;Zm00001eb246370;Zm00001eb184000;Zm00001eb345610;Zm00001eb041730;Zm00001eb128890;Zm00001eb280120;Zm00001eb351810;Zm00001eb421480;Zm00001eb377870;Zm00001eb080890;Zm00001eb367890;novel.14949;Zm00001eb054980;Zm00001eb368990;Zm00001eb196320	K00002+K00002+K00121+K00128+K00134+K00134+K00382+K00627+K00873+K00895+K01568+K01689+K01689+K01785+K01803+K01834+K01835+K15633+K15634
Tryptophan metabolism	ko00380	9 out of 577 1.55979202772964%	106 out of 13222 0.801694146120103%	0.0419137	1	Zm00001eb380260;Zm00001eb345610;Zm00001eb334430;Zm00001eb416700;Zm00001eb419450;Zm00001eb409250;Zm00001eb172420;Zm00001eb103380;Zm00001eb103390	K00128+K00382+K00626+K01593+K11816+K11816+K13066+K24541+K24541
Stilbenoid, diarylheptanoid and gingerol biosynthesis	ko00945	7 out of 577 1.21317157712305%	76 out of 13222 0.57479957646347%	0.0475762	1	Zm00001eb404800;Zm00001eb071110;Zm00001eb196300;Zm00001eb095790;novel.15285;Zm00001eb198050;Zm00001eb198080	K13065+K13065+K13065+K13065+K13065+K17212+K17212
Photosynthesis - antenna proteins	ko00196	4 out of 577 0.693240901213172%	34 out of 13222 0.257147178944184%	0.0591726	1	Zm00001eb233170;Zm00001eb100140;Zm00001eb320890;Zm00001eb324240	K08907+K08908+K08912+K08914
Porphyrin metabolism	ko00860	9 out of 577 1.55979202772964%	114 out of 13222 0.862199364695205%	0.0613183	1	Zm00001eb022870;Zm00001eb220940;Zm00001eb244110;Zm00001eb003350;Zm00001eb159150;Zm00001eb044210;Zm00001eb407780;Zm00001eb307720;Zm00001eb392680	K00218+K00218+K01772+K01885+K02303+K02492+K03405+K08099+K21480
Fatty acid metabolism	ko01212	11 out of 577 1.90641247833622%	149 out of 13222 1.12690969596128%	0.0615472	1	Zm00001eb108670;Zm00001eb309910;Zm00001eb176310;Zm00001eb334430;Zm00001eb278580;Zm00001eb409700;Zm00001eb442020;Zm00001eb188990;Zm00001eb300860;Zm00001eb409690;Zm00001eb285730	K00059+K00059+K00208+K00626+K09458+K10256+K10256+K10256+K10256+K10256+K10527
Nitrogen metabolism	ko00910	7 out of 577 1.21317157712305%	81 out of 13222 0.612615338072909%	0.0630724	1	Zm00001eb152190;Zm00001eb083840;Zm00001eb253820;Zm00001eb009090;Zm00001eb190340;Zm00001eb361110;Zm00001eb176470	K01455+K01674+K01915+K01915+K01915+K02575+K10534
Glyoxylate and dicarboxylate metabolism	ko00630	13 out of 577 2.25303292894281%	188 out of 13222 1.4218726365149%	0.0682374	1	Zm00001eb345610;Zm00001eb334430;Zm00001eb404490;Zm00001eb152190;Zm00001eb197410;Zm00001eb079170;Zm00001eb253820;Zm00001eb009090;Zm00001eb190340;Zm00001eb070280;Zm00001eb299920;Zm00001eb425540;novel.18482	K00382+K00626+K01433+K01455+K01602+K01638+K01915+K01915+K01915+K11517+K15919+K19269+K22133
Plant hormone signal transduction	ko04075	56 out of 577 9.7053726169844%	1053 out of 13222 7.96399939494781%	0.0695801	1	Zm00001eb334500;Zm00001eb273370;Zm00001eb206980;Zm00001eb204660;Zm00001eb015890;Zm00001eb232500;novel.12416;Zm00001eb170530;Zm00001eb056280;Zm00001eb299370;Zm00001eb048740;Zm00001eb026490;Zm00001eb339990;Zm00001eb193620;Zm00001eb271530;Zm00001eb276990;Zm00001eb295580;Zm00001eb401510;Zm00001eb006610;Zm00001eb227100;Zm00001eb152200;Zm00001eb088260;Zm00001eb241870;Zm00001eb390100;Zm00001eb256180;Zm0…	K12126+K13415+K13415+K13415+K13415+K13415+K13415+K13422+K13449+K13449+K13464+K13946+K14431+K14432+K14484+K14484+K14484+K14485+K14485+K14486+K14487+K14488+K14488+K14488+K14488+K14488+K14489+K14490+K14491+K14491+K14491+K14491+K14492+K14492+K14493+K14493+K14493+K14493+K14494+K14494+K14494+K14494+K14495+K14496+K14496+K14497+K14497+K14500+K14500+K14503+K14505+K14506+K14509+K14509+K16189+K16189
Biotin metabolism	ko00780	4 out of 577 0.693240901213172%	36 out of 13222 0.272273483587959%	0.0702844	1	Zm00001eb108670;Zm00001eb309910;Zm00001eb176310;Zm00001eb278580	K00059+K00059+K00208+K09458
Flavone and flavonol biosynthesis	ko00944	5 out of 577 0.866551126516464%	52 out of 13222 0.393283920738164%	0.0753677	1	Zm00001eb367120;Zm00001eb394220;Zm00001eb291890;Zm00001eb111270;Zm00001eb107760	K05280+K13083+K22771+K22772+K22772
Valine, leucine and isoleucine degradation	ko00280	7 out of 577 1.21317157712305%	87 out of 13222 0.657994252004235%	0.08529	1	Zm00001eb380260;Zm00001eb117100;Zm00001eb345610;Zm00001eb334430;Zm00001eb074240;Zm00001eb409740;Zm00001eb224720	K00128+K00167+K00382+K00626+K00826+K05605+K23146
Cutin, suberine and wax biosynthesis	ko00073	6 out of 577 1.03986135181976%	72 out of 13222 0.544546967175919%	0.0937443	1	Zm00001eb249960;Zm00001eb404790;Zm00001eb402820;Zm00001eb337640;Zm00001eb311010;Zm00001eb426360	K15398+K15400+K15402+K15402+K15403+K17991
Pentose and glucuronate interconversions	ko00040	13 out of 577 2.25303292894281%	200 out of 13222 1.51263046437755%	0.0988527	1	Zm00001eb429390;Zm00001eb290330;Zm00001eb230070;Zm00001eb029140;Zm00001eb374140;Zm00001eb177120;Zm00001eb353540;novel.3382;Zm00001eb344530;Zm00001eb294520;Zm00001eb340640;Zm00001eb088830;Zm00001eb094750	K00002+K00002+K00963+K01051+K01051+K01051+K01051+K01051+K01184+K01213+K01213+K01728+K22935
Biosynthesis of unsaturated fatty acids	ko01040	5 out of 577 0.866551126516464%	57 out of 13222 0.431099682347602%	0.102188	1	Zm00001eb409700;Zm00001eb442020;Zm00001eb188990;Zm00001eb300860;Zm00001eb409690	K10256+K10256+K10256+K10256+K10256
Biosynthesis of cofactors	ko01240	27 out of 577 4.67937608318891%	482 out of 13222 3.6454394191499%	0.109798	1	Zm00001eb429390;Zm00001eb290330;Zm00001eb108670;Zm00001eb309910;Zm00001eb380260;Zm00001eb176310;Zm00001eb231550;Zm00001eb345610;Zm00001eb074240;Zm00001eb091060;Zm00001eb230070;Zm00001eb148030;Zm00001eb367780;Zm00001eb067370;Zm00001eb244110;Zm00001eb003350;Zm00001eb358850;Zm00001eb159150;Zm00001eb044210;Zm00001eb282340;Zm00001eb278580;Zm00001eb386720;Zm00001eb418760;Zm00001eb244650;Zm00001eb245110…	K00002+K00002+K00059+K00059+K00128+K00208+K00278+K00382+K00826+K00858+K00963+K00966+K00966+K01495+K01772+K01885+K01930+K02303+K02492+K03809+K09458+K09833+K13800+K14652+K14652+K17744+K20457
Zeatin biosynthesis	ko00908	6 out of 577 1.03986135181976%	76 out of 13222 0.57479957646347%	0.113927	1	Zm00001eb337910;Zm00001eb139980;Zm00001eb271810;Zm00001eb190850;Zm00001eb238120;Zm00001eb042870	K00279+K00791+K00791+K10717+K13496+K13496
Arginine biosynthesis	ko00220	6 out of 577 1.03986135181976%	77 out of 13222 0.582362728785358%	0.119291	1	Zm00001eb028030;Zm00001eb313780;Zm00001eb253820;Zm00001eb009090;Zm00001eb190340;Zm00001eb238900	K00814+K00814+K01915+K01915+K01915+K14455
Brassinosteroid biosynthesis	ko00905	5 out of 577 0.866551126516464%	60 out of 13222 0.453789139313266%	0.120266	1	Zm00001eb284090;Zm00001eb120890;Zm00001eb080110;Zm00001eb159290;Zm00001eb086840	K09589+K09589+K12639+K15639+K20623
Isoquinoline alkaloid biosynthesis	ko00950	3 out of 577 0.519930675909879%	28 out of 13222 0.211768265012857%	0.121197	1	Zm00001eb420190;Zm00001eb416700;Zm00001eb238900	K00276+K01593+K14455
Glutathione metabolism	ko00480	12 out of 577 2.07972270363951%	192 out of 13222 1.45212524580245%	0.134742	1	Zm00001eb002790;Zm00001eb002800;Zm00001eb256380;Zm00001eb142220;Zm00001eb021590;Zm00001eb002780;Zm00001eb141060;Zm00001eb141010;Zm00001eb319850;Zm00001eb375490;Zm00001eb328770;Zm00001eb335970	K00799+K00799+K00799+K00799+K00799+K00799+K00799+K00799+K01581+K10807+K11188+K18592
Protein processing in endoplasmic reticulum	ko04141	30 out of 577 5.19930675909879%	558 out of 13222 4.22023899561337%	0.138623	1	Zm00001eb012470;Zm00001eb133480;Zm00001eb217010;Zm00001eb148420;Zm00001eb034130;Zm00001eb097550;Zm00001eb208220;Zm00001eb309020;novel.8437;novel.11275;Zm00001eb018130;Zm00001eb213310;Zm00001eb161800;Zm00001eb106600;Zm00001eb103670;Zm00001eb060050;Zm00001eb371590;Zm00001eb243070;Zm00001eb010210;Zm00001eb212380;Zm00001eb415500;Zm00001eb395330;Zm00001eb081770;Zm00001eb395360;Zm00001eb121900;Zm00001e…	K03283+K03283+K03283+K03283+K04079+K06689+K06689+K06689+K09487+K09487+K09503+K09503+K09503+K09503+K09503+K09503+K09561+K09561+K09561+K10666+K10666+K13993+K13993+K13993+K13993+K13993+K13993+K13993+K13993+K13993
Alanine, aspartate and glutamate metabolism	ko00250	9 out of 577 1.55979202772964%	138 out of 13222 1.04371502042051%	0.149326	1	Zm00001eb231550;Zm00001eb028030;Zm00001eb313780;Zm00001eb399220;Zm00001eb081550;Zm00001eb253820;Zm00001eb009090;Zm00001eb190340;Zm00001eb238900	K00278+K00814+K00814+K01580+K01580+K01915+K01915+K01915+K14455
Amino sugar and nucleotide sugar metabolism	ko00520	17 out of 577 2.94627383015598%	300 out of 13222 2.26894569656633%	0.163877	1	Zm00001eb230070;Zm00001eb148030;Zm00001eb367780;Zm00001eb176800;Zm00001eb056340;Zm00001eb246640;Zm00001eb078730;Zm00001eb015240;Zm00001eb163530;Zm00001eb054980;Zm00001eb266300;Zm00001eb208110;Zm00001eb396490;Zm00001eb022500;Zm00001eb272090;Zm00001eb002620;Zm00001eb346860	K00963+K00966+K00966+K00975+K00975+K01183+K01183+K01209+K01209+K01835+K12373+K12446+K12448+K20547+K20547+K20547+K20547
Valine, leucine and isoleucine biosynthesis	ko00290	3 out of 577 0.519930675909879%	35 out of 13222 0.264710331266072%	0.195127	1	Zm00001eb074240;Zm00001eb039310;Zm00001eb175970	K00826+K01687+K01687
Pantothenate and CoA biosynthesis	ko00770	5 out of 577 0.866551126516464%	73 out of 13222 0.552110119497807%	0.213121	1	Zm00001eb380260;Zm00001eb074240;Zm00001eb039310;Zm00001eb175970;Zm00001eb074140	K00128+K00826+K01687+K01687+K17839
Monoterpenoid biosynthesis	ko00902	2 out of 577 0.346620450606586%	20 out of 13222 0.151263046437755%	0.216412	1	Zm00001eb111690;Zm00001eb248540	K15095+K15095
Carbon metabolism	ko01200	28 out of 577 4.8526863084922%	549 out of 13222 4.15217062471638%	0.220982	1	Zm00001eb283570;Zm00001eb006770;Zm00001eb246370;Zm00001eb184000;Zm00001eb018220;Zm00001eb345610;Zm00001eb334430;Zm00001eb041730;Zm00001eb028030;Zm00001eb313780;Zm00001eb128890;novel.7430;Zm00001eb152190;Zm00001eb370590;Zm00001eb197410;Zm00001eb079170;Zm00001eb421480;Zm00001eb377870;Zm00001eb367890;novel.14949;Zm00001eb409740;Zm00001eb070280;Zm00001eb238900;Zm00001eb368990;Zm00001eb196320;Zm00001e…	K00029+K00121+K00134+K00134+K00234+K00382+K00626+K00627+K00814+K00814+K00873+K01070+K01455+K01595+K01602+K01638+K01689+K01689+K01803+K01834+K05605+K11517+K14455+K15633+K15634+K15919+K19269+K23146
Pyruvate metabolism	ko00620	11 out of 577 1.90641247833622%	197 out of 13222 1.48994100741189%	0.242623	1	Zm00001eb429390;Zm00001eb290330;Zm00001eb283570;Zm00001eb006770;Zm00001eb380260;Zm00001eb345610;Zm00001eb334430;Zm00001eb041730;Zm00001eb128890;Zm00001eb370590;Zm00001eb079170	K00002+K00002+K00029+K00121+K00128+K00382+K00626+K00627+K00873+K01595+K01638
Propanoate metabolism	ko00640	4 out of 577 0.693240901213172%	58 out of 13222 0.43866283466949%	0.246525	1	Zm00001eb117100;Zm00001eb345610;Zm00001eb409740;Zm00001eb224720	K00167+K00382+K05605+K23146
Carbon fixation in photosynthetic organisms	ko00710	9 out of 577 1.55979202772964%	157 out of 13222 1.18741491453638%	0.247503	1	Zm00001eb283570;Zm00001eb246370;Zm00001eb184000;Zm00001eb028030;Zm00001eb313780;Zm00001eb370590;Zm00001eb197410;Zm00001eb367890;Zm00001eb238900	K00029+K00134+K00134+K00814+K00814+K01595+K01602+K01803+K14455
Tropane, piperidine and pyridine alkaloid biosynthesis	ko00960	2 out of 577 0.346620450606586%	25 out of 13222 0.189078808047194%	0.298381	1	Zm00001eb420190;Zm00001eb238900	K00276+K14455
Limonene and pinene degradation	ko00903	1 out of 577 0.173310225303293%	8 out of 13222 0.0605052185751021%	0.300268	1	Zm00001eb380260	K00128
Tyrosine metabolism	ko00350	4 out of 577 0.693240901213172%	64 out of 13222 0.484041748600817%	0.305271	1	Zm00001eb006770;Zm00001eb420190;Zm00001eb416700;Zm00001eb238900	K00121+K00276+K01593+K14455
Carotenoid biosynthesis	ko00906	6 out of 577 1.03986135181976%	106 out of 13222 0.801694146120103%	0.316903	1	Zm00001eb367770;novel.17527;Zm00001eb321780;Zm00001eb188280;Zm00001eb322810;Zm00001eb176720	K02291+K02291+K09838+K09840+K09843+K09843
Lysine degradation	ko00310	6 out of 577 1.03986135181976%	107 out of 13222 0.809257298441991%	0.324655	1	Zm00001eb380260;Zm00001eb345610;Zm00001eb334430;Zm00001eb142610;Zm00001eb271490;Zm00001eb132780	K00128+K00382+K00626+K11420+K11430+K24405
Glycine, serine and threonine metabolism	ko00260	9 out of 577 1.55979202772964%	172 out of 13222 1.3008621993647%	0.336801	1	Zm00001eb021500;Zm00001eb420190;Zm00001eb345610;Zm00001eb409360;novel.14949;Zm00001eb387730;Zm00001eb368990;Zm00001eb196320;Zm00001eb299920	K00108+K00276+K00382+K01695+K01834+K06001+K15633+K15634+K15919
Phosphatidylinositol signaling system	ko04070	8 out of 577 1.38648180242634%	151 out of 13222 1.14203600060505%	0.338597	1	Zm00001eb020260;Zm00001eb076550;novel.14024;Zm00001eb016910;Zm00001eb395970;Zm00001eb111990;novel.16559;novel.16560	K00901+K00921+K00981+K02183+K02183+K05857+K19801+K19801
Betalain biosynthesis	ko00965	1 out of 577 0.173310225303293%	10 out of 13222 0.0756315232188776%	0.360045	1	Zm00001eb416700	K01593
Biosynthesis of amino acids	ko01230	23 out of 577 3.98613518197574%	484 out of 13222 3.66056572379368%	0.366479	1	Zm00001eb246370;Zm00001eb184000;Zm00001eb028030;Zm00001eb313780;Zm00001eb074240;Zm00001eb128890;Zm00001eb055320;Zm00001eb039310;Zm00001eb175970;Zm00001eb421480;Zm00001eb377870;Zm00001eb409360;Zm00001eb367890;novel.14949;Zm00001eb253820;Zm00001eb009090;Zm00001eb190340;Zm00001eb387730;Zm00001eb008180;Zm00001eb289500;Zm00001eb238900;Zm00001eb368990;Zm00001eb196320	K00134+K00134+K00814+K00814+K00826+K00873+K01658+K01687+K01687+K01689+K01689+K01695+K01803+K01834+K01915+K01915+K01915+K06001+K10206+K12657+K14455+K15633+K15634
alpha-Linolenic acid metabolism	ko00592	5 out of 577 0.866551126516464%	93 out of 13222 0.703373165935562%	0.382819	1	Zm00001eb102290;Zm00001eb373050;Zm00001eb131870;Zm00001eb373030;Zm00001eb285730	K00224+K05894+K05894+K05894+K10527
Glucosinolate biosynthesis	ko00966	1 out of 577 0.173310225303293%	12 out of 13222 0.0907578278626532%	0.414723	1	Zm00001eb074240	K00826
Steroid biosynthesis	ko00100	4 out of 577 0.693240901213172%	75 out of 13222 0.567236424141582%	0.415157	1	Zm00001eb307440;novel.8576;Zm00001eb362010;Zm00001eb392940	K01052+K01052+K14424+K23558
Fatty acid degradation	ko00071	5 out of 577 0.866551126516464%	97 out of 13222 0.733625775223113%	0.417715	1	Zm00001eb006770;Zm00001eb380260;Zm00001eb334430;Zm00001eb338170;Zm00001eb285730	K00121+K00128+K00626+K07517+K10527
2-Oxocarboxylic acid metabolism	ko01210	6 out of 577 1.03986135181976%	119 out of 13222 0.900015126304644%	0.418732	1	Zm00001eb028030;Zm00001eb313780;Zm00001eb074240;Zm00001eb039310;Zm00001eb175970;Zm00001eb238900	K00814+K00814+K00826+K01687+K01687+K14455
Glycerophospholipid metabolism	ko00564	11 out of 577 1.90641247833622%	235 out of 13222 1.77734079564362%	0.449799	1	Zm00001eb020260;novel.14024;Zm00001eb097160;Zm00001eb326890;Zm00001eb108950;Zm00001eb294690;Zm00001eb361620;Zm00001eb103650;Zm00001eb343120;Zm00001eb146140;Zm00001eb241920	K00901+K00981+K01115+K01126+K05929+K05929+K06124+K08730+K08730+K08730+K18696
ABC transporters	ko02010	7 out of 577 1.21317157712305%	147 out of 13222 1.1117833913175%	0.461841	1	Zm00001eb360840;Zm00001eb038710;Zm00001eb155860;Zm00001eb336810;Zm00001eb161780;Zm00001eb198490;Zm00001eb265830	K05658+K05658+K05658+K05674+K05681+K05681+K05681
Cysteine and methionine metabolism	ko00270	21 out of 577 3.63951473136915%	465 out of 13222 3.51686582967781%	0.467826	1	Zm00001eb151780;novel.3832;Zm00001eb074240;novel.4013;novel.5317;novel.10634;novel.12392;novel.14979;novel.17187;novel.2601;novel.3462;Zm00001eb425830;Zm00001eb184470;Zm00001eb121190;Zm00001eb418090;Zm00001eb357070;Zm00001eb314610;Zm00001eb331330;Zm00001eb052890;Zm00001eb238900;Zm00001eb073290	K00547+K00558+K00826+K01251+K01251+K01251+K01251+K01251+K01251+K01251+K01251+K01611+K01611+K01762+K05933+K05933+K05933+K05953+K05953+K14455+K20772
Glycosylphosphatidylinositol (GPI)-anchor biosynthesis	ko00563	2 out of 577 0.346620450606586%	37 out of 13222 0.279836635909847%	0.484459	1	Zm00001eb096280;Zm00001eb229730	K05284+K05286
Phenylalanine metabolism	ko00360	3 out of 577 0.519930675909879%	63 out of 13222 0.476478596278929%	0.522831	1	Zm00001eb420190;Zm00001eb416700;Zm00001eb238900	K00276+K01593+K14455
Fructose and mannose metabolism	ko00051	6 out of 577 1.03986135181976%	133 out of 13222 1.00589925881107%	0.525978	1	Zm00001eb280120;Zm00001eb148030;Zm00001eb367780;Zm00001eb367890;Zm00001eb261380;Zm00001eb157610	K00895+K00966+K00966+K01803+K19355+K19355
Phenylalanine, tyrosine and tryptophan biosynthesis	ko00400	4 out of 577 0.693240901213172%	88 out of 13222 0.665557404326123%	0.539078	1	Zm00001eb055320;Zm00001eb409360;Zm00001eb387730;Zm00001eb238900	K01658+K01695+K06001+K14455
Arachidonic acid metabolism	ko00590	2 out of 577 0.346620450606586%	41 out of 13222 0.310089245197398%	0.539567	1	Zm00001eb078570;Zm00001eb335970	K00079+K18592
Butanoate metabolism	ko00650	3 out of 577 0.519930675909879%	66 out of 13222 0.499168053244592%	0.554517	1	Zm00001eb334430;Zm00001eb399220;Zm00001eb081550	K00626+K01580+K01580
Fatty acid biosynthesis	ko00061	4 out of 577 0.693240901213172%	95 out of 13222 0.718499470579337%	0.600051	1	Zm00001eb108670;Zm00001eb309910;Zm00001eb176310;Zm00001eb278580	K00059+K00059+K00208+K09458
Riboflavin metabolism	ko00740	2 out of 577 0.346620450606586%	46 out of 13222 0.347905006806837%	0.60252	1	Zm00001eb244650;Zm00001eb245110	K14652+K14652
Glycerolipid metabolism	ko00561	8 out of 577 1.38648180242634%	192 out of 13222 1.45212524580245%	0.603945	1	Zm00001eb429390;Zm00001eb290330;Zm00001eb380260;Zm00001eb068580;Zm00001eb020260;Zm00001eb055430;Zm00001eb130610;Zm00001eb034810	K00002+K00002+K00128+K00864+K00901+K01054+K01054+K03715
Various types of N-glycan biosynthesis	ko00513	3 out of 577 0.519930675909879%	71 out of 13222 0.536983814854031%	0.604432	1	Zm00001eb192260;Zm00001eb405440;Zm00001eb266300	K00736+K07441+K12373
Biosynthesis of nucleotide sugars	ko01250	8 out of 577 1.38648180242634%	197 out of 13222 1.48994100741189%	0.632903	1	Zm00001eb230070;Zm00001eb148030;Zm00001eb367780;Zm00001eb176800;Zm00001eb056340;Zm00001eb054980;Zm00001eb208110;Zm00001eb396490	K00963+K00966+K00966+K00975+K00975+K01835+K12446+K12448
Circadian rhythm - plant	ko04712	10 out of 577 1.73310225303293%	247 out of 13222 1.86809862350628%	0.641401	1	novel.11221;Zm00001eb414270;Zm00001eb334500;novel.3078;Zm00001eb108630;Zm00001eb417830;Zm00001eb072870;Zm00001eb367300;Zm00001eb228670;Zm00001eb187450	K03097+K12115+K12126+K12129+K12133+K12133+K12133+K12133+K12133+K12133
Ubiquitin mediated proteolysis	ko04120	13 out of 577 2.25303292894281%	329 out of 13222 2.48827711390107%	0.683472	1	Zm00001eb340310;Zm00001eb403730;Zm00001eb139790;Zm00001eb414990;Zm00001eb097550;Zm00001eb208220;Zm00001eb309020;novel.11113;Zm00001eb371590;Zm00001eb243070;Zm00001eb010210;Zm00001eb016750;novel.16968	K03363+K03364+K03364+K03869+K06689+K06689+K06689+K08770+K09561+K09561+K09561+K10144+K10570
Nicotinate and nicotinamide metabolism	ko00760	2 out of 577 0.346620450606586%	54 out of 13222 0.408410225381939%	0.689327	1	Zm00001eb231550;Zm00001eb091060	K00278+K00858
Histidine metabolism	ko00340	1 out of 577 0.173310225303293%	29 out of 13222 0.219331417334745%	0.726209	1	Zm00001eb380260	K00128
One carbon pool by folate	ko00670	1 out of 577 0.173310225303293%	29 out of 13222 0.219331417334745%	0.726209	1	Zm00001eb404490	K01433
Viral life cycle - HIV-1	ko03250	3 out of 577 0.519930675909879%	86 out of 13222 0.650431099682348%	0.730804	1	Zm00001eb226170;Zm00001eb033690;Zm00001eb231420	K12194+K14398+K15188
Inositol phosphate metabolism	ko00562	7 out of 577 1.21317157712305%	191 out of 13222 1.44456209348056%	0.733537	1	Zm00001eb076550;Zm00001eb367890;Zm00001eb008360;Zm00001eb111990;novel.16559;novel.16560;Zm00001eb403330	K00921+K01803+K01858+K05857+K19801+K19801+K24221
Sphingolipid metabolism	ko00600	5 out of 577 0.866551126516464%	142 out of 13222 1.07396762970806%	0.748018	1	Zm00001eb152540;Zm00001eb139130;Zm00001eb385210;Zm00001eb011050;Zm00001eb266300	K12309+K12309+K12309+K12309+K12373
Glycosphingolipid biosynthesis - globo and isoglobo series	ko00603	1 out of 577 0.173310225303293%	31 out of 13222 0.234457721978521%	0.749635	1	Zm00001eb266300	K12373
Lysine biosynthesis	ko00300	1 out of 577 0.173310225303293%	32 out of 13222 0.242020874300408%	0.760586	1	Zm00001eb008180	K10206
Linoleic acid metabolism	ko00591	1 out of 577 0.173310225303293%	34 out of 13222 0.257147178944184%	0.781075	1	Zm00001eb144960	K15718
Citrate cycle (TCA cycle)	ko00020	4 out of 577 0.693240901213172%	133 out of 13222 1.00589925881107%	0.837909	1	Zm00001eb018220;Zm00001eb345610;Zm00001eb041730;novel.10104	K00234+K00382+K00627+K01648
Photosynthesis	ko00195	6 out of 577 1.03986135181976%	194 out of 13222 1.46725155044623%	0.855608	1	Zm00001eb204410;Zm00001eb213670;Zm00001eb299990;Zm00001eb336580;Zm00001eb273380;Zm00001eb101660	K02636+K02694+K02698+K02699+K02716+K08905
SNARE interactions in vesicular transport	ko04130	2 out of 577 0.346620450606586%	79 out of 13222 0.597489033429133%	0.865168	1	Zm00001eb264830;Zm00001eb362460	K08486+K08516
N-Glycan biosynthesis	ko00510	2 out of 577 0.346620450606586%	82 out of 13222 0.620178490394797%	0.878628	1	Zm00001eb192260;Zm00001eb405440	K00736+K07441
Pyrimidine metabolism	ko00240	4 out of 577 0.693240901213172%	145 out of 13222 1.09665708667373%	0.882621	1	Zm00001eb135540;Zm00001eb375490;Zm00001eb418760;Zm00001eb426620	K00876+K10807+K13800+K16904
Ascorbate and aldarate metabolism	ko00053	4 out of 577 0.693240901213172%	145 out of 13222 1.09665708667373%	0.882621	1	Zm00001eb429390;Zm00001eb290330;Zm00001eb380260;Zm00001eb358310	K00002+K00002+K00128+K17744
Ubiquinone and other terpenoid-quinone biosynthesis	ko00130	2 out of 577 0.346620450606586%	86 out of 13222 0.650431099682348%	0.894649	1	Zm00001eb282340;Zm00001eb386720	K03809+K09833
Sulfur metabolism	ko00920	1 out of 577 0.173310225303293%	57 out of 13222 0.431099682347602%	0.921831	1	Zm00001eb166390	K00860
Aminoacyl-tRNA biosynthesis	ko00970	2 out of 577 0.346620450606586%	100 out of 13222 0.756315232188776%	0.936492	1	Zm00001eb003350;Zm00001eb219500	K01885+K04567
Pentose phosphate pathway	ko00030	2 out of 577 0.346620450606586%	111 out of 13222 0.839509907729542%	0.957752	1	Zm00001eb280120;Zm00001eb054980	K00895+K01835
Nucleotide metabolism	ko01232	4 out of 577 0.693240901213172%	187 out of 13222 1.41430948419301%	0.965789	1	Zm00001eb135540;Zm00001eb375490;Zm00001eb418760;Zm00001eb426620	K00876+K10807+K13800+K16904
Ether lipid metabolism	ko00565	1 out of 577 0.173310225303293%	76 out of 13222 0.57479957646347%	0.96666	1	Zm00001eb097160	K01115
Oxidative phosphorylation	ko00190	8 out of 577 1.38648180242634%	326 out of 13222 2.46558765693541%	0.975824	1	Zm00001eb018220;Zm00001eb434320;Zm00001eb000570;Zm00001eb192290;Zm00001eb317300;Zm00001eb413480;novel.6007;Zm00001eb137740	K00234+K01507+K01535+K01535+K01535+K02155+K02155+K03955
RNA degradation	ko03018	8 out of 577 1.38648180242634%	328 out of 13222 2.48071396157919%	0.977033	1	Zm00001eb179840;Zm00001eb421480;Zm00001eb377870;Zm00001eb101990;Zm00001eb010540;Zm00001eb117110;Zm00001eb381220;Zm00001eb397530	K01148+K01689+K01689+K04043+K04077+K12581+K12602+K13126
Proteasome	ko03050	2 out of 577 0.346620450606586%	130 out of 13222 0.983209801845409%	0.979449	1	Zm00001eb368340;novel.7340	K03030+K11599
Purine metabolism	ko00230	4 out of 577 0.693240901213172%	208 out of 13222 1.57313568295265%	0.982395	1	Zm00001eb166390;Zm00001eb395000;Zm00001eb054980;Zm00001eb375490	K00860+K00951+K01835+K10807
Mismatch repair	ko03430	3 out of 577 0.519930675909879%	177 out of 13222 1.33867796097413%	0.985048	1	Zm00001eb220610;Zm00001eb346080;Zm00001eb043670	K07456+K07466+K07466
Peroxisome	ko04146	3 out of 577 0.519930675909879%	178 out of 13222 1.34624111329602%	0.985564	1	Zm00001eb285090;Zm00001eb378880;Zm00001eb070280	K04564+K04564+K11517
Ribosome biogenesis in eukaryotes	ko03008	3 out of 577 0.519930675909879%	189 out of 13222 1.42943578883679%	0.990226	1	Zm00001eb331260;novel.11221;Zm00001eb082970	K01164+K03097+K14525
Homologous recombination	ko03440	3 out of 577 0.519930675909879%	190 out of 13222 1.43699894115867%	0.99057	1	Zm00001eb005010;Zm00001eb346080;Zm00001eb043670	K03165+K07466+K07466
Phagosome	ko04145	3 out of 577 0.519930675909879%	192 out of 13222 1.45212524580245%	0.991222	1	Zm00001eb076550;Zm00001eb413480;novel.6007	K00921+K02155+K02155
Terpenoid backbone biosynthesis	ko00900	1 out of 577 0.173310225303293%	110 out of 13222 0.831946755407654%	0.992766	1	Zm00001eb334430	K00626
DNA replication	ko03030	3 out of 577 0.519930675909879%	205 out of 13222 1.55044622598699%	0.994513	1	Zm00001eb346080;Zm00001eb043670;Zm00001eb072560	K07466+K07466+K10742
Nucleotide excision repair	ko03420	3 out of 577 0.519930675909879%	205 out of 13222 1.55044622598699%	0.994513	1	Zm00001eb346080;Zm00001eb043670;novel.16968	K07466+K07466+K10570
Endocytosis	ko04144	9 out of 577 1.55979202772964%	430 out of 13222 3.25215549841174%	0.996555	1	Zm00001eb097160;Zm00001eb012470;Zm00001eb133480;Zm00001eb217010;Zm00001eb148420;Zm00001eb226170;Zm00001eb191930;Zm00001eb015390;Zm00001eb246220	K01115+K03283+K03283+K03283+K03283+K12194+K12471+K12486+K18584
RNA polymerase	ko03020	1 out of 577 0.173310225303293%	149 out of 13222 1.12690969596128%	0.998753	1	Zm00001eb369320	K03013
mRNA surveillance pathway	ko03015	3 out of 577 0.519930675909879%	291 out of 13222 2.20087732566934%	0.999789	1	Zm00001eb397530;Zm00001eb071940;Zm00001eb033690	K13126+K14326+K14398
Spliceosome	ko03040	7 out of 577 1.21317157712305%	467 out of 13222 3.53199213432159%	0.999874	1	Zm00001eb012470;Zm00001eb133480;Zm00001eb217010;Zm00001eb148420;Zm00001eb378600;Zm00001eb078370;novel.6334	K03283+K03283+K03283+K03283+K11094+K12817+K12837
Nucleocytoplasmic transport	ko03013	2 out of 577 0.346620450606586%	265 out of 13222 2.00423536530026%	0.999913	1	Zm00001eb071940;novel.4113	K14326+K20223
Ribosome	ko03010	3 out of 577 0.519930675909879%	729 out of 13222 5.51353804265618%	1	1	Zm00001eb170700;Zm00001eb398620;novel.6366	K02896+K02904+K02975
