# Supplementary material for: Integrated Transcriptome and Metabolome Analysis Reveals Mechanism of Flavonoid Synthesis During Low-Temperature Storage of Sweet Corn Kernels
Source: Foods. 2024 Dec 12;13(24):4025. doi: 10.3390/foods13244025 (PMC11727310; doi:10.3390/foods13244025)
Supplement: Supplementary file 1 [file foods-13-04025-s001.zip › Supplemental/Table S5-cor KEGG.xlsx]

## Sheet: Sheet1
Table S5. KEGG enrichment analysis of common DEGs and common DAMs at three time point under low temperature treatment.
KEGG_map	Description	DiffRatio_meta	BgRatio_meta	P-value_meta	Adjusted P-value_meta	Index_meta	CID_meta	Count_meta	DiffRatio_gene	BgRatio_gene	P-value_gene	Adjusted P-value_gene	Index_gene	KO_gene	Count_gene
ko01110	Biosynthesis of secondary metabolites	12/27	169/440	0.318695	1	pme2292;MWSHY0145;pmb0064;mws0032;pmn001689;mws0005;pme1210;Lmtn004049;pme0075;Lmdn006025;pme2063;MWSHY0066	C00134+C05631+C04831+C10107+C21924+C00398+C00073+C06082+C00624+C12631+C15545+C01617	12	190/577	2896/13222	2.77199e-10	3.32639e-08	Zm00001eb429390;Zm00001eb290330;Zm00001eb108670;Zm00001eb309910;Zm00001eb413850;Zm00001eb006770;Zm00001eb380260;Zm00001eb246370;Zm00001eb184000;Zm00001eb117100;Zm00001eb176310;Zm00001eb022870;Zm00001eb220940;Zm00001eb102290;Zm00001eb018220;Zm00001eb420190;Zm00001eb337910;Zm00001eb345610;Zm00001eb131000;Zm00001eb264870;Zm00001eb047120;Zm00001eb043100;Zm00001eb431400;Zm00001eb330540;Zm00001eb383830…	K00002+K00002+K00059+K00059+K00083+K00121+K00128+K00134+K00134+K00167+K00208+K00218+K00218+K00224+K00234+K00276+K00279+K00382+K00430+K00430+K00430+K00430+K00430+K00430+K00430+K00430+K00430+K00430+K00430+K00430+K00430+K00430+K00430+K00547+K00626+K00627+K00696+K00703+K00791+K00791+K00826+K00873+K00895+K00901+K00963+K00966+K00966+K00975+K00975+K00981+K01087+K01087+K01115+K01176+K01176+K01176+K01177+…	190
ko01100	Metabolic pathways	19/27	332/440	0.808843	1	pme2292;MWSHY0145;pme1306;mws0005;pme1210;pmb1754;pme1975;mws0609;Lmtn004049;mws0884;mws0863;mws0576;pme0075;Lmdn006025;pme2063;pme2563;mws0675;Zmgn002106;MWSHY0066	C00134+C05631+C00627+C00398+C00073+C00588+C00383+C00942+C06082+C00575+C00673+C01089+C00624+C12631+C15545+C00669+C00455+C03519+C01617	19	301/577	5523/13222	1.72437e-07	2.06924e-05	Zm00001eb429390;Zm00001eb290330;Zm00001eb283570;Zm00001eb108670;Zm00001eb309910;Zm00001eb078570;Zm00001eb413850;Zm00001eb021500;Zm00001eb006770;Zm00001eb380260;Zm00001eb246370;Zm00001eb184000;Zm00001eb117100;Zm00001eb176310;Zm00001eb022870;Zm00001eb220940;Zm00001eb018220;Zm00001eb420190;Zm00001eb231550;Zm00001eb345610;Zm00001eb131000;Zm00001eb264870;Zm00001eb047120;Zm00001eb043100;Zm00001eb431400…	K00002+K00002+K00029+K00059+K00059+K00079+K00083+K00108+K00121+K00128+K00134+K00134+K00167+K00208+K00218+K00218+K00234+K00276+K00278+K00382+K00430+K00430+K00430+K00430+K00430+K00430+K00430+K00430+K00430+K00430+K00430+K00430+K00430+K00430+K00430+K00485+K00485+K00547+K00558+K00626+K00627+K00696+K00703+K00736+K00791+K00791+K00799+K00799+K00799+K00799+K00799+K00799+K00799+K00799+K00814+K00814+K00826+…	301
ko00999	Biosynthesis of various plant secondary metabolites	1/27	20/440	0.726284	1	pme1210	C00073	1	11/577	108/13222	0.00744193	0.893032	Zm00001eb285520;Zm00001eb411680;Zm00001eb411380;Zm00001eb057250;Zm00001eb334460;Zm00001eb077490;Zm00001eb329520;Zm00001eb331330;Zm00001eb052890;Zm00001eb081570;Zm00001eb234750	K01188+K01188+K01188+K01188+K05350+K05350+K05350+K05953+K05953+K22374+K23279	11
ko00410	beta-Alanine metabolism	1/27	13/440	0.566158	1	pme1975	C00383	1	9/577	81/13222	0.00858281	1	Zm00001eb380260;Zm00001eb420190;Zm00001eb399220;Zm00001eb081550;Zm00001eb409740;Zm00001eb155140;Zm00001eb413630;Zm00001eb074140;Zm00001eb224720	K00128+K00276+K01580+K01580+K05605+K12259+K13366+K17839+K23146	9
ko00402	Benzoxazinoid biosynthesis	1/27	3/440	0.173395	1	pmb0064	C04831	1	9/577	85/13222	0.0116292	1	Zm00001eb060890;Zm00001eb260010;Zm00001eb260220;Zm00001eb165550;Zm00001eb078290;Zm00001eb063070;Zm00001eb116010;Zm00001eb191590;Zm00001eb040570	K13222+K13224+K13224+K13224+K13224+K13227+K13229+K13230+K13230	9
ko00941	Flavonoid biosynthesis	5/27	27/440	0.0187038	0.710744	MWSHY0145;mws0032;Lmzp002365;mws1179;MWSHY0066	C05631+C10107+C16422+C09099+C01617	5	11/577	117/13222	0.0132056	1	Zm00001eb062510;Zm00001eb229190;Zm00001eb367120;Zm00001eb404800;Zm00001eb071110;Zm00001eb196300;Zm00001eb095790;novel.15285;Zm00001eb225320;Zm00001eb394220;Zm00001eb400190	K01859+K05277+K05280+K13065+K13065+K13065+K13065+K13065+K13082+K13083+K22440	11
ko00330	Arginine and proline metabolism	1/27	20/440	0.726284	1	pme2292	C00134	1	9/577	102/13222	0.0339789	1	Zm00001eb380260;Zm00001eb319850;Zm00001eb425830;Zm00001eb184470;Zm00001eb155140;Zm00001eb289500;Zm00001eb413630;Zm00001eb238900;Zm00001eb074140	K00128+K01581+K01611+K01611+K12259+K12657+K13366+K14455+K17839	9
ko00380	Tryptophan metabolism	1/27	17/440	0.666231	1	mws0005	C00398	1	9/577	106/13222	0.0419137	1	Zm00001eb380260;Zm00001eb345610;Zm00001eb334430;Zm00001eb416700;Zm00001eb419450;Zm00001eb409250;Zm00001eb172420;Zm00001eb103380;Zm00001eb103390	K00128+K00382+K00626+K01593+K11816+K11816+K13066+K24541+K24541	9
ko01212	Fatty acid metabolism	1/27	2/440	0.119093	1	pme1975	C00383	1	11/577	149/13222	0.0615472	1	Zm00001eb108670;Zm00001eb309910;Zm00001eb176310;Zm00001eb334430;Zm00001eb278580;Zm00001eb409700;Zm00001eb442020;Zm00001eb188990;Zm00001eb300860;Zm00001eb409690;Zm00001eb285730	K00059+K00059+K00208+K00626+K09458+K10256+K10256+K10256+K10256+K10256+K10527	11
ko04075	Plant hormone signal transduction	1/27	5/440	0.272493	1	Lmtn004049	C06082	1	56/577	1053/13222	0.0695801	1	Zm00001eb334500;Zm00001eb273370;Zm00001eb206980;Zm00001eb204660;Zm00001eb015890;Zm00001eb232500;novel.12416;Zm00001eb170530;Zm00001eb056280;Zm00001eb299370;Zm00001eb048740;Zm00001eb026490;Zm00001eb339990;Zm00001eb193620;Zm00001eb271530;Zm00001eb276990;Zm00001eb295580;Zm00001eb401510;Zm00001eb006610;Zm00001eb227100;Zm00001eb152200;Zm00001eb088260;Zm00001eb241870;Zm00001eb390100;Zm00001eb256180;Zm0…	K12126+K13415+K13415+K13415+K13415+K13415+K13415+K13422+K13449+K13449+K13464+K13946+K14431+K14432+K14484+K14484+K14484+K14485+K14485+K14486+K14487+K14488+K14488+K14488+K14488+K14488+K14489+K14490+K14491+K14491+K14491+K14491+K14492+K14492+K14493+K14493+K14493+K14493+K14494+K14494+K14494+K14494+K14495+K14496+K14496+K14497+K14497+K14500+K14500+K14503+K14505+K14506+K14509+K14509+K16189+K16189	56
ko00944	Flavone and flavonol biosynthesis	1/27	19/440	0.707527	1	mws0032	C10107	1	5/577	52/13222	0.0753677	1	Zm00001eb367120;Zm00001eb394220;Zm00001eb291890;Zm00001eb111270;Zm00001eb107760	K05280+K13083+K22771+K22772+K22772	5
ko01040	Biosynthesis of unsaturated fatty acids	1/27	12/440	0.536946	1	mws0397	C06428	1	5/577	57/13222	0.102188	1	Zm00001eb409700;Zm00001eb442020;Zm00001eb188990;Zm00001eb300860;Zm00001eb409690	K10256+K10256+K10256+K10256+K10256	5
ko01240	Biosynthesis of cofactors	3/27	58/440	0.718329	1	pme1306;pme1210;pme2563	C00627+C00073+C00669	3	27/577	482/13222	0.109798	1	Zm00001eb429390;Zm00001eb290330;Zm00001eb108670;Zm00001eb309910;Zm00001eb380260;Zm00001eb176310;Zm00001eb231550;Zm00001eb345610;Zm00001eb074240;Zm00001eb091060;Zm00001eb230070;Zm00001eb148030;Zm00001eb367780;Zm00001eb067370;Zm00001eb244110;Zm00001eb003350;Zm00001eb358850;Zm00001eb159150;Zm00001eb044210;Zm00001eb282340;Zm00001eb278580;Zm00001eb386720;Zm00001eb418760;Zm00001eb244650;Zm00001eb245110…	K00002+K00002+K00059+K00059+K00128+K00208+K00278+K00382+K00826+K00858+K00963+K00966+K00966+K01495+K01772+K01885+K01930+K02303+K02492+K03809+K09458+K09833+K13800+K14652+K14652+K17744+K20457	27
ko00908	Zeatin biosynthesis	1/27	12/440	0.536946	1	pme2063	C15545	1	6/577	76/13222	0.113927	1	Zm00001eb337910;Zm00001eb139980;Zm00001eb271810;Zm00001eb190850;Zm00001eb238120;Zm00001eb042870	K00279+K00791+K00791+K10717+K13496+K13496	6
ko00220	Arginine biosynthesis	1/27	11/440	0.505846	1	pme0075	C00624	1	6/577	77/13222	0.119291	1	Zm00001eb028030;Zm00001eb313780;Zm00001eb253820;Zm00001eb009090;Zm00001eb190340;Zm00001eb238900	K00814+K00814+K01915+K01915+K01915+K14455	6
ko00480	Glutathione metabolism	2/27	12/440	0.163739	1	pme2292;pme2563	C00134+C00669	2	12/577	192/13222	0.134742	1	Zm00001eb002790;Zm00001eb002800;Zm00001eb256380;Zm00001eb142220;Zm00001eb021590;Zm00001eb002780;Zm00001eb141060;Zm00001eb141010;Zm00001eb319850;Zm00001eb375490;Zm00001eb328770;Zm00001eb335970	K00799+K00799+K00799+K00799+K00799+K00799+K00799+K00799+K01581+K10807+K11188+K18592	12
ko00960	Tropane, piperidine and pyridine alkaloid biosynthesis	1/27	10/440	0.472738	1	pme2292	C00134	1	2/577	25/13222	0.298381	1	Zm00001eb420190;Zm00001eb238900	K00276+K14455	2
ko00906	Carotenoid biosynthesis	1/27	1/440	0.0613636	1	Lmtn004049	C06082	1	6/577	106/13222	0.316903	1	Zm00001eb367770;novel.17527;Zm00001eb321780;Zm00001eb188280;Zm00001eb322810;Zm00001eb176720	K02291+K02291+K09838+K09840+K09843+K09843	6
ko01230	Biosynthesis of amino acids	2/27	53/440	0.861574	1	pme1210;pme0075	C00073+C00624	2	23/577	484/13222	0.366479	1	Zm00001eb246370;Zm00001eb184000;Zm00001eb028030;Zm00001eb313780;Zm00001eb074240;Zm00001eb128890;Zm00001eb055320;Zm00001eb039310;Zm00001eb175970;Zm00001eb421480;Zm00001eb377870;Zm00001eb409360;Zm00001eb367890;novel.14949;Zm00001eb253820;Zm00001eb009090;Zm00001eb190340;Zm00001eb387730;Zm00001eb008180;Zm00001eb289500;Zm00001eb238900;Zm00001eb368990;Zm00001eb196320	K00134+K00134+K00814+K00814+K00826+K00873+K01658+K01687+K01687+K01689+K01689+K01695+K01803+K01834+K01915+K01915+K01915+K06001+K10206+K12657+K14455+K15633+K15634	23
ko00592	alpha-Linolenic acid metabolism	1/27	9/440	0.437501	1	pmn001689	C21924	1	5/577	93/13222	0.382819	1	Zm00001eb102290;Zm00001eb373050;Zm00001eb131870;Zm00001eb373030;Zm00001eb285730	K00224+K05894+K05894+K05894+K10527	5
ko00966	Glucosinolate biosynthesis	1/27	7/440	0.360099	1	pme1210	C00073	1	1/577	12/13222	0.414723	1	Zm00001eb074240	K00826	1
ko01210	2-Oxocarboxylic acid metabolism	2/27	28/440	0.526292	1	pme1210;pme0075	C00073+C00624	2	6/577	119/13222	0.418732	1	Zm00001eb028030;Zm00001eb313780;Zm00001eb074240;Zm00001eb039310;Zm00001eb175970;Zm00001eb238900	K00814+K00814+K00826+K01687+K01687+K14455	6
ko00564	Glycerophospholipid metabolism	1/27	7/440	0.360099	1	pmb1754	C00588	1	11/577	235/13222	0.449799	1	Zm00001eb020260;novel.14024;Zm00001eb097160;Zm00001eb326890;Zm00001eb108950;Zm00001eb294690;Zm00001eb361620;Zm00001eb103650;Zm00001eb343120;Zm00001eb146140;Zm00001eb241920	K00901+K00981+K01115+K01126+K05929+K05929+K06124+K08730+K08730+K08730+K18696	11
ko02010	ABC transporters	1/27	49/440	0.96283	1	pme2292	C00134	1	7/577	147/13222	0.461841	1	Zm00001eb360840;Zm00001eb038710;Zm00001eb155860;Zm00001eb336810;Zm00001eb161780;Zm00001eb198490;Zm00001eb265830	K05658+K05658+K05658+K05674+K05681+K05681+K05681	7
ko00270	Cysteine and methionine metabolism	1/27	21/440	0.74388	1	pme1210	C00073	1	21/577	465/13222	0.467826	1	Zm00001eb151780;novel.3832;Zm00001eb074240;novel.4013;novel.5317;novel.10634;novel.12392;novel.14979;novel.17187;novel.2601;novel.3462;Zm00001eb425830;Zm00001eb184470;Zm00001eb121190;Zm00001eb418090;Zm00001eb357070;Zm00001eb314610;Zm00001eb331330;Zm00001eb052890;Zm00001eb238900;Zm00001eb073290	K00547+K00558+K00826+K01251+K01251+K01251+K01251+K01251+K01251+K01251+K01251+K01611+K01611+K01762+K05933+K05933+K05933+K05953+K05953+K14455+K20772	21
ko00360	Phenylalanine metabolism	1/27	19/440	0.707527	1	Zmgn002106	C03519	1	3/577	63/13222	0.522831	1	Zm00001eb420190;Zm00001eb416700;Zm00001eb238900	K00276+K01593+K14455	3
ko00650	Butanoate metabolism	1/27	10/440	0.472738	1	mws0576	C01089	1	3/577	66/13222	0.554517	1	Zm00001eb334430;Zm00001eb399220;Zm00001eb081550	K00626+K01580+K01580	3
ko00061	Fatty acid biosynthesis	1/27	5/440	0.272493	1	pme1975	C00383	1	4/577	95/13222	0.600051	1	Zm00001eb108670;Zm00001eb309910;Zm00001eb176310;Zm00001eb278580	K00059+K00059+K00208+K09458	4
ko00760	Nicotinate and nicotinamide metabolism	1/27	17/440	0.666231	1	mws0675	C00455	1	2/577	54/13222	0.689327	1	Zm00001eb231550;Zm00001eb091060	K00278+K00858	2
ko00591	Linoleic acid metabolism	1/27	19/440	0.707527	1	Lmbn003970	C14833	1	1/577	34/13222	0.781075	1	Zm00001eb144960	K15718	1
ko00240	Pyrimidine metabolism	1/27	22/440	0.760384	1	pme1975	C00383	1	4/577	145/13222	0.882621	1	Zm00001eb135540;Zm00001eb375490;Zm00001eb418760;Zm00001eb426620	K00876+K10807+K13800+K16904	4
ko00970	Aminoacyl-tRNA biosynthesis	1/27	18/440	0.687535	1	pme1210	C00073	1	2/577	100/13222	0.936492	1	Zm00001eb003350;Zm00001eb219500	K01885+K04567	2
ko00030	Pentose phosphate pathway	1/27	10/440	0.472738	1	mws0863	C00673	1	2/577	111/13222	0.957752	1	Zm00001eb280120;Zm00001eb054980	K00895+K01835	2
ko00230	Purine metabolism	2/27	24/440	0.442074	1	mws0609;mws0884	C00942+C00575	2	4/577	208/13222	0.982395	1	Zm00001eb166390;Zm00001eb395000;Zm00001eb054980;Zm00001eb375490	K00860+K00951+K01835+K10807	4
