# Supplementary material for: Integrated Transcriptome and Metabolome Analysis Reveals Mechanism of Flavonoid Synthesis During Low-Temperature Storage of Sweet Corn Kernels
Source: Foods. 2024 Dec 12;13(24):4025. doi: 10.3390/foods13244025 (PMC11727310; doi:10.3390/foods13244025)
Supplement: Supplementary file 1 [file foods-13-04025-s001.zip › Supplemental/Table s6-11 DEGs.xlsx]

## Sheet: Sheet1
Table S6. 11 common DEGs in the flavonoid biosynthesis pathway in sweet corn kernels during low temperature storage.
gene name	gene ID	annotation	D1_N1	D1_N2	D1_N3	D1_F1	D1_F2	D1_F3	D3_N1	D3_N2	D3_N3	D3_F1	D3_F2	D3_F3	D5_N1	D5_N2	D5_N3	D5_F1	D5_F2	D5_F3	Log2FC_D1	Type_D1	Log2FC_D3	Type_D3	Log2FC_D5	Type_D5
CHI	Zm00001eb062510	chalcone isomerase	60.4068	52.2527	79.537	14.0093	19.72	16.5693	39.0499	40.4435	35.362	15.6145	17.7626	16.425	44.6282	52.8753	53.0142	16.9419	21.435	19.0876	-1.91408	down	-1.17062	down	-1.24943	down
ANS	Zm00001eb229190	anthocyanidin synthase	0.6232	0.2098	0.2427	1.5839	1.4825	1.2403	0.2425	0.2525	0.1055	1.9084	1.3509	1.6257	0.3118	0.0333	0.6618	0.6893	1.3649	1.0925	2.02265	up	3.05963	up	1.77126	up
F3'H	Zm00001eb367120	flavonoid 3'-monooxygenase	7.2827	6.9243	5.2236	14.7205	17.2813	16.0607	6.5975	8.2029	7.9611	57.477	50.1168	52.3057	12.7704	10.0831	15.175	54.6672	57.2174	53.4933	1.32974	up	2.84757	up	2.25884	up
HCT1	Zm00001eb404800	shikimate O-hydroxycinnamoyltransferase	7.283	9.0094	7.4107	2.8185	5.2428	3.1433	10.038	8.8679	9.4741	4.1458	4.0968	3.1558	15.7473	15.0022	14.7599	2.4458	1.8698	2.0543	-1.06118	down	-1.28144	down	-2.6949	down
HCT2	Zm00001eb071110	shikimate O-hydroxycinnamoyltransferase	9.8351	7.3508	9.6004	2.7303	3.0053	2.3672	9.5919	12.9844	10.5994	1.0135	2.0248	1.6671	8.5275	6.582	7.0922	0.4595	0.2648	0.7951	-1.70409	down	-2.78196	down	-3.72923	down
HCT3	Zm00001eb196300	shikimate O-hydroxycinnamoyltransferase	9.2744	12.1946	9.9434	2.3719	3.151	2.0629	44.2144	36.4911	43.6513	3.9737	3.2748	2.3617	122.765	145.43	133.932	3.874	4.0688	3.1097	-2.0287	down	-3.65942	down	-5.04474	down
HCT4	Zm00001eb095790	shikimate O-hydroxycinnamoyltransferase	4.0898	4.0296	2.9303	1.0357	1.5893	0.8933	3.3269	3.7414	1.992	0.4909	0.8982	0.4318	7.6864	3.6089	6.7053	0.2979	0.744	0.3723	-1.63032	down	-2.27516	down	-3.53525	down
HCT5	novel.15285	shikimate O-hydroxycinnamoyltransferase	8.1276	6.8076	5.2325	0.5965	1.0599	0.7382	18.5877	14.7517	17.1932	1.8095	1.2907	0.8377	31.6301	29.7087	36.9282	1.0916	1.4089	1.0505	-3.05333	down	-3.64669	down	-4.65488	down
DFR	Zm00001eb225320	bifunctional dihydroflavonol 4-reductase/flavanone 4-reductase	6.3258	4.3575	5.0167	0.8542	1.3473	1.2007	7.8294	6.2479	8.1311	1.4397	1.4999	1.6438	17.6373	18.9657	17.2988	1.4924	1.0519	2.3076	-2.18542	down	-2.24539	down	-3.33548	down
F3'5'H	Zm00001eb394220	flavonoid 3',5'-hydroxylase	2.0767	2.6444	3.5566	0.4687	0.2697	0.3893	1.9875	3.1984	2.5671	0.5332	0.5119	0.3307	2.6806	1.7634	2.3875	0.6591	0.962	0.5514	-2.85173	down	-2.45526	down	-1.51071	down
NOMT	Zm00001eb400190	naringenin 7-O-methyltransferase	4.4871	3.317	3.3355	0	0	0	2.916	5.157	3.8047	0.1366	0.0463	0.0462	6.2495	7.0204	5.6149	0	0	0.0471	-8.76397	down	-5.65323	down	-8.39035	down
