# Supplementary material for: Integrated Transcriptome and Metabolome Analysis Reveals Mechanism of Flavonoid Synthesis During Low-Temperature Storage of Sweet Corn Kernels
Source: Foods. 2024 Dec 12;13(24):4025. doi: 10.3390/foods13244025 (PMC11727310; doi:10.3390/foods13244025)
Supplement: Supplementary file 1 [file foods-13-04025-s001.zip › Supplemental/Table s7-module0813.xlsx]

## Sheet: Sheet1
Table S7 Cluster dendrogram of all expressed genes in sweet corn kernels
geneID	Module	chr	start	end
Zm00001eb000170	black	chr1	550834	564766
Zm00001eb000420	black	chr1	1832425	1834566
Zm00001eb000630	black	chr1	2641853	2644732
Zm00001eb000770	black	chr1	2925178	2926144
Zm00001eb001010	black	chr1	3432419	3436408
Zm00001eb001290	black	chr1	3965228	3975390
Zm00001eb001810	black	chr1	5365242	5367385
Zm00001eb001840	black	chr1	5386927	5389230
Zm00001eb001870	black	chr1	5434423	5440930
Zm00001eb001880	black	chr1	5444640	5448668
Zm00001eb001980	black	chr1	5655021	5657414
Zm00001eb002090	black	chr1	5987621	5991591
Zm00001eb002550	black	chr1	7235106	7239558
Zm00001eb002920	black	chr1	8050050	8050956
Zm00001eb003120	black	chr1	8431970	8434160
Zm00001eb003690	black	chr1	9997481	10000557
Zm00001eb003750	black	chr1	10193332	10194462
Zm00001eb004140	black	chr1	11388592	11390370
Zm00001eb004290	black	chr1	11999339	12034402
Zm00001eb004310	black	chr1	12036472	12042381
Zm00001eb004590	black	chr1	12528020	12535668
Zm00001eb005680	black	chr1	15913836	15914108
Zm00001eb005850	black	chr1	16639409	16642108
Zm00001eb006080	black	chr1	17428770	17448305
Zm00001eb006260	black	chr1	17824655	17825755
Zm00001eb006380	black	chr1	17914241	17916925
Zm00001eb006480	black	chr1	18176191	18197270
Zm00001eb008470	black	chr1	25555587	25569658
Zm00001eb008490	black	chr1	25685536	25690497
Zm00001eb008680	black	chr1	26535248	26540374
Zm00001eb008690	black	chr1	26638227	26647909
Zm00001eb009130	black	chr1	28321395	28330871
Zm00001eb009160	black	chr1	28391350	28395669
Zm00001eb009500	black	chr1	29333953	29339811
Zm00001eb009580	black	chr1	29708345	29742246
Zm00001eb011670	black	chr1	38097914	38103575
Zm00001eb011810	black	chr1	38492443	38493309
Zm00001eb011830	black	chr1	38545775	38550093
Zm00001eb012340	black	chr1	40365068	40368149
Zm00001eb012770	black	chr1	42139457	42157162
Zm00001eb013040	black	chr1	43348941	43351082
Zm00001eb013180	black	chr1	43985062	43988942
Zm00001eb013700	black	chr1	45786197	45787585
Zm00001eb014090	black	chr1	47273052	47277157
Zm00001eb014190	black	chr1	47656413	47657520
Zm00001eb014250	black	chr1	47836892	47838384
Zm00001eb014260	black	chr1	47923929	47928862
Zm00001eb014500	black	chr1	48523846	48529008
Zm00001eb015670	black	chr1	53959336	53967483
Zm00001eb015930	black	chr1	55485786	55489778
Zm00001eb016190	black	chr1	56688574	56693320
Zm00001eb016610	black	chr1	58470408	58471902
Zm00001eb017150	black	chr1	61264774	61267462
Zm00001eb017690	black	chr1	63022399	63023784
Zm00001eb018520	black	chr1	65911450	65913970
Zm00001eb018610	black	chr1	66301461	66306799
Zm00001eb018690	black	chr1	66858299	66861204
Zm00001eb019290	black	chr1	69326895	69333102
Zm00001eb019780	black	chr1	72133068	72149685
Zm00001eb020150	black	chr1	74522387	74528927
Zm00001eb020790	black	chr1	77982461	77985837
Zm00001eb021050	black	chr1	79873519	79874177
Zm00001eb021210	black	chr1	80520362	80529691
Zm00001eb021300	black	chr1	80884251	80912890
Zm00001eb021390	black	chr1	81423585	81427280
Zm00001eb021940	black	chr1	83532967	83537627
Zm00001eb023100	black	chr1	90130454	90132210
Zm00001eb023460	black	chr1	92988049	92989459
Zm00001eb023500	black	chr1	93474804	93482139
Zm00001eb023690	black	chr1	95101230	95105747
Zm00001eb023780	black	chr1	95697323	95699508
Zm00001eb023820	black	chr1	96025059	96027047
Zm00001eb024320	black	chr1	99728155	99728895
Zm00001eb024490	black	chr1	100988577	100990103
Zm00001eb024850	black	chr1	103759657	103765393
Zm00001eb025450	black	chr1	108797453	108801108
Zm00001eb025800	black	chr1	113203290	113226751
Zm00001eb027410	black	chr1	131748462	131751782
Zm00001eb027790	black	chr1	142165514	142167785
Zm00001eb028220	black	chr1	147854533	147885596
Zm00001eb028290	black	chr1	148875822	148894273
Zm00001eb028810	black	chr1	154438133	154451313
Zm00001eb029300	black	chr1	158672333	158676799
Zm00001eb029380	black	chr1	159276259	159297293
Zm00001eb029410	black	chr1	159783094	159783792
Zm00001eb030250	black	chr1	166300052	166305189
Zm00001eb030410	black	chr1	168374878	168379292
Zm00001eb032040	black	chr1	179365727	179367780
Zm00001eb032860	black	chr1	183815811	183817146
Zm00001eb033480	black	chr1	186174637	186176656
Zm00001eb034100	black	chr1	188239434	188244354
Zm00001eb034850	black	chr1	191869726	191875170
Zm00001eb035040	black	chr1	192543862	192556899
Zm00001eb035260	black	chr1	193356997	193361525
Zm00001eb035630	black	chr1	194661582	194665292
Zm00001eb035740	black	chr1	195301984	195304507
Zm00001eb036590	black	chr1	198352954	198361048
Zm00001eb036610	black	chr1	198555527	198564742
Zm00001eb038620	black	chr1	206121467	206126372
Zm00001eb038830	black	chr1	207090532	207094540
Zm00001eb040100	black	chr1	211665305	211667661
Zm00001eb040160	black	chr1	211806186	211811544
Zm00001eb040220	black	chr1	212020261	212022274
Zm00001eb040280	black	chr1	212363034	212367695
Zm00001eb040450	black	chr1	213043829	213046697
Zm00001eb040490	black	chr1	213296999	213311715
Zm00001eb040890	black	chr1	215278398	215282803
Zm00001eb041090	black	chr1	216199639	216208305
Zm00001eb041450	black	chr1	218413248	218416660
Zm00001eb041930	black	chr1	220931336	220937329
Zm00001eb041990	black	chr1	221323435	221335072
Zm00001eb042480	black	chr1	224266071	224268892
Zm00001eb042610	black	chr1	224792628	224801598
Zm00001eb042700	black	chr1	225107830	225112527
Zm00001eb042980	black	chr1	226506749	226516922
Zm00001eb043380	black	chr1	228227351	228228230
Zm00001eb043650	black	chr1	229358709	229362652
Zm00001eb044370	black	chr1	232035859	232037677
Zm00001eb045320	black	chr1	235229196	235233139
Zm00001eb045930	black	chr1	237979837	237985062
Zm00001eb046980	black	chr1	241648006	241652836
Zm00001eb047120	black	chr1	242409085	242410825
Zm00001eb047310	black	chr1	243266393	243274646
Zm00001eb048160	black	chr1	247187344	247208291
Zm00001eb049080	black	chr1	251912500	251917186
Zm00001eb049920	black	chr1	254744371	254746378
Zm00001eb050250	black	chr1	256233616	256234346
Zm00001eb050570	black	chr1	257423710	257426512
Zm00001eb050710	black	chr1	258180248	258181932
Zm00001eb050930	black	chr1	259400770	259407124
Zm00001eb051130	black	chr1	259964167	259969233
Zm00001eb051360	black	chr1	260939040	260942895
Zm00001eb051750	black	chr1	262300655	262305866
Zm00001eb053200	black	chr1	267470754	267474068
Zm00001eb053810	black	chr1	270031915	270035633
Zm00001eb053920	black	chr1	270571095	270571392
Zm00001eb054010	black	chr1	270789449	270792057
Zm00001eb054120	black	chr1	271108997	271111913
Zm00001eb055970	black	chr1	278505983	278523053
Zm00001eb056250	black	chr1	279592129	279595539
Zm00001eb056480	black	chr1	280500284	280506503
Zm00001eb057030	black	chr1	282327379	282336066
Zm00001eb057230	black	chr1	282958977	282964734
Zm00001eb057300	black	chr1	283086530	283091016
Zm00001eb058270	black	chr1	286385936	286386388
Zm00001eb059070	black	chr1	289351332	289354969
Zm00001eb059090	black	chr1	289363136	289366273
Zm00001eb059370	black	chr1	290097934	290099879
Zm00001eb060460	black	chr1	293871677	293873711
Zm00001eb060710	black	chr1	294609116	294610150
Zm00001eb060760	black	chr1	294717452	294721872
Zm00001eb060980	black	chr1	295423285	295426271
Zm00001eb060990	black	chr1	295426563	295444876
Zm00001eb061060	black	chr1	295711776	295713799
Zm00001eb061460	black	chr1	297129776	297132781
Zm00001eb061630	black	chr1	297317483	297321372
Zm00001eb061820	black	chr1	297819872	297821881
Zm00001eb062190	black	chr1	299104399	299108781
Zm00001eb062220	black	chr1	299147561	299160835
Zm00001eb062550	black	chr1	300172451	300183091
Zm00001eb063510	black	chr1	302500310	302510491
Zm00001eb064520	black	chr1	305245264	305249020
Zm00001eb064830	black	chr1	306110061	306118604
Zm00001eb065460	black	chr1	307901556	307914050
Zm00001eb065770	black	chr2	1213443	1224242
Zm00001eb066140	black	chr2	1816442	1822407
Zm00001eb066230	black	chr2	1908581	1917184
Zm00001eb066290	black	chr2	1979057	1984793
Zm00001eb066550	black	chr2	2341422	2341943
Zm00001eb066730	black	chr2	2709800	2713347
Zm00001eb066860	black	chr2	2915350	2918621
Zm00001eb066920	black	chr2	3041700	3045505
Zm00001eb067450	black	chr2	3874151	3879742
Zm00001eb067480	black	chr2	3981151	3982204
Zm00001eb068060	black	chr2	5057527	5057903
Zm00001eb068340	black	chr2	5310926	5319323
Zm00001eb068780	black	chr2	6261538	6266019
Zm00001eb070770	black	chr2	10434418	10441107
Zm00001eb072310	black	chr2	13944158	13947269
Zm00001eb073350	black	chr2	16605298	16608896
Zm00001eb073400	black	chr2	16668481	16669509
Zm00001eb073440	black	chr2	16849862	16851630
Zm00001eb073720	black	chr2	17889740	17895847
Zm00001eb074140	black	chr2	19415547	19418740
Zm00001eb074150	black	chr2	19419752	19421222
Zm00001eb074240	black	chr2	19619934	19634881
Zm00001eb074550	black	chr2	20744998	20746562
Zm00001eb074580	black	chr2	20791194	20800612
Zm00001eb074600	black	chr2	20864912	20866112
Zm00001eb074610	black	chr2	20869152	20883333
Zm00001eb074820	black	chr2	21636942	21647521
Zm00001eb075610	black	chr2	24424766	24425437
Zm00001eb075910	black	chr2	25208205	25213089
Zm00001eb076190	black	chr2	26292971	26294428
Zm00001eb076240	black	chr2	26482735	26484420
Zm00001eb077120	black	chr2	29341754	29366133
Zm00001eb077340	black	chr2	29813884	29814865
Zm00001eb078070	black	chr2	32533687	32539866
Zm00001eb078460	black	chr2	34050232	34052019
Zm00001eb078570	black	chr2	34532823	34536576
Zm00001eb078620	black	chr2	34901510	34906207
Zm00001eb078650	black	chr2	34915636	34916808
Zm00001eb078760	black	chr2	35262189	35266213
Zm00001eb079590	black	chr2	38965835	38969719
Zm00001eb080420	black	chr2	42344934	42346313
Zm00001eb080510	black	chr2	42789871	42795010
Zm00001eb080710	black	chr2	43692579	43695419
Zm00001eb081030	black	chr2	44927976	44929393
Zm00001eb081270	black	chr2	45969553	45971842
Zm00001eb081280	black	chr2	45990156	45991716
Zm00001eb082070	black	chr2	48990557	48993738
Zm00001eb082480	black	chr2	50977491	50978060
Zm00001eb082500	black	chr2	51018370	51023659
Zm00001eb083170	black	chr2	55757821	55762904
Zm00001eb083200	black	chr2	55992841	56008121
Zm00001eb083370	black	chr2	56556246	56558209
Zm00001eb083870	black	chr2	59077687	59081151
Zm00001eb085870	black	chr2	76995528	76998155
Zm00001eb085940	black	chr2	77866255	77876530
Zm00001eb086090	black	chr2	80183969	80184414
Zm00001eb086530	black	chr2	84391029	84428798
Zm00001eb086780	black	chr2	87125031	87137305
Zm00001eb086840	black	chr2	88823662	88827030
Zm00001eb087060	black	chr2	91374297	91378603
Zm00001eb087130	black	chr2	92367502	92368742
Zm00001eb087650	black	chr2	101175827	101189759
Zm00001eb088290	black	chr2	108280104	108301487
Zm00001eb088470	black	chr2	110308475	110310408
Zm00001eb089090	black	chr2	114559733	114560620
Zm00001eb089840	black	chr2	118391490	118413535
Zm00001eb090850	black	chr2	131528670	131531918
Zm00001eb091260	black	chr2	135013010	135019960
Zm00001eb092080	black	chr2	144431446	144435964
Zm00001eb092150	black	chr2	144779411	144779924
Zm00001eb092900	black	chr2	149287661	149291098
Zm00001eb093300	black	chr2	151975950	151978702
Zm00001eb093320	black	chr2	152057387	152066883
Zm00001eb093380	black	chr2	152402164	152408835
Zm00001eb093410	black	chr2	152847100	152850437
Zm00001eb093420	black	chr2	152850567	152851071
Zm00001eb093540	black	chr2	153487229	153511889
Zm00001eb093750	black	chr2	155043164	155048143
Zm00001eb094310	black	chr2	157968375	157970794
Zm00001eb094350	black	chr2	158215871	158219519
Zm00001eb094410	black	chr2	158515372	158516045
Zm00001eb094580	black	chr2	160757926	160773611
Zm00001eb094670	black	chr2	161226305	161232000
Zm00001eb095100	black	chr2	163359197	163364502
Zm00001eb096510	black	chr2	171905689	171907324
Zm00001eb096790	black	chr2	173649110	173652906
Zm00001eb096840	black	chr2	174014554	174017870
Zm00001eb096860	black	chr2	174046621	174058632
Zm00001eb097550	black	chr2	177192537	177196433
Zm00001eb098280	black	chr2	180416088	180418551
Zm00001eb098490	black	chr2	181308684	181317693
Zm00001eb098640	black	chr2	181981412	181982265
Zm00001eb098840	black	chr2	182739676	182741431
Zm00001eb098850	black	chr2	182741460	182754285
Zm00001eb099100	black	chr2	183713711	183723352
Zm00001eb099590	black	chr2	186648076	186652587
Zm00001eb099920	black	chr2	188245130	188246821
Zm00001eb100600	black	chr2	190694184	190696402
Zm00001eb101470	black	chr2	194021443	194023857
Zm00001eb101710	black	chr2	194568849	194570112
Zm00001eb101910	black	chr2	195046303	195055829
Zm00001eb102370	black	chr2	197815690	197819361
Zm00001eb102600	black	chr2	198913168	198918256
Zm00001eb102720	black	chr2	199388407	199391784
Zm00001eb102760	black	chr2	199468769	199471830
Zm00001eb102770	black	chr2	199471403	199474713
Zm00001eb103060	black	chr2	200449284	200450691
Zm00001eb103160	black	chr2	200854940	200858142
Zm00001eb103730	black	chr2	202730800	202732191
Zm00001eb104660	black	chr2	205057399	205061500
Zm00001eb104680	black	chr2	205069930	205080256
Zm00001eb104880	black	chr2	205786333	205788973
Zm00001eb105770	black	chr2	209065470	209068339
Zm00001eb105790	black	chr2	209096588	209097916
Zm00001eb106010	black	chr2	209871616	209874522
Zm00001eb106020	black	chr2	209876436	209879573
Zm00001eb106510	black	chr2	210902060	210906498
Zm00001eb106580	black	chr2	210963920	210966832
Zm00001eb106590	black	chr2	211005091	211007822
Zm00001eb107360	black	chr2	213113498	213113852
Zm00001eb107400	black	chr2	213303119	213306430
Zm00001eb107670	black	chr2	214085348	214087113
Zm00001eb107750	black	chr2	214236761	214238763
Zm00001eb108030	black	chr2	215002742	215008710
Zm00001eb108490	black	chr2	216343669	216346290
Zm00001eb108720	black	chr2	217105854	217109604
Zm00001eb108920	black	chr2	217569339	217575580
Zm00001eb109300	black	chr2	218271614	218277464
Zm00001eb109520	black	chr2	218577027	218581965
Zm00001eb109570	black	chr2	218737236	218740753
Zm00001eb109680	black	chr2	219147404	219152242
Zm00001eb109880	black	chr2	219580300	219585119
Zm00001eb110070	black	chr2	219997067	220009047
Zm00001eb110380	black	chr2	220719053	220724303
Zm00001eb110400	black	chr2	220781861	220783242
Zm00001eb110460	black	chr2	220940232	220945464
Zm00001eb110540	black	chr2	221042590	221051022
Zm00001eb110560	black	chr2	221267733	221273464
Zm00001eb110820	black	chr2	222091675	222100451
Zm00001eb111250	black	chr2	223231199	223234096
Zm00001eb111280	black	chr2	223277106	223280534
Zm00001eb111300	black	chr2	223284762	223289393
Zm00001eb111690	black	chr2	224107046	224109760
Zm00001eb111920	black	chr2	224986538	224988482
Zm00001eb111940	black	chr2	224990705	224991750
Zm00001eb111980	black	chr2	225180639	225183377
Zm00001eb112310	black	chr2	226274370	226280509
Zm00001eb112720	black	chr2	227696321	227697314
Zm00001eb113160	black	chr2	229526545	229526880
Zm00001eb113550	black	chr2	230685791	230687174
Zm00001eb113720	black	chr2	231221262	231225834
Zm00001eb114070	black	chr2	232123934	232128513
Zm00001eb114150	black	chr2	232306919	232309008
Zm00001eb114260	black	chr2	232801226	232809704
Zm00001eb114780	black	chr2	234484238	234490292
Zm00001eb115680	black	chr2	236735208	236737588
Zm00001eb116350	black	chr2	238575706	238579681
Zm00001eb116420	black	chr2	238617585	238624704
Zm00001eb117230	black	chr2	240311007	240321718
Zm00001eb117460	black	chr2	240660906	240665578
Zm00001eb117490	black	chr2	240864071	240866608
Zm00001eb118020	black	chr2	241933808	241938166
Zm00001eb118150	black	chr2	242414006	242433294
Zm00001eb119710	black	chr3	2991976	2997448
Zm00001eb119880	black	chr3	3361824	3364968
Zm00001eb119990	black	chr3	3512725	3516408
Zm00001eb120710	black	chr3	4936787	4946417
Zm00001eb120820	black	chr3	5375102	5377434
Zm00001eb122460	black	chr3	10164284	10211791
Zm00001eb122590	black	chr3	10592078	10594847
Zm00001eb123210	black	chr3	13431090	13436275
Zm00001eb123380	black	chr3	13924846	13926109
Zm00001eb124120	black	chr3	16665066	16665950
Zm00001eb124210	black	chr3	17141158	17143748
Zm00001eb124500	black	chr3	18041191	18043330
Zm00001eb125210	black	chr3	21909084	21915460
Zm00001eb125670	black	chr3	24529132	24544546
Zm00001eb125980	black	chr3	26402632	26406720
Zm00001eb126390	black	chr3	29042362	29043812
Zm00001eb126680	black	chr3	30262340	30269060
Zm00001eb126790	black	chr3	31187845	31194869
Zm00001eb126820	black	chr3	31477906	31482549
Zm00001eb126970	black	chr3	32208022	32209120
Zm00001eb127000	black	chr3	32339255	32340527
Zm00001eb127100	black	chr3	32853609	32855756
Zm00001eb127210	black	chr3	33703083	33711318
Zm00001eb127230	black	chr3	33881000	33883736
Zm00001eb127580	black	chr3	35674151	35681558
Zm00001eb127810	black	chr3	36793849	36794615
Zm00001eb128290	black	chr3	40364551	40369701
Zm00001eb128410	black	chr3	40989103	41003206
Zm00001eb129040	black	chr3	45426691	45428068
Zm00001eb129330	black	chr3	47928725	47930615
Zm00001eb130290	black	chr3	55304693	55306120
Zm00001eb131020	black	chr3	60060253	60060825
Zm00001eb131130	black	chr3	61090413	61094853
Zm00001eb131760	black	chr3	68615443	68635191
Zm00001eb133070	black	chr3	95582181	95611083
Zm00001eb134390	black	chr3	109659386	109668803
Zm00001eb135240	black	chr3	116220452	116222856
Zm00001eb136210	black	chr3	126170639	126172964
Zm00001eb136710	black	chr3	128789602	128805597
Zm00001eb136750	black	chr3	129040463	129041553
Zm00001eb137390	black	chr3	133237098	133238746
Zm00001eb137700	black	chr3	134791049	134793123
Zm00001eb137930	black	chr3	136294078	136295771
Zm00001eb137960	black	chr3	136385201	136390944
Zm00001eb138120	black	chr3	136841894	136849695
Zm00001eb138290	black	chr3	137807520	137812532
Zm00001eb138380	black	chr3	138838258	138844010
Zm00001eb138720	black	chr3	140513603	140514259
Zm00001eb138850	black	chr3	141362300	141370233
Zm00001eb138920	black	chr3	141758915	141760104
Zm00001eb139450	black	chr3	144484809	144488097
Zm00001eb139600	black	chr3	145207627	145208688
Zm00001eb139650	black	chr3	145415834	145419130
Zm00001eb139720	black	chr3	145828024	145835671
Zm00001eb140070	black	chr3	147678699	147681545
Zm00001eb140210	black	chr3	148022304	148023913
Zm00001eb140810	black	chr3	150637404	150638140
Zm00001eb141610	black	chr3	154615169	154620425
Zm00001eb142850	black	chr3	160189447	160193691
Zm00001eb143290	black	chr3	162745522	162749982
Zm00001eb143660	black	chr3	164887799	164893906
Zm00001eb144250	black	chr3	170390315	170392581
Zm00001eb144610	black	chr3	172124165	172128338
Zm00001eb144630	black	chr3	172130862	172141632
Zm00001eb145380	black	chr3	174736895	174740040
Zm00001eb145390	black	chr3	174741197	174744409
Zm00001eb145600	black	chr3	175549492	175552334
Zm00001eb146130	black	chr3	177966422	177969582
Zm00001eb146390	black	chr3	179073557	179076000
Zm00001eb147080	black	chr3	181332540	181336582
Zm00001eb147290	black	chr3	181756532	181758381
Zm00001eb147350	black	chr3	182229489	182230830
Zm00001eb148020	black	chr3	184783501	184785570
Zm00001eb149090	black	chr3	188435931	188437253
Zm00001eb149120	black	chr3	188554018	188555505
Zm00001eb149550	black	chr3	189975073	189976602
Zm00001eb149820	black	chr3	191287731	191293846
Zm00001eb150010	black	chr3	191848678	191853865
Zm00001eb150020	black	chr3	191859831	191865948
Zm00001eb150250	black	chr3	192195684	192197508
Zm00001eb150270	black	chr3	192265207	192268878
Zm00001eb150280	black	chr3	192268919	192273036
Zm00001eb150370	black	chr3	192421387	192425375
Zm00001eb150440	black	chr3	192535119	192556380
Zm00001eb151120	black	chr3	194748309	194750865
Zm00001eb151340	black	chr3	195630064	195649039
Zm00001eb151450	black	chr3	196007016	196012717
Zm00001eb152100	black	chr3	199133188	199134982
Zm00001eb152340	black	chr3	199902348	199906586
Zm00001eb152680	black	chr3	201095338	201100754
Zm00001eb153530	black	chr3	204151300	204182534
Zm00001eb154100	black	chr3	205890924	205896817
Zm00001eb154290	black	chr3	206437984	206440445
Zm00001eb155870	black	chr3	211321271	211344685
Zm00001eb156280	black	chr3	212559572	212575892
Zm00001eb156600	black	chr3	213663619	213689499
Zm00001eb156690	black	chr3	214117247	214119486
Zm00001eb157660	black	chr3	217352145	217353091
Zm00001eb157790	black	chr3	217577212	217579858
Zm00001eb158170	black	chr3	219195240	219197420
Zm00001eb158520	black	chr3	220172049	220173958
Zm00001eb158630	black	chr3	220331025	220331834
Zm00001eb159470	black	chr3	223156631	223159138
Zm00001eb159910	black	chr3	224608396	224609673
Zm00001eb160190	black	chr3	225307642	225308912
Zm00001eb160350	black	chr3	226221029	226223693
Zm00001eb161270	black	chr3	228636649	228639062
Zm00001eb161510	black	chr3	229361820	229363543
Zm00001eb161570	black	chr3	229440207	229442839
Zm00001eb161660	black	chr3	229613783	229623442
Zm00001eb162130	black	chr3	231248297	231271753
Zm00001eb162210	black	chr3	231524512	231530227
Zm00001eb162270	black	chr3	231813509	231816971
Zm00001eb162290	black	chr3	231863548	231866339
Zm00001eb162300	black	chr3	231867452	231872792
Zm00001eb162370	black	chr3	232253215	232258901
Zm00001eb163130	black	chr3	234959929	234964143
Zm00001eb163210	black	chr3	235163653	235166005
Zm00001eb163260	black	chr3	235328474	235331364
Zm00001eb163300	black	chr3	235360483	235364204
Zm00001eb163330	black	chr3	235379010	235382976
Zm00001eb163640	black	chr3	236087106	236088258
Zm00001eb163980	black	chr3	236913314	236916426
Zm00001eb164040	black	chr3	237101311	237102101
Zm00001eb164210	black	chr3	237637957	237639193
Zm00001eb165480	black	chr4	3705516	3709097
Zm00001eb165550	black	chr4	3850064	3852826
Zm00001eb166980	black	chr4	6687423	6699106
Zm00001eb167140	black	chr4	7094085	7108431
Zm00001eb167630	black	chr4	10257012	10258620
Zm00001eb167660	black	chr4	10558730	10567957
Zm00001eb167820	black	chr4	11078522	11084701
Zm00001eb167960	black	chr4	11719673	11720466
Zm00001eb167980	black	chr4	11760143	11760937
Zm00001eb168930	black	chr4	16341704	16342704
Zm00001eb169290	black	chr4	18533041	18542303
Zm00001eb169590	black	chr4	20270344	20271548
Zm00001eb169930	black	chr4	22103121	22104056
Zm00001eb169960	black	chr4	22216666	22218355
Zm00001eb170140	black	chr4	23355919	23369265
Zm00001eb170730	black	chr4	26817759	26825609
Zm00001eb171040	black	chr4	28342495	28349682
Zm00001eb171690	black	chr4	30749619	30752736
Zm00001eb172120	black	chr4	32962328	32965485
Zm00001eb172580	black	chr4	35075690	35081530
Zm00001eb172890	black	chr4	36493150	36493952
Zm00001eb173270	black	chr4	38432019	38436976
Zm00001eb174060	black	chr4	40973871	40977567
Zm00001eb174100	black	chr4	41295377	41303528
Zm00001eb174400	black	chr4	42086882	42088213
Zm00001eb174500	black	chr4	42608604	42611429
Zm00001eb174550	black	chr4	43096908	43102392
Zm00001eb174620	black	chr4	43715995	43721226
Zm00001eb174970	black	chr4	45293165	45295343
Zm00001eb175280	black	chr4	47403183	47406847
Zm00001eb175620	black	chr4	50884518	50894003
Zm00001eb176940	black	chr4	63028906	63029704
Zm00001eb177120	black	chr4	65096646	65102276
Zm00001eb177190	black	chr4	65563708	65566821
Zm00001eb177290	black	chr4	65982389	65985900
Zm00001eb177330	black	chr4	66336116	66340041
Zm00001eb177780	black	chr4	69932691	69934196
Zm00001eb177810	black	chr4	69948358	69948939
Zm00001eb177870	black	chr4	70446415	70458133
Zm00001eb178930	black	chr4	79989299	79992902
Zm00001eb179400	black	chr4	83968487	83975049
Zm00001eb179550	black	chr4	85169461	85170250
Zm00001eb181030	black	chr4	102007454	102031749
Zm00001eb182460	black	chr4	125207178	125213222
Zm00001eb182620	black	chr4	126321157	126321938
Zm00001eb183600	black	chr4	134827609	134828834
Zm00001eb183970	black	chr4	137826876	137831006
Zm00001eb184300	black	chr4	140139649	140143214
Zm00001eb184930	black	chr4	146391377	146391598
Zm00001eb185630	black	chr4	151195754	151201381
Zm00001eb185650	black	chr4	151257067	151260555
Zm00001eb186190	black	chr4	155118598	155120193
Zm00001eb186310	black	chr4	156797050	156800811
Zm00001eb186920	black	chr4	159136090	159139394
Zm00001eb186980	black	chr4	159413494	159415307
Zm00001eb187250	black	chr4	161142218	161144412
Zm00001eb187330	black	chr4	161397040	161404345
Zm00001eb188700	black	chr4	166534069	166542515
Zm00001eb188960	black	chr4	167378880	167399321
Zm00001eb189100	black	chr4	168035564	168037747
Zm00001eb189250	black	chr4	168702809	168711692
Zm00001eb189510	black	chr4	169262687	169264172
Zm00001eb189900	black	chr4	170911516	170913661
Zm00001eb190580	black	chr4	173811657	173813121
Zm00001eb190700	black	chr4	174225914	174232910
Zm00001eb191060	black	chr4	175532405	175535349
Zm00001eb191430	black	chr4	176700940	176704616
Zm00001eb191500	black	chr4	176791866	176805821
Zm00001eb192370	black	chr4	178988631	178989946
Zm00001eb193020	black	chr4	181513745	181514194
Zm00001eb193090	black	chr4	181698587	181702177
Zm00001eb193370	black	chr4	182639094	182641908
Zm00001eb193720	black	chr4	183726831	183728210
Zm00001eb193910	black	chr4	184738786	184739886
Zm00001eb194020	black	chr4	185194797	185196154
Zm00001eb194590	black	chr4	187234650	187240889
Zm00001eb194690	black	chr4	187622987	187632006
Zm00001eb194870	black	chr4	188391599	188402765
Zm00001eb195370	black	chr4	189869990	189873181
Zm00001eb195640	black	chr4	190575726	190580851
Zm00001eb195650	black	chr4	190694230	190697859
Zm00001eb195980	black	chr4	191266300	191270362
Zm00001eb196090	black	chr4	191680307	191681234
Zm00001eb196320	black	chr4	192253566	192255361
Zm00001eb196520	black	chr4	192734548	192740379
Zm00001eb197350	black	chr4	195826837	195827133
Zm00001eb197590	black	chr4	196933862	196936719
Zm00001eb198100	black	chr4	198897082	198900297
Zm00001eb199340	black	chr4	203829474	203829908
Zm00001eb199470	black	chr4	204194919	204196509
Zm00001eb199900	black	chr4	205655015	205658614
Zm00001eb199930	black	chr4	205831869	205835500
Zm00001eb201090	black	chr4	212103205	212104013
Zm00001eb201450	black	chr4	215838635	215847717
Zm00001eb201850	black	chr4	217457135	217458574
Zm00001eb202470	black	chr4	221639326	221643737
Zm00001eb203900	black	chr4	230644081	230644932
Zm00001eb204190	black	chr4	232171153	232179667
Zm00001eb204210	black	chr4	232221731	232231167
Zm00001eb204260	black	chr4	233909814	233927189
Zm00001eb205490	black	chr4	239885987	239896073
Zm00001eb205590	black	chr4	240463112	240465006
Zm00001eb205960	black	chr4	241786312	241792001
Zm00001eb206040	black	chr4	242141186	242145267
Zm00001eb206380	black	chr4	243033880	243035664
Zm00001eb206440	black	chr4	243158387	243162178
Zm00001eb206520	black	chr4	243267674	243270721
Zm00001eb207360	black	chr4	244778048	244779799
Zm00001eb207370	black	chr4	244789111	244793346
Zm00001eb208240	black	chr4	246686677	246690035
Zm00001eb208480	black	chr4	247007922	247009065
Zm00001eb208490	black	chr4	247010179	247013865
Zm00001eb208910	black	chr4	247800887	247813432
Zm00001eb209150	black	chr4	248111785	248115080
Zm00001eb209190	black	chr4	248172134	248174329
Zm00001eb209200	black	chr4	248177143	248186467
Zm00001eb209390	black	chr4	248497993	248502577
Zm00001eb209770	black	chr4	249152543	249155786
Zm00001eb209860	black	chr4	249263888	249266832
Zm00001eb209870	black	chr4	249266965	249274460
Zm00001eb210280	black	chr5	391987	394579
Zm00001eb210320	black	chr5	655255	662073
Zm00001eb210760	black	chr5	1353071	1354466
Zm00001eb210830	black	chr5	1397059	1400259
Zm00001eb210980	black	chr5	1664487	1670617
Zm00001eb211500	black	chr5	2472595	2474172
Zm00001eb211610	black	chr5	2574297	2578103
Zm00001eb211650	black	chr5	2589727	2592258
Zm00001eb211990	black	chr5	3062347	3067502
Zm00001eb212020	black	chr5	3092122	3101844
Zm00001eb212080	black	chr5	3128339	3131286
Zm00001eb212180	black	chr5	3350681	3356005
Zm00001eb212430	black	chr5	3668907	3673140
Zm00001eb212820	black	chr5	4323546	4324968
Zm00001eb213000	black	chr5	4598752	4603506
Zm00001eb213150	black	chr5	4789501	4804618
Zm00001eb213450	black	chr5	5282267	5303073
Zm00001eb214230	black	chr5	6768747	6770103
Zm00001eb214250	black	chr5	6786448	6787188
Zm00001eb215460	black	chr5	8977277	8978001
Zm00001eb215750	black	chr5	10141733	10144991
Zm00001eb215980	black	chr5	10512270	10516134
Zm00001eb216140	black	chr5	10982670	10994437
Zm00001eb216320	black	chr5	11455243	11458952
Zm00001eb216680	black	chr5	12535557	12556594
Zm00001eb216800	black	chr5	12804414	12807923
Zm00001eb217370	black	chr5	14246978	14249113
Zm00001eb217400	black	chr5	14255049	14259333
Zm00001eb217420	black	chr5	14327510	14329489
Zm00001eb217440	black	chr5	14336381	14339241
Zm00001eb217880	black	chr5	15258511	15268544
Zm00001eb218000	black	chr5	15528119	15531882
Zm00001eb218020	black	chr5	15656953	15659142
Zm00001eb218430	black	chr5	16517168	16518643
Zm00001eb218710	black	chr5	17855941	17872567
Zm00001eb218840	black	chr5	18663539	18665830
Zm00001eb218890	black	chr5	18742133	18747917
Zm00001eb219400	black	chr5	20188892	20196953
Zm00001eb219900	black	chr5	21888981	21895227
Zm00001eb219990	black	chr5	21961084	21962141
Zm00001eb220000	black	chr5	21962347	21964939
Zm00001eb221240	black	chr5	27112306	27117950
Zm00001eb221620	black	chr5	29000492	29005177
Zm00001eb221710	black	chr5	29347712	29349771
Zm00001eb222510	black	chr5	33267448	33269832
Zm00001eb222690	black	chr5	34097235	34105997
Zm00001eb222870	black	chr5	34732653	34736199
Zm00001eb222950	black	chr5	35019038	35020500
Zm00001eb223540	black	chr5	37973160	37975411
Zm00001eb223800	black	chr5	38818016	38820152
Zm00001eb223850	black	chr5	39254119	39264535
Zm00001eb224060	black	chr5	40619208	40627054
Zm00001eb224070	black	chr5	40665919	40680028
Zm00001eb224690	black	chr5	43943939	43957624
Zm00001eb225230	black	chr5	49269421	49273179
Zm00001eb225330	black	chr5	49886251	49893782
Zm00001eb225370	black	chr5	50084872	50091225
Zm00001eb225920	black	chr5	52902425	52906445
Zm00001eb226170	black	chr5	54274773	54275461
Zm00001eb226440	black	chr5	55386537	55389039
Zm00001eb227210	black	chr5	59954837	59956155
Zm00001eb227910	black	chr5	62535910	62536933
Zm00001eb228190	black	chr5	63655085	63659727
Zm00001eb228830	black	chr5	66913395	66919603
Zm00001eb229060	black	chr5	67424625	67428689
Zm00001eb229260	black	chr5	68408588	68410032
Zm00001eb229610	black	chr5	70373202	70376753
Zm00001eb229730	black	chr5	70764887	70776828
Zm00001eb229830	black	chr5	71117663	71124777
Zm00001eb229910	black	chr5	71316562	71317117
Zm00001eb230160	black	chr5	72634843	72635638
Zm00001eb230170	black	chr5	72638373	72642469
Zm00001eb230770	black	chr5	74821337	74833659
Zm00001eb231100	black	chr5	76385476	76391046
Zm00001eb231550	black	chr5	78469520	78474120
Zm00001eb231850	black	chr5	79345955	79349731
Zm00001eb232310	black	chr5	82174442	82179786
Zm00001eb232850	black	chr5	85227216	85230202
Zm00001eb233020	black	chr5	86244901	86248650
Zm00001eb234150	black	chr5	95269580	95280255
Zm00001eb234340	black	chr5	97173030	97173341
Zm00001eb234370	black	chr5	97854183	97868294
Zm00001eb234610	black	chr5	100074316	100083550
Zm00001eb234860	black	chr5	102213385	102218743
Zm00001eb234960	black	chr5	103148602	103153784
Zm00001eb235000	black	chr5	103824472	103826094
Zm00001eb235460	black	chr5	114805109	114806992
Zm00001eb235850	black	chr5	118731457	118733665
Zm00001eb235930	black	chr5	120329557	120330954
Zm00001eb236820	black	chr5	130441250	130444600
Zm00001eb237980	black	chr5	142381691	142385990
Zm00001eb238680	black	chr5	147651210	147654079
Zm00001eb238800	black	chr5	148319126	148320979
Zm00001eb239170	black	chr5	151136243	151138610
Zm00001eb240170	black	chr5	159396852	159402946
Zm00001eb240960	black	chr5	163232853	163243988
Zm00001eb241110	black	chr5	164015846	164019359
Zm00001eb241230	black	chr5	164879519	164897262
Zm00001eb241250	black	chr5	165256422	165258277
Zm00001eb241520	black	chr5	166105074	166109888
Zm00001eb241770	black	chr5	167189416	167195121
Zm00001eb241780	black	chr5	167199458	167199988
Zm00001eb241990	black	chr5	168606121	168609205
Zm00001eb243050	black	chr5	173402722	173407034
Zm00001eb244150	black	chr5	177759807	177769493
Zm00001eb244530	black	chr5	178746468	178756065
Zm00001eb244990	black	chr5	180184379	180185465
Zm00001eb245580	black	chr5	182412965	182418347
Zm00001eb246400	black	chr5	185314027	185319215
Zm00001eb248080	black	chr5	191812438	191812975
Zm00001eb248190	black	chr5	192219358	192232433
Zm00001eb248440	black	chr5	192753536	192759691
Zm00001eb248670	black	chr5	193447267	193459612
Zm00001eb248800	black	chr5	194170426	194172163
Zm00001eb248840	black	chr5	194326361	194342809
Zm00001eb249040	black	chr5	194825413	194827822
Zm00001eb249080	black	chr5	194854152	194856416
Zm00001eb249200	black	chr5	195289178	195290832
Zm00001eb249960	black	chr5	197826952	197830695
Zm00001eb250740	black	chr5	204507343	204512191
Zm00001eb251090	black	chr5	205969022	205970872
Zm00001eb252100	black	chr5	209021978	209024563
Zm00001eb252430	black	chr5	210121508	210124437
Zm00001eb252570	black	chr5	210362777	210371618
Zm00001eb252670	black	chr5	210865171	210866997
Zm00001eb252680	black	chr5	210867447	210872076
Zm00001eb253280	black	chr5	212383946	212385446
Zm00001eb255110	black	chr5	216377171	216379185
Zm00001eb255760	black	chr5	218106098	218107256
Zm00001eb256140	black	chr5	218813724	218814185
Zm00001eb256150	black	chr5	218861812	218866990
Zm00001eb256370	black	chr5	219379582	219382975
Zm00001eb256550	black	chr5	219826481	219830285
Zm00001eb256890	black	chr5	220299358	220320597
Zm00001eb257180	black	chr5	220759042	220759857
Zm00001eb257530	black	chr5	221475883	221477602
Zm00001eb258090	black	chr5	222550592	222553865
Zm00001eb258260	black	chr5	222909731	222912893
Zm00001eb258290	black	chr5	222934029	222939864
Zm00001eb258800	black	chr5	223898954	223901454
Zm00001eb259110	black	chr5	224397445	224399636
Zm00001eb259140	black	chr5	224498350	224511618
Zm00001eb259150	black	chr5	224569297	224573044
Zm00001eb259280	black	chr5	224921641	224926458
Zm00001eb259660	black	chr5	226021783	226029864
Zm00001eb260530	black	chr6	8327983	8330834
Zm00001eb261260	black	chr6	11827867	11828916
Zm00001eb261700	black	chr6	13769709	13774031
Zm00001eb261810	black	chr6	14784800	14790352
Zm00001eb262810	black	chr6	19400234	19401268
Zm00001eb262890	black	chr6	19572166	19573209
Zm00001eb263220	black	chr6	20957246	20958206
Zm00001eb264660	black	chr6	29769585	29771229
Zm00001eb264970	black	chr6	32067122	32070351
Zm00001eb265440	black	chr6	35756085	35760093
Zm00001eb266330	black	chr6	42395165	42431392
Zm00001eb266820	black	chr6	46099750	46106697
Zm00001eb267970	black	chr6	57933970	57938580
Zm00001eb268550	black	chr6	64974713	64978168
Zm00001eb268640	black	chr6	65395678	65406357
Zm00001eb268790	black	chr6	66859239	66862577
Zm00001eb269430	black	chr6	71857794	71868821
Zm00001eb269570	black	chr6	73459889	73462995
Zm00001eb269770	black	chr6	75374495	75380472
Zm00001eb270040	black	chr6	77642650	77649774
Zm00001eb270700	black	chr6	82512206	82541538
Zm00001eb270800	black	chr6	83206180	83214174
Zm00001eb271600	black	chr6	90267046	90269269
Zm00001eb271660	black	chr6	90583314	90584409
Zm00001eb271970	black	chr6	92123668	92126622
Zm00001eb272210	black	chr6	93106477	93126951
Zm00001eb272290	black	chr6	93476676	93482297
Zm00001eb272660	black	chr6	95267920	95270816
Zm00001eb272670	black	chr6	95356940	95361558
Zm00001eb272780	black	chr6	95642068	95644863
Zm00001eb272880	black	chr6	96066579	96075147
Zm00001eb272980	black	chr6	96836532	96842477
Zm00001eb273310	black	chr6	98400627	98402972
Zm00001eb273620	black	chr6	99543297	99548086
Zm00001eb273870	black	chr6	101108201	101112747
Zm00001eb274960	black	chr6	105334671	105337670
Zm00001eb275140	black	chr6	106463904	106464721
Zm00001eb275500	black	chr6	107241091	107241790
Zm00001eb276730	black	chr6	112711618	112712816
Zm00001eb277300	black	chr6	114293042	114295303
Zm00001eb277880	black	chr6	116519349	116524755
Zm00001eb278130	black	chr6	117845737	117850307
Zm00001eb278180	black	chr6	118067446	118074041
Zm00001eb278760	black	chr6	120214900	120218336
Zm00001eb278930	black	chr6	120917710	120922241
Zm00001eb279830	black	chr6	124608515	124610332
Zm00001eb281770	black	chr6	133711992	133718193
Zm00001eb282230	black	chr6	135107305	135110072
Zm00001eb282300	black	chr6	135476138	135480696
Zm00001eb282890	black	chr6	138575557	138579324
Zm00001eb282950	black	chr6	138872521	138875317
Zm00001eb283010	black	chr6	139120359	139130010
Zm00001eb283840	black	chr6	142040836	142041175
Zm00001eb284430	black	chr6	144701757	144704852
Zm00001eb284750	black	chr6	145606754	145615066
Zm00001eb285060	black	chr6	146751182	146754936
Zm00001eb285100	black	chr6	146907085	146911303
Zm00001eb285560	black	chr6	148865415	148870005
Zm00001eb285880	black	chr6	150255486	150256570
Zm00001eb285910	black	chr6	150533795	150539421
Zm00001eb286070	black	chr6	150992485	150997952
Zm00001eb286350	black	chr6	152051260	152060418
Zm00001eb286530	black	chr6	152636176	152639859
Zm00001eb287070	black	chr6	154175056	154180387
Zm00001eb287110	black	chr6	154440482	154443501
Zm00001eb287280	black	chr6	155265265	155271711
Zm00001eb287290	black	chr6	155272452	155276135
Zm00001eb287560	black	chr6	156238365	156239400
Zm00001eb287580	black	chr6	156300370	156308780
Zm00001eb288230	black	chr6	158486408	158487360
Zm00001eb288280	black	chr6	158740883	158748214
Zm00001eb288870	black	chr6	160377271	160378379
Zm00001eb288990	black	chr6	160717811	160719794
Zm00001eb289070	black	chr6	161204263	161211352
Zm00001eb289600	black	chr6	162664645	162666813
Zm00001eb289740	black	chr6	162979859	162981968
Zm00001eb289970	black	chr6	163635986	163640867
Zm00001eb290270	black	chr6	164418924	164419763
Zm00001eb291180	black	chr6	166691493	166694890
Zm00001eb291950	black	chr6	168214177	168215124
Zm00001eb292430	black	chr6	169413002	169414085
Zm00001eb292660	black	chr6	169762167	169764395
Zm00001eb292680	black	chr6	169768672	169771067
Zm00001eb292720	black	chr6	169908231	169908818
Zm00001eb292950	black	chr6	170534173	170535097
Zm00001eb293180	black	chr6	170871898	170874309
Zm00001eb293310	black	chr6	171170052	171172748
Zm00001eb293740	black	chr6	172047042	172049127
Zm00001eb294000	black	chr6	172670849	172675892
Zm00001eb294230	black	chr6	173131839	173145115
Zm00001eb294550	black	chr6	173530431	173533598
Zm00001eb294790	black	chr6	174067698	174069847
Zm00001eb295360	black	chr6	175023672	175025267
Zm00001eb295580	black	chr6	175416890	175422184
Zm00001eb295710	black	chr6	175737205	175740527
Zm00001eb295840	black	chr6	175988906	175991782
Zm00001eb295870	black	chr6	176016711	176023278
Zm00001eb295880	black	chr6	176022774	176024428
Zm00001eb296280	black	chr6	176709922	176710915
Zm00001eb296730	black	chr6	177462094	177467252
Zm00001eb297170	black	chr6	178353325	178355048
Zm00001eb297450	black	chr6	179197876	179200187
Zm00001eb297930	black	chr6	181178830	181187228
Zm00001eb298190	black	chr7	1103231	1107418
Zm00001eb298260	black	chr7	1246199	1246801
Zm00001eb298490	black	chr7	1465655	1471077
Zm00001eb298570	black	chr7	1882476	1887459
Zm00001eb299080	black	chr7	2811314	2813424
Zm00001eb299910	black	chr7	5132012	5135554
Zm00001eb300120	black	chr7	5737807	5741511
Zm00001eb301090	black	chr7	9074965	9077682
Zm00001eb301130	black	chr7	9364084	9374354
Zm00001eb301330	black	chr7	10077699	10081592
Zm00001eb301680	black	chr7	11631053	11635264
Zm00001eb302360	black	chr7	14289078	14290732
Zm00001eb303040	black	chr7	18735042	18739086
Zm00001eb303420	black	chr7	20663586	20664421
Zm00001eb303530	black	chr7	20921083	20928525
Zm00001eb303740	black	chr7	22297817	22300000
Zm00001eb304080	black	chr7	24342692	24343700
Zm00001eb304170	black	chr7	24848366	24850702
Zm00001eb304280	black	chr7	25307301	25310853
Zm00001eb304510	black	chr7	26739875	26744461
Zm00001eb304750	black	chr7	28656079	28658034
Zm00001eb305940	black	chr7	36554214	36556013
Zm00001eb306670	black	chr7	45512401	45516505
Zm00001eb306890	black	chr7	47439934	47444503
Zm00001eb307520	black	chr7	53613132	53616772
Zm00001eb308680	black	chr7	79509198	79515962
Zm00001eb309940	black	chr7	93468938	93475208
Zm00001eb310960	black	chr7	102782306	102786888
Zm00001eb310980	black	chr7	102973592	102985387
Zm00001eb311020	black	chr7	103406551	103413101
Zm00001eb311150	black	chr7	104476966	104477658
Zm00001eb311460	black	chr7	106954575	106961731
Zm00001eb311620	black	chr7	108815084	108818612
Zm00001eb311820	black	chr7	110564022	110568125
Zm00001eb312620	black	chr7	117519067	117520778
Zm00001eb313470	black	chr7	123570420	123570821
Zm00001eb313590	black	chr7	124191498	124197022
Zm00001eb313700	black	chr7	125121251	125123041
Zm00001eb314390	black	chr7	128348362	128350747
Zm00001eb314550	black	chr7	129240591	129243521
Zm00001eb314710	black	chr7	130307919	130313035
Zm00001eb315320	black	chr7	132913016	132914884
Zm00001eb315430	black	chr7	133218978	133221588
Zm00001eb315650	black	chr7	134310923	134311889
Zm00001eb315660	black	chr7	134336926	134338158
Zm00001eb315790	black	chr7	135083852	135088807
Zm00001eb315970	black	chr7	135700566	135703813
Zm00001eb315990	black	chr7	135754919	135756309
Zm00001eb316500	black	chr7	137505879	137511129
Zm00001eb316520	black	chr7	137532247	137533808
Zm00001eb316630	black	chr7	138173607	138179014
Zm00001eb317090	black	chr7	139523498	139528852
Zm00001eb317800	black	chr7	143068773	143071075
Zm00001eb317860	black	chr7	143201415	143207938
Zm00001eb318220	black	chr7	144649738	144652105
Zm00001eb318480	black	chr7	145569810	145572001
Zm00001eb319090	black	chr7	147881484	147888019
Zm00001eb319410	black	chr7	148563965	148571077
Zm00001eb319620	black	chr7	149364659	149375517
Zm00001eb320150	black	chr7	150967574	150967840
Zm00001eb320180	black	chr7	151012776	151015619
Zm00001eb320310	black	chr7	151368886	151377945
Zm00001eb320440	black	chr7	151852643	151853547
Zm00001eb320450	black	chr7	151858885	151861033
Zm00001eb321360	black	chr7	154871803	154875866
Zm00001eb322370	black	chr7	160873454	160881619
Zm00001eb322570	black	chr7	161765043	161768741
Zm00001eb322970	black	chr7	162833532	162834873
Zm00001eb323110	black	chr7	163225275	163227721
Zm00001eb323380	black	chr7	164100579	164105003
Zm00001eb323840	black	chr7	165666137	165668454
Zm00001eb324170	black	chr7	166487796	166489805
Zm00001eb324210	black	chr7	166531860	166533060
Zm00001eb324720	black	chr7	167971771	167973427
Zm00001eb325380	black	chr7	169313750	169317871
Zm00001eb325900	black	chr7	170715807	170719835
Zm00001eb326260	black	chr7	171362473	171363767
Zm00001eb326510	black	chr7	171834719	171837378
Zm00001eb326840	black	chr7	172760891	172762816
Zm00001eb326970	black	chr7	173185606	173187959
Zm00001eb327040	black	chr7	173406644	173412313
Zm00001eb327120	black	chr7	173762780	173768394
Zm00001eb327220	black	chr7	174108640	174114152
Zm00001eb327350	black	chr7	174417643	174421723
Zm00001eb327460	black	chr7	174590415	174593167
Zm00001eb328540	black	chr7	177153878	177156998
Zm00001eb328570	black	chr7	177249890	177254567
Zm00001eb328600	black	chr7	177348968	177351359
Zm00001eb328970	black	chr7	178278504	178282351
Zm00001eb329240	black	chr7	179191164	179192523
Zm00001eb329570	black	chr7	179761336	179765214
Zm00001eb329660	black	chr7	180011545	180014984
Zm00001eb329920	black	chr7	180718485	180720882
Zm00001eb330100	black	chr7	181093780	181099817
Zm00001eb330190	black	chr7	181326498	181331732
Zm00001eb330550	black	chr7	181842470	181844103
Zm00001eb331090	black	chr7	182941331	182942644
Zm00001eb331180	black	chr7	183219012	183222947
Zm00001eb331230	black	chr7	183243755	183245562
Zm00001eb331330	black	chr7	183400681	183402527
Zm00001eb331610	black	chr7	183870008	183875596
Zm00001eb331790	black	chr7	184333897	184336313
Zm00001eb331900	black	chr7	184552334	184556321
Zm00001eb331950	black	chr7	184651731	184655894
Zm00001eb331970	black	chr7	184818709	184833544
Zm00001eb332640	black	chr8	2146652	2148636
Zm00001eb332890	black	chr8	3325364	3353976
Zm00001eb332960	black	chr8	3505015	3511701
Zm00001eb333360	black	chr8	4941980	4951032
Zm00001eb333400	black	chr8	5053167	5060405
Zm00001eb333490	black	chr8	5357342	5357743
Zm00001eb333500	black	chr8	5362620	5371972
Zm00001eb335300	black	chr8	13011083	13019792
Zm00001eb335800	black	chr8	14489458	14493625
Zm00001eb335900	black	chr8	15031856	15037393
Zm00001eb336090	black	chr8	15558071	15563162
Zm00001eb336120	black	chr8	15723217	15724874
Zm00001eb336790	black	chr8	17967501	17968729
Zm00001eb338010	black	chr8	23433452	23440838
Zm00001eb338060	black	chr8	23596208	23605214
Zm00001eb338070	black	chr8	23703916	23705945
Zm00001eb338110	black	chr8	23978695	23981786
Zm00001eb338240	black	chr8	24402425	24402716
Zm00001eb338590	black	chr8	25672809	25678219
Zm00001eb338650	black	chr8	25987419	25996478
Zm00001eb339450	black	chr8	30407781	30413846
Zm00001eb339500	black	chr8	30532265	30535753
Zm00001eb339710	black	chr8	33479036	33484817
Zm00001eb340310	black	chr8	37538054	37538485
Zm00001eb340420	black	chr8	38671569	38673077
Zm00001eb341310	black	chr8	48585265	48588202
Zm00001eb341680	black	chr8	55403098	55462810
Zm00001eb341810	black	chr8	56948726	56949649
Zm00001eb341920	black	chr8	58237159	58237877
Zm00001eb341940	black	chr8	58421699	58438368
Zm00001eb342540	black	chr8	64323439	64326490
Zm00001eb342640	black	chr8	64918792	64922845
Zm00001eb343160	black	chr8	67733997	67736648
Zm00001eb343340	black	chr8	68743506	68747967
Zm00001eb343850	black	chr8	71811012	71813177
Zm00001eb344150	black	chr8	73629091	73630782
Zm00001eb344300	black	chr8	74151563	74155474
Zm00001eb345540	black	chr8	80642530	80645834
Zm00001eb345780	black	chr8	82103418	82106682
Zm00001eb346420	black	chr8	87776435	87778011
Zm00001eb346550	black	chr8	88681454	88691411
Zm00001eb346680	black	chr8	89486522	89510285
Zm00001eb347000	black	chr8	92207771	92211355
Zm00001eb347090	black	chr8	93000028	93001851
Zm00001eb347780	black	chr8	98068613	98083074
Zm00001eb347960	black	chr8	99027271	99043154
Zm00001eb348290	black	chr8	100889482	100890241
Zm00001eb348320	black	chr8	101088773	101095485
Zm00001eb348390	black	chr8	101557160	101561125
Zm00001eb348550	black	chr8	102912146	102919134
Zm00001eb349300	black	chr8	106300266	106306111
Zm00001eb349820	black	chr8	109392483	109404665
Zm00001eb349870	black	chr8	110105714	110111175
Zm00001eb350290	black	chr8	112764573	112770847
Zm00001eb350620	black	chr8	115213988	115220864
Zm00001eb350690	black	chr8	115559880	115562464
Zm00001eb350700	black	chr8	115616670	115619765
Zm00001eb350740	black	chr8	115805140	115813231
Zm00001eb351140	black	chr8	118064341	118066538
Zm00001eb351880	black	chr8	121166523	121167918
Zm00001eb352380	black	chr8	122697409	122699079
Zm00001eb352420	black	chr8	122900242	122903175
Zm00001eb352910	black	chr8	125373841	125386412
Zm00001eb352990	black	chr8	125848036	125849865
Zm00001eb354940	black	chr8	134709953	134713774
Zm00001eb355140	black	chr8	135295073	135300914
Zm00001eb355210	black	chr8	135573241	135575418
Zm00001eb355660	black	chr8	137056783	137057538
Zm00001eb355740	black	chr8	137510349	137513314
Zm00001eb355770	black	chr8	137584463	137585492
Zm00001eb356330	black	chr8	139161115	139167094
Zm00001eb356460	black	chr8	139681788	139686422
Zm00001eb358410	black	chr8	148327731	148334525
Zm00001eb358500	black	chr8	148751684	148756466
Zm00001eb358850	black	chr8	149586596	149587779
Zm00001eb359370	black	chr8	151143716	151145853
Zm00001eb359560	black	chr8	152244295	152245427
Zm00001eb359650	black	chr8	152683234	152689675
Zm00001eb361200	black	chr8	158187731	158194698
Zm00001eb361470	black	chr8	159053839	159061029
Zm00001eb361610	black	chr8	159458455	159461426
Zm00001eb362020	black	chr8	162543190	162545216
Zm00001eb362500	black	chr8	163352146	163355831
Zm00001eb362660	black	chr8	163643124	163650005
Zm00001eb363730	black	chr8	166220575	166224612
Zm00001eb363820	black	chr8	166459084	166462312
Zm00001eb364040	black	chr8	166862480	166865650
Zm00001eb364510	black	chr8	168098499	168101885
Zm00001eb364970	black	chr8	169101532	169110249
Zm00001eb365130	black	chr8	169515536	169517991
Zm00001eb365410	black	chr8	169800818	169802747
Zm00001eb365780	black	chr8	170721485	170725722
Zm00001eb366400	black	chr8	172068931	172071116
Zm00001eb366690	black	chr8	172966248	172978706
Zm00001eb366930	black	chr8	173356197	173359241
Zm00001eb367220	black	chr8	173831590	173832620
Zm00001eb367450	black	chr8	174202238	174203062
Zm00001eb367960	black	chr8	175419141	175423566
Zm00001eb367970	black	chr8	175424499	175426250
Zm00001eb368280	black	chr8	175968510	175972923
Zm00001eb369740	black	chr8	178348908	178350658
Zm00001eb369760	black	chr8	178394035	178409206
Zm00001eb369780	black	chr8	178421303	178425177
Zm00001eb370140	black	chr8	179313227	179317169
Zm00001eb370210	black	chr8	179537983	179539602
Zm00001eb370410	black	chr8	179775957	179784829
Zm00001eb370480	black	chr8	179955018	179956738
Zm00001eb371090	black	chr8	181289508	181296843
Zm00001eb371110	black	chr8	181421671	181430573
Zm00001eb371630	black	chr9	2740365	2744351
Zm00001eb371730	black	chr9	2957762	2968195
Zm00001eb371900	black	chr9	3760882	3767677
Zm00001eb372180	black	chr9	4992508	4995701
Zm00001eb372900	black	chr9	8157008	8165838
Zm00001eb373120	black	chr9	8917288	8918630
Zm00001eb373200	black	chr9	9250272	9256133
Zm00001eb373700	black	chr9	11324428	11329182
Zm00001eb373950	black	chr9	12405440	12407777
Zm00001eb375200	black	chr9	16432963	16441320
Zm00001eb375420	black	chr9	17222172	17230894
Zm00001eb375510	black	chr9	17623607	17624869
Zm00001eb376570	black	chr9	20432209	20434996
Zm00001eb377000	black	chr9	21339736	21342929
Zm00001eb377530	black	chr9	22831715	22835471
Zm00001eb377850	black	chr9	23898286	23898703
Zm00001eb378500	black	chr9	26445113	26450889
Zm00001eb378800	black	chr9	27534858	27537114
Zm00001eb379020	black	chr9	28558578	28563078
Zm00001eb379090	black	chr9	28621983	28624094
Zm00001eb379120	black	chr9	28778514	28782552
Zm00001eb379370	black	chr9	29573583	29574026
Zm00001eb379500	black	chr9	30603006	30606971
Zm00001eb380190	black	chr9	35690449	35694204
Zm00001eb380370	black	chr9	36911333	36913505
Zm00001eb380570	black	chr9	38676657	38680868
Zm00001eb380860	black	chr9	40965318	40967808
Zm00001eb380950	black	chr9	41743983	41748238
Zm00001eb381110	black	chr9	43134713	43138865
Zm00001eb381210	black	chr9	44481515	44491669
Zm00001eb381880	black	chr9	49014218	49014991
Zm00001eb382360	black	chr9	54004686	54025754
Zm00001eb383160	black	chr9	66549756	66550992
Zm00001eb383210	black	chr9	66870140	66870890
Zm00001eb383910	black	chr9	72645009	72650996
Zm00001eb385580	black	chr9	89202489	89204710
Zm00001eb385620	black	chr9	89568631	89591190
Zm00001eb385850	black	chr9	91985151	91987073
Zm00001eb385970	black	chr9	92692856	92694889
Zm00001eb386530	black	chr9	96432184	96434261
Zm00001eb386910	black	chr9	98779076	98780307
Zm00001eb387020	black	chr9	99575625	99580253
Zm00001eb388000	black	chr9	104944143	104962875
Zm00001eb388010	black	chr9	104988330	104989498
Zm00001eb388530	black	chr9	108060950	108063200
Zm00001eb388780	black	chr9	109385816	109391305
Zm00001eb389290	black	chr9	111342280	111345262
Zm00001eb389420	black	chr9	112212287	112219187
Zm00001eb389560	black	chr9	112967728	112968691
Zm00001eb389850	black	chr9	114921699	114927239
Zm00001eb389910	black	chr9	115321767	115323658
Zm00001eb390980	black	chr9	120177363	120181881
Zm00001eb391500	black	chr9	122118477	122126883
Zm00001eb392030	black	chr9	123906336	123912950
Zm00001eb392280	black	chr9	124936645	124941351
Zm00001eb392970	black	chr9	128469609	128473934
Zm00001eb393000	black	chr9	128559715	128560658
Zm00001eb393120	black	chr9	129094561	129097317
Zm00001eb393660	black	chr9	131016009	131018318
Zm00001eb394400	black	chr9	133993365	133996131
Zm00001eb394590	black	chr9	134663198	134665815
Zm00001eb395200	black	chr9	137507643	137515966
Zm00001eb395260	black	chr9	137621784	137622922
Zm00001eb395950	black	chr9	140632663	140635731
Zm00001eb396920	black	chr9	143487068	143489846
Zm00001eb397090	black	chr9	144221207	144227464
Zm00001eb397260	black	chr9	144753906	144759218
Zm00001eb397510	black	chr9	145276643	145277856
Zm00001eb397660	black	chr9	145732282	145741978
Zm00001eb397670	black	chr9	145773286	145776634
Zm00001eb398010	black	chr9	146909510	146911516
Zm00001eb398130	black	chr9	147284502	147286410
Zm00001eb398740	black	chr9	149021199	149021999
Zm00001eb399900	black	chr9	152366920	152371486
Zm00001eb400240	black	chr9	153340322	153349193
Zm00001eb400790	black	chr9	154365201	154368279
Zm00001eb401110	black	chr9	155458517	155464023
Zm00001eb401150	black	chr9	155494998	155499379
Zm00001eb401400	black	chr9	156002735	156005249
Zm00001eb401580	black	chr9	156418625	156419277
Zm00001eb402310	black	chr9	157734776	157739869
Zm00001eb402380	black	chr9	157756944	157761038
Zm00001eb403330	black	chr9	159546262	159551297
Zm00001eb403520	black	chr9	159884466	159887135
Zm00001eb403590	black	chr9	159942362	159951178
Zm00001eb403790	black	chr9	160239500	160245408
Zm00001eb403870	black	chr9	160333058	160336067
Zm00001eb404000	black	chr9	160726199	160728912
Zm00001eb404050	black	chr9	160773828	160775797
Zm00001eb404130	black	chr9	160858351	160882239
Zm00001eb404510	black	chr9	161763989	161779935
Zm00001eb404630	black	chr9	162026440	162047538
Zm00001eb404820	black	chr10	581067	585110
Zm00001eb404840	black	chr10	660868	663981
Zm00001eb405020	black	chr10	1248169	1250358
Zm00001eb406950	black	chr10	5668101	5670253
Zm00001eb407480	black	chr10	7275456	7280681
Zm00001eb407810	black	chr10	9232979	9235197
Zm00001eb407840	black	chr10	9367906	9370640
Zm00001eb409640	black	chr10	19121102	19122032
Zm00001eb410070	black	chr10	23083437	23096198
Zm00001eb410530	black	chr10	25784833	25790524
Zm00001eb410710	black	chr10	26879837	26883826
Zm00001eb410800	black	chr10	27216289	27219460
Zm00001eb411670	black	chr10	38409650	38435971
Zm00001eb411910	black	chr10	41070921	41073022
Zm00001eb412610	black	chr10	52131348	52138766
Zm00001eb413340	black	chr10	61047896	61048985
Zm00001eb413370	black	chr10	61157964	61164693
Zm00001eb415270	black	chr10	76272405	76281826
Zm00001eb415890	black	chr10	80125707	80127020
Zm00001eb416580	black	chr10	83905835	83906806
Zm00001eb417640	black	chr10	90011890	90017586
Zm00001eb418310	black	chr10	93328351	93358164
Zm00001eb418330	black	chr10	93398675	93408683
Zm00001eb418760	black	chr10	96653576	96732935
Zm00001eb420220	black	chr10	106197241	106199933
Zm00001eb420290	black	chr10	106857681	106874761
Zm00001eb420580	black	chr10	108588235	108591020
Zm00001eb420640	black	chr10	109013934	109018164
Zm00001eb420710	black	chr10	109542380	109546610
Zm00001eb421330	black	chr10	113349076	113352808
Zm00001eb421350	black	chr10	113540954	113547649
Zm00001eb421980	black	chr10	117016687	117023205
Zm00001eb422500	black	chr10	119439523	119443721
Zm00001eb422840	black	chr10	120522700	120527413
Zm00001eb422860	black	chr10	120614534	120617148
Zm00001eb423050	black	chr10	121481662	121484419
Zm00001eb423180	black	chr10	122017522	122017962
Zm00001eb424170	black	chr10	125222418	125225434
Zm00001eb424280	black	chr10	125549497	125552182
Zm00001eb424840	black	chr10	127606868	127620421
Zm00001eb424960	black	chr10	127930851	127935156
Zm00001eb425270	black	chr10	129061957	129066934
Zm00001eb425740	black	chr10	130346812	130348844
Zm00001eb426250	black	chr10	132055920	132057791
Zm00001eb428900	black	chr10	140114236	140116927
Zm00001eb429840	black	chr10	142001015	142002047
Zm00001eb429900	black	chr10	142134400	142137401
Zm00001eb430100	black	chr10	142638945	142645291
Zm00001eb430240	black	chr10	143018175	143021366
Zm00001eb430250	black	chr10	143108126	143123646
Zm00001eb431000	black	chr10	144759762	144763447
Zm00001eb431490	black	chr10	145879781	145881875
Zm00001eb431700	black	chr10	146451109	146457917
Zm00001eb432800	black	chr10	148930500	148932760
Zm00001eb433050	black	chr10	149404433	149412784
Zm00001eb433060	black	chr10	149419491	149422276
Zm00001eb433230	black	chr10	149588656	149592451
Zm00001eb433940	black	chr10	150721271	150725016
Zm00001eb434510	black	chr10	151941902	151944538
Zm00001eb434530	black	chr10	151946938	151948516
Zm00001eb442020	black	scaf_490	28478	37189
novel.1002	black	chr1	121024791	121025042
novel.10109	black	chr4	220653130	220655642
novel.10296	black	chr4	240284366	240292312
novel.10302	black	chr4	240784179	240785747
novel.10402	black	chr5	2608349	2608912
novel.10480	black	chr5	9630197	9631999
novel.10547	black	chr5	17296333	17298835
novel.10665	black	chr5	33955358	33956576
novel.10691	black	chr5	36824292	36841085
novel.10796	black	chr5	48009606	48009965
novel.10891	black	chr5	60145077	60145307
novel.10935	black	chr5	65389361	65389574
novel.11263	black	chr5	102922375	102922785
novel.11303	black	chr5	108575104	108584602
novel.11729	black	chr5	159817990	159820003
novel.11843	black	chr5	176979982	176980632
novel.11870	black	chr5	180194442	180194748
novel.12077	black	chr5	204304503	204305742
novel.12150	black	chr5	213099827	213101911
novel.12359	black	chr6	12095482	12097860
novel.12392	black	chr6	18151606	18177170
novel.12400	black	chr6	18614237	18615678
novel.1246	black	chr1	153597572	153599308
novel.12514	black	chr6	29061610	29062010
novel.12695	black	chr6	50705493	50706534
novel.12812	black	chr6	60918973	60921394
novel.1284	black	chr1	156998326	157000889
novel.12918	black	chr6	71750615	71752680
novel.13223	black	chr6	104561326	104562151
novel.13236	black	chr6	106075288	106106468
novel.13490	black	chr6	137416853	137417055
novel.13533	black	chr6	143154290	143156017
novel.13593	black	chr6	149686341	149687241
novel.13732	black	chr6	165058200	165061397
novel.13918	black	chr7	5271923	5272907
novel.1412	black	chr1	171498229	171499483
novel.14146	black	chr7	29161602	29162220
novel.14230	black	chr7	41734856	41745449
novel.14654	black	chr7	86376344	86382104
novel.14763	black	chr7	99880527	99882459
novel.14800	black	chr7	103165163	103166104
novel.15099	black	chr7	133315912	133317380
novel.15112	black	chr7	135276384	135276951
novel.15181	black	chr7	141671178	141700896
novel.15183	black	chr7	141162060	141181008
novel.15185	black	chr7	142278428	142278654
novel.15221	black	chr7	145187388	145188446
novel.15281	black	chr7	149971765	149980053
novel.15439	black	chr7	168624147	168624500
novel.15557	black	chr7	184177367	184178664
novel.15637	black	chr8	8246247	8246751
novel.15741	black	chr8	22717068	22717295
novel.15746	black	chr8	23687413	23687818
novel.15873	black	chr8	41093203	41093619
novel.15964	black	chr8	52368799	52371578
novel.16294	black	chr8	94942903	94943679
novel.16413	black	chr8	107035995	107039711
novel.16629	black	chr8	133430025	133430341
novel.16806	black	chr8	157254085	157254921
novel.16910	black	chr8	168647496	168647803
novel.16924	black	chr8	169910948	169912073
novel.17088	black	chr9	2824134	2824547
novel.1714	black	chr1	196545804	196546988
novel.17195	black	chr9	12166045	12166432
novel.17273	black	chr9	19244684	19245619
novel.17369	black	chr9	27597139	27597459
novel.17830	black	chr9	88523154	88523541
novel.17833	black	chr9	88294942	88297642
novel.17950	black	chr9	105774988	105802859
novel.17980	black	chr9	110482015	110486867
novel.18242	black	chr9	136441963	136449659
novel.18267	black	chr9	140025069	140025574
novel.18339	black	chr9	146058437	146058648
novel.18349	black	chr9	147221072	147250292
novel.18366	black	chr9	148731184	148733783
novel.1979	black	chr1	228755903	228759923
novel.2070	black	chr1	239733450	239733784
novel.2359	black	chr1	272153525	272159789
novel.2389	black	chr1	275243693	275246508
novel.2419	black	chr1	277836040	277838020
novel.2433	black	chr1	279797164	279820747
novel.2526	black	chr1	290499263	290508966
novel.2590	black	chr1	298252025	298255123
novel.271	black	chr1	22898287	22917282
novel.2727	black	chr10	5396703	5397289
novel.2750	black	chr10	9679921	9681215
novel.2896	black	chr10	35741431	35744587
novel.3089	black	chr10	58079429	58079859
novel.3120	black	chr10	61122671	61133598
novel.3133	black	chr10	63108288	63108853
novel.3139	black	chr10	63676151	63713865
novel.3212	black	chr10	71836846	71838065
novel.3215	black	chr10	71973476	71978251
novel.3303	black	chr10	85965543	85979696
novel.3373	black	chr10	95047875	95048154
novel.3454	black	chr10	107840946	107841487
novel.3475	black	chr10	110061155	110061579
novel.3573	black	chr10	119474692	119475123
novel.3805	black	chr10	142117562	142119926
novel.3935	black	chr2	1372078	1374787
novel.394	black	chr1	39845342	39845697
novel.4086	black	chr2	12384466	12385344
novel.4127	black	chr2	14382942	14405259
novel.4201	black	chr2	22392724	22394257
novel.4207	black	chr2	22538150	22538624
novel.4669	black	chr2	74293821	74296202
novel.4746	black	chr2	82986242	82986550
novel.4875	black	chr2	100049249	100051728
novel.4896	black	chr2	103262230	103262973
novel.5066	black	chr2	121495916	121535604
novel.51	black	chr1	4101600	4104637
novel.5124	black	chr2	131324965	131333737
novel.5257	black	chr2	145371930	145373031
novel.534	black	chr1	60892340	60893791
novel.540	black	chr1	61807760	61808222
novel.5505	black	chr2	181700402	181701102
novel.5516	black	chr2	183210655	183211122
novel.5523	black	chr2	183523337	183523661
novel.558	black	chr1	63839649	63839869
novel.5625	black	chr2	193378101	193381543
novel.5725	black	chr2	203969994	203971676
novel.5955	black	chr2	225793052	225793685
novel.5965	black	chr2	226828521	226829524
novel.6006	black	chr2	232215436	232215896
novel.6007	black	chr2	232268389	232284029
novel.6025	black	chr2	234397118	234397327
novel.6187	black	chr3	5266541	5267208
novel.6500	black	chr3	40428365	40428599
novel.6535	black	chr3	43604023	43640368
novel.6614	black	chr3	53887056	53889516
novel.6707	black	chr3	65142864	65143123
novel.6989	black	chr3	99802892	99803196
novel.709	black	chr1	82214483	82228568
novel.7461	black	chr3	157593731	157601480
novel.7688	black	chr3	186365469	186366915
novel.7804	black	chr3	198737488	198737719
novel.7829	black	chr3	201690677	201693644
novel.784	black	chr1	92352033	92354999
novel.7869	black	chr3	206940565	206941234
novel.79	black	chr1	6191247	6199957
novel.7906	black	chr3	210964781	210965030
novel.8106	black	chr3	230191154	230220404
novel.8115	black	chr3	231510294	231510557
novel.8166	black	chr4	2913392	2914991
novel.8492	black	chr4	38892359	38892587
novel.85	black	chr1	6850144	6850767
novel.8832	black	chr4	81023723	81024032
novel.8935	black	chr4	92964697	93007646
novel.9170	black	chr4	116146180	116146497
novel.9264	black	chr4	128549359	128549595
novel.9294	black	chr4	132457420	132458205
novel.936	black	chr1	114095114	114101729
novel.9455	black	chr4	154859220	154861902
novel.9491	black	chr4	159159038	159160580
novel.9612	black	chr4	169907574	169908439
novel.9613	black	chr4	169732312	169736099
novel.9666	black	chr4	175513675	175514441
novel.9840	black	chr4	192241220	192241820
Zm00001eb000220	blue	chr1	1018151	1020839
Zm00001eb000620	blue	chr1	2620295	2626950
Zm00001eb000640	blue	chr1	2737442	2740118
Zm00001eb000650	blue	chr1	2765072	2771704
Zm00001eb000820	blue	chr1	3022946	3028004
Zm00001eb000890	blue	chr1	3215293	3221599
Zm00001eb000900	blue	chr1	3221607	3222938
Zm00001eb000930	blue	chr1	3280308	3282259
Zm00001eb001050	blue	chr1	3480374	3483331
Zm00001eb001280	blue	chr1	3962559	3963285
Zm00001eb001360	blue	chr1	4087436	4089632
Zm00001eb001670	blue	chr1	4932248	4948340
Zm00001eb001710	blue	chr1	5064533	5070054
Zm00001eb001740	blue	chr1	5095230	5097193
Zm00001eb001760	blue	chr1	5112320	5115233
Zm00001eb001860	blue	chr1	5423774	5431320
Zm00001eb001900	blue	chr1	5471781	5480336
Zm00001eb001910	blue	chr1	5479359	5493877
Zm00001eb001940	blue	chr1	5563658	5568308
Zm00001eb002000	blue	chr1	5743584	5766324
Zm00001eb002010	blue	chr1	5769996	5774406
Zm00001eb002040	blue	chr1	5847054	5859789
Zm00001eb002190	blue	chr1	6227615	6230600
Zm00001eb002390	blue	chr1	6750999	6751362
Zm00001eb002460	blue	chr1	6981387	6987213
Zm00001eb002530	blue	chr1	7130513	7136524
Zm00001eb002690	blue	chr1	7506984	7509465
Zm00001eb002870	blue	chr1	7990945	7991778
Zm00001eb002900	blue	chr1	8031915	8033230
Zm00001eb002960	blue	chr1	8087643	8099716
Zm00001eb003130	blue	chr1	8488013	8492319
Zm00001eb003190	blue	chr1	8602409	8607605
Zm00001eb003200	blue	chr1	8611599	8612643
Zm00001eb003350	blue	chr1	8944150	8949254
Zm00001eb003650	blue	chr1	9770696	9773193
Zm00001eb003820	blue	chr1	10511453	10512069
Zm00001eb003850	blue	chr1	10622440	10625585
Zm00001eb003900	blue	chr1	10795528	10798665
Zm00001eb004180	blue	chr1	11559724	11562557
Zm00001eb004370	blue	chr1	12184201	12192434
Zm00001eb004400	blue	chr1	12231188	12236708
Zm00001eb004490	blue	chr1	12343656	12345162
Zm00001eb004670	blue	chr1	12621329	12624469
Zm00001eb004780	blue	chr1	13056661	13070870
Zm00001eb004940	blue	chr1	13470997	13486090
Zm00001eb004950	blue	chr1	13487303	13494955
Zm00001eb004990	blue	chr1	13653568	13657347
Zm00001eb005010	blue	chr1	13710040	13722219
Zm00001eb005200	blue	chr1	14342856	14343428
Zm00001eb005220	blue	chr1	14501292	14506675
Zm00001eb005380	blue	chr1	14955076	14957921
Zm00001eb005390	blue	chr1	14962698	14967358
Zm00001eb005400	blue	chr1	15015527	15020786
Zm00001eb005430	blue	chr1	15070098	15073238
Zm00001eb005460	blue	chr1	15196463	15201827
Zm00001eb005530	blue	chr1	15295152	15298222
Zm00001eb005630	blue	chr1	15856963	15865724
Zm00001eb005700	blue	chr1	16035109	16036995
Zm00001eb005710	blue	chr1	16122256	16129623
Zm00001eb005840	blue	chr1	16617778	16625652
Zm00001eb005890	blue	chr1	16705144	16706011
Zm00001eb005990	blue	chr1	17041688	17043711
Zm00001eb006000	blue	chr1	17051276	17052207
Zm00001eb006050	blue	chr1	17257259	17260601
Zm00001eb006160	blue	chr1	17670907	17672629
Zm00001eb006300	blue	chr1	17861092	17867634
Zm00001eb006310	blue	chr1	17868792	17870794
Zm00001eb006560	blue	chr1	18473259	18494112
Zm00001eb006620	blue	chr1	18899270	18901992
Zm00001eb006680	blue	chr1	19309508	19311518
Zm00001eb006690	blue	chr1	19313565	19314364
Zm00001eb006720	blue	chr1	19470935	19472528
Zm00001eb006830	blue	chr1	19754550	19757775
Zm00001eb006880	blue	chr1	19877490	19881678
Zm00001eb007090	blue	chr1	20781513	20790239
Zm00001eb007130	blue	chr1	21037974	21051410
Zm00001eb007250	blue	chr1	21621148	21624896
Zm00001eb007320	blue	chr1	21734587	21735231
Zm00001eb007510	blue	chr1	21904356	21920971
Zm00001eb007650	blue	chr1	22565338	22571189
Zm00001eb007690	blue	chr1	22699409	22702048
Zm00001eb007810	blue	chr1	22955610	22958435
Zm00001eb008130	blue	chr1	24353837	24354846
Zm00001eb008270	blue	chr1	24934324	24937027
Zm00001eb008360	blue	chr1	25396585	25400926
Zm00001eb008580	blue	chr1	25937678	25945369
Zm00001eb008780	blue	chr1	27032749	27037180
Zm00001eb009010	blue	chr1	27805011	27812500
Zm00001eb009550	blue	chr1	29552208	29554604
Zm00001eb009780	blue	chr1	30732639	30744568
Zm00001eb010040	blue	chr1	31742085	31745237
Zm00001eb010110	blue	chr1	31962740	31966628
Zm00001eb010190	blue	chr1	32126194	32134940
Zm00001eb010240	blue	chr1	32299151	32309244
Zm00001eb010370	blue	chr1	32840219	32842834
Zm00001eb010410	blue	chr1	33102030	33109560
Zm00001eb010540	blue	chr1	33461325	33465763
Zm00001eb010610	blue	chr1	33852289	33854916
Zm00001eb010750	blue	chr1	34444452	34445410
Zm00001eb011040	blue	chr1	35440872	35444914
Zm00001eb011230	blue	chr1	36180558	36191795
Zm00001eb011580	blue	chr1	37811548	37819873
Zm00001eb011590	blue	chr1	37832324	37835876
Zm00001eb011610	blue	chr1	37915812	37919346
Zm00001eb011650	blue	chr1	38093067	38097138
Zm00001eb011780	blue	chr1	38310117	38314507
Zm00001eb011910	blue	chr1	38667840	38682520
Zm00001eb011960	blue	chr1	38819298	38824331
Zm00001eb011980	blue	chr1	38971202	38979070
Zm00001eb012040	blue	chr1	39067264	39069418
Zm00001eb012100	blue	chr1	39324410	39332891
Zm00001eb012180	blue	chr1	39685345	39686857
Zm00001eb012310	blue	chr1	40290648	40296150
Zm00001eb012350	blue	chr1	40463374	40466709
Zm00001eb012410	blue	chr1	40736472	40739855
Zm00001eb012440	blue	chr1	40846789	40848732
Zm00001eb012470	blue	chr1	41028685	41031289
Zm00001eb012540	blue	chr1	41271108	41274240
Zm00001eb012570	blue	chr1	41376153	41377445
Zm00001eb012600	blue	chr1	41473024	41476519
Zm00001eb012710	blue	chr1	42011336	42013732
Zm00001eb012760	blue	chr1	42032708	42041803
Zm00001eb012780	blue	chr1	42333400	42337103
Zm00001eb012800	blue	chr1	42364143	42367257
Zm00001eb012920	blue	chr1	42956219	42958452
Zm00001eb012950	blue	chr1	42979550	42982681
Zm00001eb013150	blue	chr1	43868016	43870902
Zm00001eb013340	blue	chr1	44597578	44600787
Zm00001eb013350	blue	chr1	44666221	44666733
Zm00001eb013360	blue	chr1	44729549	44735265
Zm00001eb013410	blue	chr1	44887753	44891095
Zm00001eb013450	blue	chr1	45160373	45162447
Zm00001eb013490	blue	chr1	45224966	45227672
Zm00001eb013590	blue	chr1	45566785	45569126
Zm00001eb013740	blue	chr1	45965397	45966925
Zm00001eb013760	blue	chr1	45975492	45979512
Zm00001eb013950	blue	chr1	46696760	46698922
Zm00001eb014600	blue	chr1	48971002	48971833
Zm00001eb014740	blue	chr1	49424520	49427620
Zm00001eb014850	blue	chr1	49879953	49891691
Zm00001eb015010	blue	chr1	50920670	50922659
Zm00001eb015130	blue	chr1	51436318	51438183
Zm00001eb015150	blue	chr1	51626175	51632242
Zm00001eb015380	blue	chr1	52635772	52639687
Zm00001eb015400	blue	chr1	52648717	52649647
Zm00001eb015420	blue	chr1	52751440	52759320
Zm00001eb015540	blue	chr1	53230522	53235442
Zm00001eb015550	blue	chr1	53328775	53331330
Zm00001eb015560	blue	chr1	53398242	53404783
Zm00001eb015760	blue	chr1	54554479	54560672
Zm00001eb015800	blue	chr1	54690749	54693239
Zm00001eb015960	blue	chr1	55553261	55557932
Zm00001eb015970	blue	chr1	55589429	55592858
Zm00001eb016020	blue	chr1	56127078	56145964
Zm00001eb016420	blue	chr1	57455335	57457872
Zm00001eb016460	blue	chr1	57671889	57678930
Zm00001eb016540	blue	chr1	57934641	57940072
Zm00001eb016560	blue	chr1	58142413	58153695
Zm00001eb016570	blue	chr1	58344856	58354042
Zm00001eb016660	blue	chr1	58823398	58829159
Zm00001eb016820	blue	chr1	60002982	60003446
Zm00001eb016910	blue	chr1	60230524	60231249
Zm00001eb016930	blue	chr1	60239160	60248655
Zm00001eb017260	blue	chr1	61756842	61764779
Zm00001eb017310	blue	chr1	61831702	61844841
Zm00001eb017340	blue	chr1	62080608	62083029
Zm00001eb017660	blue	chr1	62909118	62912604
Zm00001eb017670	blue	chr1	62914053	62917150
Zm00001eb017700	blue	chr1	63057109	63064831
Zm00001eb017790	blue	chr1	63228577	63229251
Zm00001eb017920	blue	chr1	63770254	63773278
Zm00001eb017970	blue	chr1	64022156	64028629
Zm00001eb018110	blue	chr1	64698752	64702950
Zm00001eb018350	blue	chr1	65380878	65385848
Zm00001eb018360	blue	chr1	65502025	65508580
Zm00001eb018640	blue	chr1	66491965	66494310
Zm00001eb018720	blue	chr1	67190398	67192749
Zm00001eb019000	blue	chr1	68072521	68073033
Zm00001eb019010	blue	chr1	68073100	68074183
Zm00001eb019050	blue	chr1	68197490	68201467
Zm00001eb019090	blue	chr1	68278912	68281075
Zm00001eb019130	blue	chr1	68559289	68562734
Zm00001eb019140	blue	chr1	68565337	68567051
Zm00001eb019250	blue	chr1	69013392	69017436
Zm00001eb019470	blue	chr1	70425502	70427956
Zm00001eb019620	blue	chr1	71292590	71296648
Zm00001eb019730	blue	chr1	71866520	71869573
Zm00001eb019770	blue	chr1	72090773	72098524
Zm00001eb019950	blue	chr1	73000317	73002066
Zm00001eb019960	blue	chr1	73030507	73032013
Zm00001eb020000	blue	chr1	73234022	73236550
Zm00001eb020120	blue	chr1	74156887	74160296
Zm00001eb020460	blue	chr1	76060260	76089089
Zm00001eb020500	blue	chr1	76380953	76387332
Zm00001eb020600	blue	chr1	77051850	77053007
Zm00001eb020660	blue	chr1	77319222	77325585
Zm00001eb020680	blue	chr1	77452036	77453330
Zm00001eb020710	blue	chr1	77591686	77603488
Zm00001eb020740	blue	chr1	77867200	77868613
Zm00001eb020940	blue	chr1	79042403	79043851
Zm00001eb021030	blue	chr1	79763511	79768596
Zm00001eb021060	blue	chr1	79880480	79881723
Zm00001eb021270	blue	chr1	80821277	80826062
Zm00001eb021500	blue	chr1	81756192	81758526
Zm00001eb021590	blue	chr1	82102525	82103644
Zm00001eb021850	blue	chr1	83315752	83322882
Zm00001eb021990	blue	chr1	83842597	83844258
Zm00001eb022400	blue	chr1	85814623	85819383
Zm00001eb022760	blue	chr1	87989545	87990569
Zm00001eb023140	blue	chr1	90418348	90425579
Zm00001eb023160	blue	chr1	90579804	90583564
Zm00001eb023660	blue	chr1	94780767	94795431
Zm00001eb023870	blue	chr1	96228547	96230408
Zm00001eb023890	blue	chr1	96334209	96338781
Zm00001eb024030	blue	chr1	97502866	97504964
Zm00001eb024450	blue	chr1	100561688	100563956
Zm00001eb024550	blue	chr1	101151479	101154772
Zm00001eb024700	blue	chr1	102725613	102729654
Zm00001eb024740	blue	chr1	103209851	103210805
Zm00001eb024750	blue	chr1	103210918	103211570
Zm00001eb024870	blue	chr1	103929748	103933541
Zm00001eb024940	blue	chr1	104889703	104891450
Zm00001eb024950	blue	chr1	104892748	104893601
Zm00001eb025020	blue	chr1	105261223	105267738
Zm00001eb025030	blue	chr1	105456898	105460519
Zm00001eb025080	blue	chr1	106169617	106177031
Zm00001eb025170	blue	chr1	107274663	107278591
Zm00001eb025300	blue	chr1	107795495	107798589
Zm00001eb025650	blue	chr1	111255899	111257790
Zm00001eb025670	blue	chr1	111709026	111715933
Zm00001eb025740	blue	chr1	112607366	112609206
Zm00001eb026200	blue	chr1	117682718	117758095
Zm00001eb026660	blue	chr1	123472654	123475485
Zm00001eb026940	blue	chr1	127127145	127133721
Zm00001eb028500	blue	chr1	151402123	151406347
Zm00001eb028510	blue	chr1	151489290	151501139
Zm00001eb028690	blue	chr1	153057388	153061429
Zm00001eb028940	blue	chr1	155032697	155035863
Zm00001eb029250	blue	chr1	158206542	158218377
Zm00001eb029390	blue	chr1	159344614	159347763
Zm00001eb029490	blue	chr1	160183765	160189761
Zm00001eb029550	blue	chr1	160776138	160781395
Zm00001eb029680	blue	chr1	161858320	161864109
Zm00001eb029710	blue	chr1	162160055	162166523
Zm00001eb029940	blue	chr1	164399567	164400478
Zm00001eb030240	blue	chr1	166298390	166300037
Zm00001eb030440	blue	chr1	168512776	168515638
Zm00001eb030550	blue	chr1	169300219	169300936
Zm00001eb030600	blue	chr1	169693742	169697162
Zm00001eb030650	blue	chr1	169975548	169977924
Zm00001eb030870	blue	chr1	170915113	170920881
Zm00001eb030880	blue	chr1	170953036	170956623
Zm00001eb030990	blue	chr1	171853294	171855490
Zm00001eb031180	blue	chr1	174543198	174543761
Zm00001eb031220	blue	chr1	174730699	174739602
Zm00001eb031300	blue	chr1	175286669	175292085
Zm00001eb031400	blue	chr1	176178733	176184795
Zm00001eb031410	blue	chr1	176244819	176246888
Zm00001eb031790	blue	chr1	178101936	178104511
Zm00001eb031820	blue	chr1	178118236	178128787
Zm00001eb031930	blue	chr1	178483111	178493917
Zm00001eb032030	blue	chr1	179291963	179297040
Zm00001eb032070	blue	chr1	179566454	179567542
Zm00001eb032160	blue	chr1	179955558	179963584
Zm00001eb032200	blue	chr1	180110920	180117325
Zm00001eb032250	blue	chr1	180484934	180487496
Zm00001eb032280	blue	chr1	180825835	180827721
Zm00001eb032310	blue	chr1	180913725	180914598
Zm00001eb032690	blue	chr1	182556340	182557433
Zm00001eb032750	blue	chr1	183419469	183423698
Zm00001eb032800	blue	chr1	183683782	183688987
Zm00001eb032870	blue	chr1	183934609	183935547
Zm00001eb032960	blue	chr1	184075861	184076882
Zm00001eb032970	blue	chr1	184076822	184078464
Zm00001eb033080	blue	chr1	184483343	184486421
Zm00001eb033130	blue	chr1	184677726	184679636
Zm00001eb033140	blue	chr1	184693662	184696350
Zm00001eb033340	blue	chr1	185552984	185554689
Zm00001eb033570	blue	chr1	186419699	186423316
Zm00001eb033700	blue	chr1	186982758	186987204
Zm00001eb033780	blue	chr1	187380215	187393026
Zm00001eb033950	blue	chr1	187915967	187919900
Zm00001eb034010	blue	chr1	187960228	187966468
Zm00001eb034050	blue	chr1	188097508	188098876
Zm00001eb034130	blue	chr1	188402249	188406911
Zm00001eb034280	blue	chr1	189074127	189074540
Zm00001eb034590	blue	chr1	191200802	191201215
Zm00001eb034620	blue	chr1	191262923	191263345
Zm00001eb034710	blue	chr1	191509293	191513146
Zm00001eb034810	blue	chr1	191806926	191809767
Zm00001eb034960	blue	chr1	192262766	192263240
Zm00001eb035050	blue	chr1	192648465	192652271
Zm00001eb035320	blue	chr1	193550287	193553662
Zm00001eb035390	blue	chr1	193787610	193793506
Zm00001eb035470	blue	chr1	194015064	194016217
Zm00001eb035490	blue	chr1	194055925	194056783
Zm00001eb035500	blue	chr1	194114751	194119803
Zm00001eb035510	blue	chr1	194143074	194149228
Zm00001eb035680	blue	chr1	194937740	194942344
Zm00001eb035690	blue	chr1	194942869	194945336
Zm00001eb035720	blue	chr1	194977932	194982734
Zm00001eb035780	blue	chr1	195605713	195608551
Zm00001eb035830	blue	chr1	195752677	195753096
Zm00001eb035860	blue	chr1	195819707	195822002
Zm00001eb035960	blue	chr1	196098404	196105850
Zm00001eb036130	blue	chr1	196668259	196671997
Zm00001eb036140	blue	chr1	196672325	196677129
Zm00001eb036270	blue	chr1	197377875	197382240
Zm00001eb036300	blue	chr1	197503693	197505208
Zm00001eb036780	blue	chr1	199072694	199075904
Zm00001eb036910	blue	chr1	199461576	199466659
Zm00001eb036950	blue	chr1	199807639	199816139
Zm00001eb037080	blue	chr1	200231909	200245233
Zm00001eb037160	blue	chr1	200521176	200522101
Zm00001eb037170	blue	chr1	200523910	200535073
Zm00001eb037200	blue	chr1	200564445	200568017
Zm00001eb037280	blue	chr1	200662989	200665041
Zm00001eb037500	blue	chr1	201601896	201604513
Zm00001eb037530	blue	chr1	201614552	201615776
Zm00001eb037600	blue	chr1	202091812	202093635
Zm00001eb037640	blue	chr1	202206177	202209642
Zm00001eb038320	blue	chr1	204777006	204778573
Zm00001eb038370	blue	chr1	204870650	204874093
Zm00001eb038400	blue	chr1	204996281	205005916
Zm00001eb038710	blue	chr1	206626938	206634281
Zm00001eb038780	blue	chr1	207004211	207005368
Zm00001eb038880	blue	chr1	207280269	207282075
Zm00001eb038920	blue	chr1	207741827	207746876
Zm00001eb039270	blue	chr1	208749716	208752493
Zm00001eb039340	blue	chr1	209094345	209099362
Zm00001eb039370	blue	chr1	209291724	209298475
Zm00001eb039410	blue	chr1	209454391	209457477
Zm00001eb039590	blue	chr1	209853304	209856390
Zm00001eb039850	blue	chr1	210910039	210912588
Zm00001eb040000	blue	chr1	211197784	211198874
Zm00001eb040010	blue	chr1	211199866	211200664
Zm00001eb040250	blue	chr1	212259369	212265858
Zm00001eb040400	blue	chr1	212926581	212930861
Zm00001eb040870	blue	chr1	215101954	215110781
Zm00001eb040920	blue	chr1	215404943	215414564
Zm00001eb041100	blue	chr1	216260850	216266094
Zm00001eb041130	blue	chr1	216353790	216354830
Zm00001eb041180	blue	chr1	216499665	216501215
Zm00001eb041240	blue	chr1	217118621	217134775
Zm00001eb041250	blue	chr1	217169710	217195711
Zm00001eb041390	blue	chr1	217938373	217939870
Zm00001eb041410	blue	chr1	218050001	218056434
Zm00001eb041430	blue	chr1	218080621	218086936
Zm00001eb041750	blue	chr1	219662115	219667459
Zm00001eb041760	blue	chr1	219727014	219732353
Zm00001eb041780	blue	chr1	219784547	219787917
Zm00001eb042000	blue	chr1	221364297	221366564
Zm00001eb042020	blue	chr1	221467932	221469468
Zm00001eb042060	blue	chr1	221568418	221575304
Zm00001eb042150	blue	chr1	222073496	222077196
Zm00001eb042170	blue	chr1	222145710	222146787
Zm00001eb042230	blue	chr1	222416053	222428214
Zm00001eb042260	blue	chr1	222675797	222678802
Zm00001eb042270	blue	chr1	222787810	222790007
Zm00001eb042320	blue	chr1	223144487	223148558
Zm00001eb042370	blue	chr1	223520513	223526238
Zm00001eb042530	blue	chr1	224464293	224466313
Zm00001eb042670	blue	chr1	224994528	225002000
Zm00001eb042750	blue	chr1	225495828	225499496
Zm00001eb042780	blue	chr1	225700179	225703639
Zm00001eb042870	blue	chr1	226122699	226124455
Zm00001eb043080	blue	chr1	227427630	227428766
Zm00001eb043330	blue	chr1	228030769	228031440
Zm00001eb043420	blue	chr1	228329557	228340644
Zm00001eb043430	blue	chr1	228464366	228470988
Zm00001eb043620	blue	chr1	229296860	229298587
Zm00001eb043640	blue	chr1	229341791	229343735
Zm00001eb043750	blue	chr1	229779496	229785147
Zm00001eb043760	blue	chr1	229899345	229900467
Zm00001eb043790	blue	chr1	229947050	229948301
Zm00001eb043920	blue	chr1	230341266	230355914
Zm00001eb044050	blue	chr1	231055958	231056339
Zm00001eb044210	blue	chr1	231718519	231721918
Zm00001eb044220	blue	chr1	231723299	231724174
Zm00001eb044440	blue	chr1	232278624	232290871
Zm00001eb044540	blue	chr1	232572920	232575455
Zm00001eb044630	blue	chr1	232887463	232891046
Zm00001eb044660	blue	chr1	233041476	233043166
Zm00001eb044820	blue	chr1	233673286	233677623
Zm00001eb044870	blue	chr1	233900868	233906659
Zm00001eb044950	blue	chr1	234074954	234076774
Zm00001eb045180	blue	chr1	234635095	234635601
Zm00001eb045540	blue	chr1	235843899	235848949
Zm00001eb045660	blue	chr1	236469432	236482598
Zm00001eb045890	blue	chr1	237750932	237763079
Zm00001eb045910	blue	chr1	237875305	237879669
Zm00001eb045970	blue	chr1	238174139	238175163
Zm00001eb046010	blue	chr1	238218996	238220393
Zm00001eb046020	blue	chr1	238227995	238231986
Zm00001eb046120	blue	chr1	238926716	238930079
Zm00001eb046160	blue	chr1	239024056	239032093
Zm00001eb046400	blue	chr1	239841304	239846326
Zm00001eb046430	blue	chr1	239974170	239979875
Zm00001eb046740	blue	chr1	241029730	241033755
Zm00001eb046750	blue	chr1	241111283	241121894
Zm00001eb046960	blue	chr1	241532206	241541281
Zm00001eb047010	blue	chr1	241790563	241792537
Zm00001eb047020	blue	chr1	241795894	241797830
Zm00001eb047030	blue	chr1	241800213	241801491
Zm00001eb047240	blue	chr1	242918000	242947724
Zm00001eb047250	blue	chr1	242948877	242949781
Zm00001eb047580	blue	chr1	244378177	244380387
Zm00001eb047990	blue	chr1	246581129	246582699
Zm00001eb048290	blue	chr1	248068099	248071511
Zm00001eb048310	blue	chr1	248108633	248111115
Zm00001eb048420	blue	chr1	248710951	248715907
Zm00001eb048520	blue	chr1	249176454	249177538
Zm00001eb048550	blue	chr1	249475829	249491880
Zm00001eb048770	blue	chr1	250545691	250546398
Zm00001eb048870	blue	chr1	251158467	251161421
Zm00001eb049000	blue	chr1	251678210	251681292
Zm00001eb049140	blue	chr1	252112418	252116476
Zm00001eb049240	blue	chr1	252306359	252320037
Zm00001eb049290	blue	chr1	252354369	252361855
Zm00001eb049570	blue	chr1	253640205	253642954
Zm00001eb049830	blue	chr1	254500702	254507995
Zm00001eb050260	blue	chr1	256246762	256247217
Zm00001eb050340	blue	chr1	256582552	256598199
Zm00001eb050510	blue	chr1	257319832	257323435
Zm00001eb050680	blue	chr1	258144176	258153465
Zm00001eb051120	blue	chr1	259960362	259963720
Zm00001eb051300	blue	chr1	260544867	260554772
Zm00001eb051610	blue	chr1	261782730	261785585
Zm00001eb051770	blue	chr1	262331631	262334005
Zm00001eb051780	blue	chr1	262486501	262492783
Zm00001eb052130	blue	chr1	264028466	264033596
Zm00001eb052320	blue	chr1	264610390	264611897
Zm00001eb052590	blue	chr1	265322652	265323436
Zm00001eb052690	blue	chr1	265537159	265542980
Zm00001eb052810	blue	chr1	265911097	265914382
Zm00001eb052820	blue	chr1	265918237	265920262
Zm00001eb052910	blue	chr1	266361672	266370072
Zm00001eb053170	blue	chr1	267406962	267412074
Zm00001eb053320	blue	chr1	268108262	268111969
Zm00001eb053330	blue	chr1	268186500	268189825
Zm00001eb053390	blue	chr1	268423571	268426748
Zm00001eb053420	blue	chr1	268773601	268814486
Zm00001eb053570	blue	chr1	269155556	269161336
Zm00001eb053750	blue	chr1	269790951	269796481
Zm00001eb053770	blue	chr1	269841326	269849036
Zm00001eb054090	blue	chr1	271085520	271099303
Zm00001eb054100	blue	chr1	271099920	271102956
Zm00001eb054190	blue	chr1	271302813	271310455
Zm00001eb054250	blue	chr1	271450872	271460106
Zm00001eb054260	blue	chr1	271460484	271466308
Zm00001eb054290	blue	chr1	271552713	271576590
Zm00001eb054400	blue	chr1	271894088	271899791
Zm00001eb054470	blue	chr1	272633927	272637223
Zm00001eb054490	blue	chr1	272754274	272755152
Zm00001eb054660	blue	chr1	273520619	273526954
Zm00001eb054670	blue	chr1	273584512	273586069
Zm00001eb054680	blue	chr1	273592997	273595814
Zm00001eb054760	blue	chr1	273772110	273774103
Zm00001eb055050	blue	chr1	274693765	274697701
Zm00001eb055120	blue	chr1	274865143	274867736
Zm00001eb055310	blue	chr1	275518858	275521768
Zm00001eb055450	blue	chr1	275831749	275838514
Zm00001eb055490	blue	chr1	276006628	276019136
Zm00001eb055590	blue	chr1	276575151	276576081
Zm00001eb055610	blue	chr1	276586945	276588980
Zm00001eb055650	blue	chr1	276925795	276931219
Zm00001eb055720	blue	chr1	277128580	277132200
Zm00001eb055850	blue	chr1	277607567	277615097
Zm00001eb055860	blue	chr1	277620789	277630107
Zm00001eb055910	blue	chr1	277820053	277835132
Zm00001eb055980	blue	chr1	278570933	278578829
Zm00001eb056050	blue	chr1	278898820	278902957
Zm00001eb056180	blue	chr1	279353386	279356484
Zm00001eb056240	blue	chr1	279495255	279498794
Zm00001eb056340	blue	chr1	280058674	280063461
Zm00001eb056350	blue	chr1	280142862	280148323
Zm00001eb056390	blue	chr1	280298339	280302317
Zm00001eb056400	blue	chr1	280381492	280382293
Zm00001eb056440	blue	chr1	280456997	280458199
Zm00001eb056720	blue	chr1	281333142	281337325
Zm00001eb056790	blue	chr1	281578529	281579909
Zm00001eb056820	blue	chr1	281618478	281625099
Zm00001eb056890	blue	chr1	281717451	281719904
Zm00001eb056910	blue	chr1	281723855	281727680
Zm00001eb056930	blue	chr1	281859891	281863600
Zm00001eb056960	blue	chr1	282027515	282031426
Zm00001eb057050	blue	chr1	282346099	282350102
Zm00001eb057110	blue	chr1	282504860	282508227
Zm00001eb057180	blue	chr1	282857851	282862222
Zm00001eb057190	blue	chr1	282862552	282864062
Zm00001eb057390	blue	chr1	283336028	283336483
Zm00001eb057400	blue	chr1	283339485	283343919
Zm00001eb057410	blue	chr1	283345059	283351800
Zm00001eb057590	blue	chr1	284213173	284221997
Zm00001eb057710	blue	chr1	284570223	284573868
Zm00001eb057820	blue	chr1	284893193	284896905
Zm00001eb057840	blue	chr1	284920005	284929547
Zm00001eb057870	blue	chr1	285109565	285110787
Zm00001eb057910	blue	chr1	285249456	285256116
Zm00001eb057920	blue	chr1	285256501	285267230
Zm00001eb058100	blue	chr1	285739306	285756097
Zm00001eb058130	blue	chr1	285863639	285867090
Zm00001eb058280	blue	chr1	286390127	286391837
Zm00001eb058320	blue	chr1	286542140	286553983
Zm00001eb058460	blue	chr1	287022469	287024866
Zm00001eb058480	blue	chr1	287157640	287159294
Zm00001eb058540	blue	chr1	287344643	287353385
Zm00001eb058670	blue	chr1	287643404	287645453
Zm00001eb058890	blue	chr1	288527656	288530849
Zm00001eb058900	blue	chr1	288531142	288532098
Zm00001eb059180	blue	chr1	289687431	289689048
Zm00001eb059220	blue	chr1	289717969	289721243
Zm00001eb059550	blue	chr1	290653907	290654812
Zm00001eb059590	blue	chr1	290740048	290745195
Zm00001eb059600	blue	chr1	290748450	290748928
Zm00001eb059610	blue	chr1	290778426	290781135
Zm00001eb059830	blue	chr1	291916365	291921233
Zm00001eb059960	blue	chr1	292319399	292322985
Zm00001eb060010	blue	chr1	292558678	292574861
Zm00001eb060020	blue	chr1	292575508	292577204
Zm00001eb060050	blue	chr1	292715146	292718283
Zm00001eb060170	blue	chr1	293016137	293019515
Zm00001eb060420	blue	chr1	293678936	293679870
Zm00001eb060510	blue	chr1	294087901	294088976
Zm00001eb060640	blue	chr1	294437646	294441476
Zm00001eb060800	blue	chr1	294901415	294909090
Zm00001eb060810	blue	chr1	294909166	294933105
Zm00001eb060930	blue	chr1	295330091	295330767
Zm00001eb061170	blue	chr1	296047195	296055088
Zm00001eb061450	blue	chr1	297124490	297129521
Zm00001eb061570	blue	chr1	297289520	297299468
Zm00001eb061650	blue	chr1	297392282	297392885
Zm00001eb061670	blue	chr1	297415285	297416360
Zm00001eb061730	blue	chr1	297462047	297463187
Zm00001eb061870	blue	chr1	297959921	297960666
Zm00001eb061920	blue	chr1	298006146	298007982
Zm00001eb061950	blue	chr1	298126159	298127842
Zm00001eb061990	blue	chr1	298358526	298365042
Zm00001eb062000	blue	chr1	298408180	298424189
Zm00001eb062170	blue	chr1	299091374	299093227
Zm00001eb062210	blue	chr1	299142889	299145880
Zm00001eb062230	blue	chr1	299233702	299237730
Zm00001eb062460	blue	chr1	299912499	299916742
Zm00001eb062540	blue	chr1	300170647	300171523
Zm00001eb062560	blue	chr1	300186105	300187252
Zm00001eb062570	blue	chr1	300189976	300190763
Zm00001eb062600	blue	chr1	300195447	300197511
Zm00001eb062620	blue	chr1	300251180	300254507
Zm00001eb062680	blue	chr1	300484734	300488297
Zm00001eb062720	blue	chr1	300601153	300603703
Zm00001eb062730	blue	chr1	300678560	300683252
Zm00001eb062770	blue	chr1	300700248	300702870
Zm00001eb062790	blue	chr1	300702092	300705012
Zm00001eb062810	blue	chr1	300801292	300803494
Zm00001eb062820	blue	chr1	300811708	300813560
Zm00001eb062880	blue	chr1	300994360	300995221
Zm00001eb063090	blue	chr1	301654407	301656734
Zm00001eb063300	blue	chr1	302187958	302195792
Zm00001eb063310	blue	chr1	302198514	302199415
Zm00001eb063490	blue	chr1	302449509	302453159
Zm00001eb063640	blue	chr1	302832403	302832985
Zm00001eb063650	blue	chr1	302837793	302842449
Zm00001eb063750	blue	chr1	303109829	303132822
Zm00001eb063820	blue	chr1	303193647	303194346
Zm00001eb063880	blue	chr1	303552379	303555549
Zm00001eb063940	blue	chr1	303705102	303706754
Zm00001eb064000	blue	chr1	303830295	303832956
Zm00001eb064310	blue	chr1	304543405	304562779
Zm00001eb064380	blue	chr1	304734419	304744300
Zm00001eb064400	blue	chr1	304811655	304817679
Zm00001eb064610	blue	chr1	305387045	305389026
Zm00001eb064690	blue	chr1	305752512	305763073
Zm00001eb064730	blue	chr1	305871376	305887774
Zm00001eb064940	blue	chr1	306463538	306471997
Zm00001eb065080	blue	chr1	306777131	306788667
Zm00001eb065140	blue	chr1	307024750	307029721
Zm00001eb065160	blue	chr1	307034584	307038939
Zm00001eb065190	blue	chr1	307110247	307113096
Zm00001eb065280	blue	chr1	307318511	307331951
Zm00001eb065420	blue	chr1	307770971	307773740
Zm00001eb065570	blue	chr2	89393	107715
Zm00001eb065620	blue	chr2	342932	344528
Zm00001eb065970	blue	chr2	1607942	1612679
Zm00001eb066010	blue	chr2	1690232	1693373
Zm00001eb066100	blue	chr2	1804229	1805366
Zm00001eb066320	blue	chr2	1987686	1989377
Zm00001eb066510	blue	chr2	2314198	2320843
Zm00001eb066530	blue	chr2	2325243	2331380
Zm00001eb066610	blue	chr2	2395104	2397663
Zm00001eb066650	blue	chr2	2537714	2540011
Zm00001eb066690	blue	chr2	2626000	2632047
Zm00001eb066790	blue	chr2	2788015	2789859
Zm00001eb066830	blue	chr2	2841408	2845016
Zm00001eb066870	blue	chr2	2919662	2922709
Zm00001eb066900	blue	chr2	2967234	2971603
Zm00001eb067010	blue	chr2	3268089	3273396
Zm00001eb067130	blue	chr2	3348965	3351879
Zm00001eb067470	blue	chr2	3970351	3971860
Zm00001eb067580	blue	chr2	4202372	4213234
Zm00001eb067610	blue	chr2	4263315	4267702
Zm00001eb067700	blue	chr2	4400533	4405426
Zm00001eb067840	blue	chr2	4645147	4654777
Zm00001eb067890	blue	chr2	4694033	4696176
Zm00001eb067900	blue	chr2	4742135	4744158
Zm00001eb067920	blue	chr2	4809816	4815225
Zm00001eb068000	blue	chr2	4901603	4908717
Zm00001eb068130	blue	chr2	5109992	5114497
Zm00001eb068360	blue	chr2	5359855	5360814
Zm00001eb068410	blue	chr2	5529723	5531676
Zm00001eb068460	blue	chr2	5626938	5627462
Zm00001eb068470	blue	chr2	5668648	5675187
Zm00001eb068520	blue	chr2	5718909	5722821
Zm00001eb068530	blue	chr2	5767267	5769005
Zm00001eb068540	blue	chr2	5770048	5777741
Zm00001eb068600	blue	chr2	6039859	6044069
Zm00001eb069000	blue	chr2	6672361	6675839
Zm00001eb069160	blue	chr2	7004561	7010509
Zm00001eb069200	blue	chr2	7077409	7081984
Zm00001eb069220	blue	chr2	7088037	7090619
Zm00001eb069570	blue	chr2	7801245	7809642
Zm00001eb070120	blue	chr2	8988064	8993282
Zm00001eb070390	blue	chr2	9537038	9540702
Zm00001eb070410	blue	chr2	9580444	9585378
Zm00001eb070460	blue	chr2	9805826	9809758
Zm00001eb070660	blue	chr2	10064311	10065275
Zm00001eb070740	blue	chr2	10410646	10413453
Zm00001eb070760	blue	chr2	10419739	10427346
Zm00001eb070900	blue	chr2	10768354	10772071
Zm00001eb070960	blue	chr2	10874164	10879379
Zm00001eb071140	blue	chr2	11057294	11061519
Zm00001eb071150	blue	chr2	11064248	11069500
Zm00001eb071190	blue	chr2	11182201	11183511
Zm00001eb071290	blue	chr2	11567050	11571807
Zm00001eb071360	blue	chr2	11668743	11674545
Zm00001eb071390	blue	chr2	11780917	11813439
Zm00001eb071480	blue	chr2	11901516	11911943
Zm00001eb071530	blue	chr2	12103843	12104064
Zm00001eb071570	blue	chr2	12215275	12219294
Zm00001eb071590	blue	chr2	12267363	12269118
Zm00001eb071720	blue	chr2	12502403	12513490
Zm00001eb071730	blue	chr2	12522048	12524281
Zm00001eb071780	blue	chr2	12608782	12611938
Zm00001eb071860	blue	chr2	12767897	12772775
Zm00001eb071900	blue	chr2	12851831	12852139
Zm00001eb071930	blue	chr2	12859936	12865932
Zm00001eb071970	blue	chr2	13121669	13124744
Zm00001eb072050	blue	chr2	13439798	13444753
Zm00001eb072290	blue	chr2	13922176	13925125
Zm00001eb072360	blue	chr2	14097531	14099852
Zm00001eb072570	blue	chr2	14657596	14665561
Zm00001eb072650	blue	chr2	14925451	14925753
Zm00001eb072670	blue	chr2	14936695	14937000
Zm00001eb072730	blue	chr2	15139150	15144295
[truncated: 50,620 more rows]
