# Supplementary material for: Integrated Transcriptome and Metabolome Analysis Reveals Mechanism of Flavonoid Synthesis During Low-Temperature Storage of Sweet Corn Kernels
Source: Foods. 2024 Dec 12;13(24):4025. doi: 10.3390/foods13244025 (PMC11727310; doi:10.3390/foods13244025)
Supplement: Supplementary file 1 [file foods-13-04025-s001.zip › Supplemental/Table s8-primers list.xlsx]

## Sheet: Sheet1
Table S8. Primers used in this study for quantitative RT-PCR
Primer	Sequence
ZmACTIN-F	CTATCCAGGCTGTTCTTTCGTT
ZmACTIN-R	TTCATTAGGTGGTCGGTGAGGT
ZmANS-F	AGCGCGAGTGGGAGGACTA
ZmANS-R	GATGTAGTCGGGCGGGTACG
ZmF3'5'H-F	ATGGTGTTCGTGCAGTACTTC
ZmF3'5'H-R	CATACAGGTTGACAAGCACAAA
ZmF3'H-F	ACACGGACACCTTTATCAAC
ZmF3'H-R	ACGTTCGACTCGATCTCTT
ZmNOMT-F	CCGGTCCAAGGTGTGGAACA
ZmNOMT-R	CCGGTGGCAGTTCTTGAGGA
ZmEREB200-F	TGGACGTTCGACGCCATCAA
ZmEREB200-R	TAGCATATCCGCCCGTTGCC
ZmEREB182-F	GAACAGGCTGTCCAGCGACT
ZmEREB182-R	GCTGTTCGACTCGCTCCTCT
